# Supplementary material for: Comparative analysis of histologically classified oligodendrogliomas reveals characteristic molecular differences between subgroups
Source: BMC Cancer. 2018 Apr 10;18:399. doi: 10.1186/s12885-018-4251-7 (PMC5892046; doi:10.1186/s12885-018-4251-7)
Supplement: Supplementary file 1 — Oligodendroglioma TCGA identifiers and survival information. (XLSX 14.1 kb) [file 12885_2018_4251_MOESM1_ESM.xlsx]

## Sheet: oligodendroglioma 1p19q
TCGA-CS-5390-01A
TCGA-CS-5396-01A
TCGA-CS-6668-01A
TCGA-CS-6670-01A
TCGA-DB-5278-01A
TCGA-DB-5279-01A
TCGA-DB-A4XG-01A
TCGA-DB-A64L-01A
TCGA-DB-A64P-01A
TCGA-DB-A64R-01A
TCGA-DB-A64V-01A
TCGA-DH-5141-01A
TCGA-DH-5144-01A
TCGA-DH-A669-01A
TCGA-DH-A669-02A
TCGA-DH-A66F-01A
TCGA-DH-A7UR-01A
TCGA-DH-A7US-01A
TCGA-DU-5849-01A
TCGA-DU-5870-01A
TCGA-DU-5870-02A
TCGA-DU-5874-01A
TCGA-DU-6393-01A
TCGA-DU-6394-01A
TCGA-DU-6397-01A
TCGA-DU-6397-02A
TCGA-DU-6400-01A
TCGA-DU-6410-01A
TCGA-DU-7009-01A
TCGA-DU-7018-01A
TCGA-DU-7294-01A
TCGA-DU-7300-01A
TCGA-DU-7302-01A
TCGA-DU-8164-01A
TCGA-DU-8168-01A
TCGA-DU-A6S2-01A
TCGA-DU-A6S3-01A
TCGA-DU-A6S8-01A
TCGA-DU-A76R-01A
TCGA-DU-A7T6-01A
TCGA-DU-A7TG-01A
TCGA-E1-5311-01A
TCGA-E1-5318-01A
TCGA-E1-5319-01A
TCGA-E1-A7YO-01A
TCGA-E1-A7YS-01A
TCGA-EZ-7264-01A
TCGA-F6-A8O3-01A
TCGA-FG-5962-01B
TCGA-FG-5964-01A
TCGA-FG-7634-01A
TCGA-FG-7638-01B
TCGA-FG-7641-01B
TCGA-FG-A6IZ-01A
TCGA-FG-A6J1-01A
TCGA-FG-A710-01A
TCGA-HT-7467-01A
TCGA-HT-7468-01A
TCGA-HT-7471-01A
TCGA-HT-7480-01A
TCGA-HT-7481-01A
TCGA-HT-7605-01A
TCGA-HT-7616-01A
TCGA-HT-7620-01A
TCGA-HT-7677-01A
TCGA-HT-7687-01A
TCGA-HT-7694-01A
TCGA-HT-7695-01A
TCGA-HT-7856-01A
TCGA-HT-7874-01A
TCGA-HT-7875-01A
TCGA-HT-7877-01A
TCGA-HT-7881-01A
TCGA-HT-8010-01A
TCGA-HT-8012-01A
TCGA-HT-8105-01A
TCGA-HT-8109-01A
TCGA-HT-A4DV-01A
TCGA-HT-A5R9-01A
TCGA-HT-A615-01A
TCGA-HT-A619-01A
TCGA-HT-A74K-01A
TCGA-HW-7486-01A
TCGA-HW-7487-01A
TCGA-HW-7491-01A
TCGA-HW-7495-01A
TCGA-HW-8322-01A
TCGA-HW-A5KJ-01A
TCGA-P5-A5ET-01A
TCGA-P5-A5EX-01A
TCGA-P5-A5F0-01A
TCGA-P5-A72Z-01A
TCGA-QH-A65R-01A
TCGA-QH-A65V-01A
TCGA-QH-A65Z-01A
TCGA-QH-A6CU-01A
TCGA-QH-A6X8-01A
TCGA-QH-A86X-01A
TCGA-R8-A6MK-01A
TCGA-R8-A6ML-01A
TCGA-R8-A6MO-01A
TCGA-R8-A73M-01A
TCGA-RY-A83X-01A
TCGA-RY-A83Y-01A
TCGA-RY-A840-01A
TCGA-RY-A847-01A
TCGA-S9-A6TW-01A
TCGA-S9-A6TX-01A
TCGA-S9-A6TY-01A
TCGA-S9-A6U2-01A
TCGA-S9-A6UB-01A
TCGA-S9-A6WD-01A
TCGA-S9-A6WE-01A
TCGA-S9-A7J1-01A
TCGA-S9-A7J2-01A
TCGA-S9-A7J3-01A
TCGA-S9-A7QZ-01A
TCGA-S9-A7R1-01A
TCGA-TM-A84G-01A
TCGA-TM-A84M-01A
TCGA-TM-A84O-01A
TCGA-TM-A84R-01A
TCGA-TM-A84S-01A
TCGA-TQ-A7RI-01A
TCGA-TQ-A7RN-01A
TCGA-TQ-A7RQ-01A
TCGA-TQ-A7RS-01A
TCGA-TQ-A7RU-01A
TCGA-VM-A8CA-01A
TCGA-VM-A8CB-01A
TCGA-VM-A8CE-01A
TCGA-VW-A7QS-01A
TCGA-W9-A837-01A

## Sheet: oligodendroglioma IDHme
TCGA-CS-6669-01A
TCGA-DH-A66G-01A
TCGA-DU-6399-01A
TCGA-DU-6401-01A
TCGA-DU-6404-01A
TCGA-DU-6407-01A
TCGA-DU-6408-01A
TCGA-DU-7008-01A
TCGA-DU-7014-01A
TCGA-DU-7015-01A
TCGA-DU-7301-01A
TCGA-DU-7309-01A
TCGA-DU-A5TS-01A
TCGA-DU-A7TB-01A
TCGA-E1-A7YY-01A
TCGA-FG-6690-01A
TCGA-FG-8182-01A
TCGA-FG-8189-01B
TCGA-FG-8191-01A
TCGA-FG-A4MT-01A
TCGA-FG-A4MT-02A
TCGA-FG-A70Y-01A
TCGA-FG-A711-01A
TCGA-HT-7470-01A
TCGA-HT-7472-01A
TCGA-HT-7602-01A
TCGA-HT-7603-01A
TCGA-HT-7676-01A
TCGA-HT-7688-01A
TCGA-HT-7689-01A
TCGA-HT-7693-01A
TCGA-HT-7882-01A
TCGA-HT-8019-01A
TCGA-HT-8107-01A
TCGA-HT-8108-01A
TCGA-HT-8113-01A
TCGA-HT-A5R5-01A
TCGA-P5-A5F4-01A
TCGA-QH-A6X9-01A
TCGA-TM-A84J-01A
TCGA-TQ-A7RF-01A
TCGA-TQ-A7RW-01A
TCGA-TQ-A8XE-01A
TCGA-TQ-A8XE-02A
TCGA-VM-A8C8-01A

## Sheet: oligodendroglioma 7a10d
TCGA-CS-5395-01A
TCGA-DU-8165-01A
TCGA-DU-A5TT-01A
TCGA-DU-A76K-01A
TCGA-DU-A76L-01A
TCGA-DU-A7TA-01A
TCGA-E1-A7YQ-01A
TCGA-E1-A7Z2-01A
TCGA-FG-6692-01A
TCGA-HT-7469-01A
TCGA-HT-A617-01A
TCGA-HT-A61C-01A
TCGA-IK-7675-01A
TCGA-P5-A72U-01A
TCGA-S9-A7J0-01A

## Sheet: survival_data
case_id	time_days	status_1_dead
TCGA-CS-5390	1965	0
TCGA-CS-5395	639	1
TCGA-CS-5396	303	0
TCGA-CS-6668	244	0
TCGA-CS-6669	225	0
TCGA-CS-6670	201	0
TCGA-DB-5278	1525	0
TCGA-DB-5279	1353	0
TCGA-DB-A4XG	2218	0
TCGA-DB-A64L	335	0
TCGA-DB-A64P	511	0
TCGA-DB-A64R	489	0
TCGA-DB-A64V	448	0
TCGA-DH-5141	967	0
TCGA-DH-5144	244	0
TCGA-DH-A669	918	1
TCGA-DH-A66F	523	0
TCGA-DH-A66G	117	0
TCGA-DH-A7UR	1649	0
TCGA-DH-A7US	311	0
TCGA-DU-5849	443	0
TCGA-DU-5870	5542	0
TCGA-DU-5874	461	0
TCGA-DU-6393	1584	1
TCGA-DU-6394	682	1
TCGA-DU-6397	1400	1
TCGA-DU-6399	1999	1
TCGA-DU-6400	37	1
TCGA-DU-6401	2658	1
TCGA-DU-6404	4065	1
TCGA-DU-6407	2873	1
TCGA-DU-6408	3468	1
TCGA-DU-6410	242	0
TCGA-DU-7008	4749	0
TCGA-DU-7009	4203	0
TCGA-DU-7014	3569	1
TCGA-DU-7015	2759	0
TCGA-DU-7018	932	1
TCGA-DU-7294	2867	0
TCGA-DU-7300	1885	1
TCGA-DU-7301	787	1
TCGA-DU-7302	1833	0
TCGA-DU-7309	84	0
TCGA-DU-8164	651	0
TCGA-DU-8165	582	0
TCGA-DU-8168	431	0
TCGA-DU-A5TS	460	0
TCGA-DU-A5TT	151	0
TCGA-DU-A6S2	263	0
TCGA-DU-A6S3	82	0
TCGA-DU-A6S8	182	0
TCGA-DU-A76K	347	1
TCGA-DU-A76L	813	1
TCGA-DU-A76R	648	1
TCGA-DU-A7T6	547	1
TCGA-DU-A7TA	2367	0
TCGA-DU-A7TB	1286	0
TCGA-DU-A7TG	1350	1
TCGA-E1-5311	4081	1
TCGA-E1-5318	2377	1
TCGA-E1-5319	2905	1
TCGA-E1-A7YO	2280	1
TCGA-EZ-7264	436	0
TCGA-F6-A8O3	7	0
TCGA-FG-5962	1452	0
TCGA-FG-5964	1044	0
TCGA-FG-6690	759	0
TCGA-FG-6692	561	1
TCGA-FG-7634	467	0
TCGA-FG-7638	686	0
TCGA-FG-7641	627	0
TCGA-FG-8182	416	0
TCGA-FG-8189	361	0
TCGA-FG-8191	472	0
TCGA-FG-A4MT	1163	0
TCGA-FG-A6IZ	128	0
TCGA-FG-A6J1	124	0
TCGA-FG-A70Y	867	0
TCGA-FG-A710	698	0
TCGA-FG-A711	1328	0
TCGA-HT-7467	3	0
TCGA-HT-7468	203	0
TCGA-HT-7469	351	1
TCGA-HT-7470	268	0
TCGA-HT-7471	4	0
TCGA-HT-7472	1	0
TCGA-HT-7480	2285	0
TCGA-HT-7481	1799	0
TCGA-HT-7602	907	0
TCGA-HT-7603	705	0
TCGA-HT-7605	139	0
TCGA-HT-7616	7	1
TCGA-HT-7620	434	0
TCGA-HT-7676	5	0
TCGA-HT-7677	494	0
TCGA-HT-7687	3	0
TCGA-HT-7688	963	0
TCGA-HT-7689	455	0
TCGA-HT-7693	533	0
TCGA-HT-7694	210	0
TCGA-HT-7695	442	0
TCGA-HT-7856	1188	0
TCGA-HT-7874	1129	0
TCGA-HT-7875	10	0
TCGA-HT-7877	4	0
TCGA-HT-7881	89	0
TCGA-HT-7882	113	1
TCGA-HT-8010	50	0
TCGA-HT-8012	286	0
TCGA-HT-8019	1003	0
TCGA-HT-8105	190	0
TCGA-HT-8107	14	0
TCGA-HT-8108	76	0
TCGA-HT-8109	120	0
TCGA-HT-8113	899	0
TCGA-HT-A4DV	319	0
TCGA-HT-A5R5	4	0
TCGA-HT-A5R9	2	0
TCGA-HT-A615	396	0
TCGA-HT-A617	491	0
TCGA-HT-A619	434	0
TCGA-HT-A61C	103	0
TCGA-HW-7486	909	0
TCGA-HW-7487	409	0
TCGA-HW-7491	1221	0
TCGA-HW-7495	131	0
TCGA-HW-8322	542	0
TCGA-HW-A5KJ	321	0
TCGA-IK-7675	578	1
TCGA-P5-A5ET	0	0
TCGA-P5-A5EX	50	0
TCGA-P5-A5F0	125	0
TCGA-P5-A5F4	23	0
TCGA-P5-A72U	5	0
TCGA-P5-A72Z	8	0
TCGA-QH-A65R	175	0
TCGA-QH-A65V	147	0
TCGA-QH-A65Z	125	0
TCGA-QH-A6CU	-1	0
TCGA-QH-A6X8	144	0
TCGA-QH-A6X9	58	0
TCGA-QH-A86X	106	0
TCGA-R8-A6MK	2700	0
TCGA-R8-A6ML	2858	0
TCGA-R8-A6MO	992	0
TCGA-R8-A73M	1805	0
TCGA-S9-A6TW	859	0
TCGA-S9-A6TX	855	0
TCGA-S9-A6TY	684	0
TCGA-S9-A6U2	475	0
TCGA-S9-A6UB	3154	0
TCGA-S9-A6WD	1896	0
TCGA-S9-A6WE	2207	0
TCGA-S9-A7J0	285	0
TCGA-S9-A7J1	249	0
TCGA-S9-A7J2	62	0
TCGA-S9-A7J3	247	0
TCGA-S9-A7QZ	396	0
TCGA-S9-A7R1	4997	0
TCGA-TM-A84G	1044	0
TCGA-TM-A84J	532	0
TCGA-TM-A84M	502	0
TCGA-TM-A84O	909	0
TCGA-TM-A84R	287	0
TCGA-TM-A84S	139	0
TCGA-VM-A8C8	1005	0
TCGA-VM-A8CA	411	0
TCGA-VM-A8CB	3	0
TCGA-VM-A8CE	814	0
TCGA-VW-A7QS	706	0
TCGA-W9-A837	1370	0
