# Supplementary material for: Comparative analysis of histologically classified oligodendrogliomas reveals characteristic molecular differences between subgroups
Source: BMC Cancer. 2018 Apr 10;18:399. doi: 10.1186/s12885-018-4251-7 (PMC5892046; doi:10.1186/s12885-018-4251-7)
Supplement: Supplementary file 2 — Gene copy number and gene expression data of oligodendrogliomas and gene expression data of normal brain references. (XLSX 35942 kb) [file 12885_2018_4251_MOESM2_ESM.xlsx]

## Sheet: NormalBrain_GeneExpression_Raw
EnsemblGeneID	Chr	Start	Stop	Strand	Band	Gene	BrainStratagen	BrainClontech	BrainBiochain
ENSG00000187634	1	860260	879955	1	p36.33	SAMD11	13	15	4
ENSG00000188976	1	879584	894689	-1	p36.33	NOC2L	482	651	432
ENSG00000187961	1	895967	901095	1	p36.33	KLHL17	35	96	44
ENSG00000187583	1	901877	911245	1	p36.33	PLEKHN1	0	0	0
ENSG00000187642	1	910579	917497	-1	p36.33	C1orf170	1	2	1
ENSG00000188290	1	934342	935552	-1	p36.33	HES4	23	55	31
ENSG00000187608	1	948803	949920	1	p36.33	ISG15	83	80	71
ENSG00000188157	1	955503	991496	1	p36.33	AGRN	704	1576	822
ENSG00000131591	1	1017198	1051741	-1	p36.33	C1orf159	57	89	81
ENSG00000162571	1	1109264	1133315	1	p36.33	TTLL10	2	2	0
ENSG00000186891	1	1138888	1142071	-1	p36.33	TNFRSF18	4	5	3
ENSG00000186827	1	1146706	1149518	-1	p36.33	TNFRSF4	5	1	4
ENSG00000078808	1	1152288	1167411	-1	p36.33	SDF4	604	818	393
ENSG00000176022	1	1167629	1170421	1	p36.33	B3GALT6	168	244	198
ENSG00000184163	1	1177826	1182102	-1	p36.33	FAM132A	2	1	2
ENSG00000160087	1	1189289	1209265	-1	p36.33	UBE2J2	289	380	215
ENSG00000162572	1	1214447	1227409	1	p36.33	SCNN1D	34	145	66
ENSG00000131584	1	1227756	1244989	-1	p36.33	ACAP3	747	1841	1057
ENSG00000169972	1	1243947	1247057	1	p36.33	PUSL1	33	50	29
ENSG00000127054	1	1246965	1260071	-1	p36.33	CPSF3L	433	644	405
ENSG00000107404	1	1270656	1284760	-1	p36.33	DVL1	711	1089	649
ENSG00000162576	1	1288069	1297157	-1	p36.33	MXRA8	76	136	82
ENSG00000175756	1	1309110	1310875	-1	p36.33	AURKAIP1	419	504	307
ENSG00000221978	1	1321091	1334708	-1	p36.33	CCNL2	319	962	614
ENSG00000179403	1	1370241	1378262	1	p36.33	VWA1	601	889	629
ENSG00000215915	1	1385069	1405538	1	p36.33	ATAD3C	62	80	20
ENSG00000160072	1	1407143	1433228	1	p36.33	ATAD3B	34	77	42
ENSG00000197785	1	1447531	1470067	1	p36.33	ATAD3A	141	125	95
ENSG00000160075	1	1477053	1510249	-1	p36.33	SSU72	1011	972	739
ENSG00000197530	1	1550795	1565990	1	p36.33	MIB2	269	530	261
ENSG00000215790	1	1656277	1677431	-1	p36.33	SLC35E2	10	33	12
ENSG00000008130	1	1682671	1711896	-1	p36.33	NADK	371	579	323
ENSG00000078369	1	1716725	1822502	-1	p36.33	GNB1	8336	10411	7931
ENSG00000169885	1	1846266	1848735	1	p36.33	CALML6	0	4	1
ENSG00000178821	1	1849029	1850712	-1	p36.33	TMEM52	7	3	9
ENSG00000187730	1	1950780	1962192	1	p36.33	GABRD	453	1513	913
ENSG00000067606	1	1981909	2116834	1	p36.33	PRKCZ	909	1963	1419
ENSG00000162585	1	2115903	2144159	-1	p36.33	C1orf86	82	79	59
ENSG00000157933	1	2160134	2241558	1	p36.33	SKI	1072	1612	767
ENSG00000116151	1	2252692	2323146	-1	p36.32	MORN1	54	70	28
ENSG00000157916	1	2323267	2335190	1	p36.32	RER1	752	904	606
ENSG00000157911	1	2336236	2345236	-1	p36.32	PEX10	165	227	136
ENSG00000149527	1	2398898	2436969	1	p36.32	PLCH2	172	719	418
ENSG00000157881	1	2439972	2458039	-1	p36.32	PANK4	216	332	218
ENSG00000197921	1	2460184	2461684	-1	p36.32	HES5	7	16	7
ENSG00000157873	1	2487078	2497061	1	p36.32	TNFRSF14	41	92	61
ENSG00000142606	1	2522078	2564481	-1	p36.32	MMEL1	15	6	4
ENSG00000169717	1	2938046	2939465	1	p36.32	ACTRT2	0	0	0
ENSG00000142611	1	2985732	3355185	1	p36.32	PRDM16	135	205	92
ENSG00000130762	1	3370990	3397677	1	p36.32	ARHGEF16	89	30	15
ENSG00000162591	1	3406484	3528059	-1	p36.32	MEGF6	73	74	27
ENSG00000158109	1	3541566	3546691	1	p36.32	TPRG1L	1439	1983	1643
ENSG00000078900	1	3569084	3652765	1	p36.32	TP73	82	4	0
ENSG00000162592	1	3668962	3688208	1	p36.32	CCDC27	0	1	0
ENSG00000130764	1	3696784	3713068	-1	p36.32	LRRC47	652	862	711
ENSG00000169598	1	3773845	3801993	1	p36.32	DFFB	45	124	79
ENSG00000198912	1	3805689	3816857	-1	p36.32	C1orf174	103	166	103
ENSG00000196581	1	4714792	4843850	1	p36.32	AJAP1	97	146	112
ENSG00000131697	1	5922871	6052533	-1	p36.31	NPHP4	171	277	124
ENSG00000069424	1	6051526	6161253	1	p36.31	KCNAB2	1562	3645	1856
ENSG00000116254	1	6161853	6240183	-1	p36.31	CHD5	848	3422	1919
ENSG00000116251	1	6241329	6269449	-1	p36.31	RPL22	3422	2282	2218
ENSG00000158286	1	6265535	6281359	1	p36.31	RNF207	23	96	46
ENSG00000116237	1	6281252	6296032	-1	p36.31	ICMT	1116	1049	642
ENSG00000158292	1	6307406	6321035	-1	p36.31	GPR153	122	221	135
ENSG00000097021	1	6324333	6454451	-1	p36.31	ACOT7	849	1557	1370
ENSG00000069812	1	6472478	6484730	-1	p36.31	HES2	0	3	0
ENSG00000187017	1	6484848	6521430	1	p36.31	ESPN	43	4	2
ENSG00000215788	1	6521211	6526255	-1	p36.31	TNFRSF25	78	139	59
ENSG00000171680	1	6526152	6580121	-1	p36.31	PLEKHG5	421	672	356
ENSG00000162408	1	6581407	6614595	-1	p36.31	NOL9	185	395	237
ENSG00000173662	1	6615241	6639817	1	p36.31	TAS1R1	0	1	2
ENSG00000204859	1	6640061	6649340	1	p36.31	ZBTB48	121	144	89
ENSG00000162413	1	6650784	6674667	-1	p36.31	KLHL21	576	855	431
ENSG00000116273	1	6673745	6684093	1	p36.31	PHF13	376	287	218
ENSG00000041988	1	6684926	6695646	1	p36.31	THAP3	42	59	48
ENSG00000007923	1	6694228	6761984	-1	p36.31	DNAJC11	363	558	310
ENSG00000171735	1	6845384	7827916	1	p36.31	CAMTA1	696	411	1552
ENSG00000049245	1	7831329	7841492	1	p36.23	VAMP3	1016	1083	1108
ENSG00000049246	1	7844380	7905237	1	p36.23	PER3	816	869	571
ENSG00000049247	1	7903143	7913572	-1	p36.23	UTS2	0	0	1
ENSG00000049249	1	7979907	8000926	-1	p36.23	TNFRSF9	0	2	0
ENSG00000116288	1	8014351	8045565	1	p36.23	PARK7	1684	1876	1627
ENSG00000116285	1	8064464	8086368	-1	p36.23	ERRFI1	219	373	367
ENSG00000162426	1	8377886	8404227	1	p36.23	SLC45A1	112	323	223
ENSG00000142599	1	8412457	8877702	-1	p36.23	RERE	2131	2336	1251
ENSG00000074800	1	8921061	8939308	-1	p36.23	ENO1	6968	8300	5616
ENSG00000131686	1	9005922	9035151	1	p36.23	CA6	0	0	0
ENSG00000142583	1	9095166	9148537	-1	p36.23	SLC2A5	41	188	110
ENSG00000049239	1	9294863	9331396	1	p36.22	H6PD	285	569	180
ENSG00000171621	1	9352939	9429591	1	p36.22	SPSB1	121	169	93
ENSG00000171612	1	9599541	9642831	1	p36.22	SLC25A33	232	424	278
ENSG00000188807	1	9648932	9674935	1	p36.22	TMEM201	323	335	171
ENSG00000171608	1	9711790	9789172	1	p36.22	PIK3CD	239	215	151
ENSG00000179840	1	9712668	9714644	-1	p36.22	C1orf200	0	1	1
ENSG00000171603	1	9789084	9884584	-1	p36.22	CLSTN1	7458	16041	9804
ENSG00000178585	1	9908334	9970394	-1	p36.22	CTNNBIP1	722	746	412
ENSG00000162441	1	9982171	10003465	-1	p36.22	LZIC	219	211	170
ENSG00000173614	1	10003486	10045559	1	p36.22	NMNAT1	104	124	107
ENSG00000162444	1	10057264	10076078	1	p36.22	RBP7	53	65	68
ENSG00000130939	1	10092890	10241297	1	p36.22	UBE4B	876	1044	708
ENSG00000054523	1	10270764	10441661	1	p36.22	KIF1B	5839	7152	5094
ENSG00000142657	1	10458649	10480233	1	p36.22	PGD	1443	910	624
ENSG00000175279	1	10490159	10512210	1	p36.22	APITD1	66	84	69
ENSG00000160049	1	10516579	10532583	-1	p36.22	DFFA	252	276	128
ENSG00000142655	1	10532345	10690815	1	p36.22	PEX14	252	396	229
ENSG00000130940	1	10696661	10856707	-1	p36.22	CASZ1	74	21	6
ENSG00000175262	1	11006528	11042094	-1	p36.22	C1orf127	1	3	0
ENSG00000120948	1	11072414	11085796	1	p36.22	TARDBP	965	948	1101
ENSG00000009724	1	11086580	11107290	-1	p36.22	MASP2	13	73	29
ENSG00000116649	1	11114641	11120081	-1	p36.22	SRM	261	442	309
ENSG00000171824	1	11126675	11159938	-1	p36.22	EXOSC10	431	458	383
ENSG00000198793	1	11166592	11322608	-1	p36.22	MTOR	1119	1142	844
ENSG00000171819	1	11249398	11256038	1	p36.22	ANGPTL7	6	4	2
ENSG00000120942	1	11333263	11356106	1	p36.22	UBIAD1	199	232	135
ENSG00000204624	1	11539223	11597641	1	p36.22	PTCHD2	153	151	56
ENSG00000116661	1	11708424	11715842	-1	p36.22	FBXO2	997	1362	877
ENSG00000132879	1	11714432	11723384	1	p36.22	FBXO44	682	1585	1194
ENSG00000116663	1	11724181	11734411	1	p36.22	FBXO6	46	63	43
ENSG00000116670	1	11734538	11751707	-1	p36.22	MAD2L2	478	200	140
ENSG00000162490	1	11751786	11785914	1	p36.22	C1orf187	49	8	10
ENSG00000177674	1	11796141	11814859	1	p36.22	AGTRAP	93	111	41
ENSG00000177000	1	11845780	11866977	-1	p36.22	MTHFR	276	535	210
ENSG00000011021	1	11866207	11903201	1	p36.22	CLCN6	814	1654	923
ENSG00000175206	1	11905766	11908402	-1	p36.22	NPPA	21	35	30
ENSG00000120937	1	11917521	11918988	-1	p36.22	NPPB	0	0	2
ENSG00000116685	1	11979648	11986485	-1	p36.22	KIAA2013	521	467	285
ENSG00000083444	1	11994262	12035599	1	p36.22	PLOD1	647	593	330
ENSG00000116688	1	12040238	12073571	1	p36.22	MFN2	1796	3014	1713
ENSG00000116691	1	12079523	12092102	1	p36.22	MIIP	110	124	76
ENSG00000120949	1	12123434	12204264	1	p36.22	TNFRSF8	0	2	1
ENSG00000028137	1	12227060	12269285	1	p36.22	TNFRSF1B	132	161	78
ENSG00000048707	1	12290124	12572099	1	p36.22	VPS13D	937	1339	1169
ENSG00000162496	1	12627939	12677737	-1	p36.22	DHRS3	189	255	131
ENSG00000157330	1	12806163	12823847	1	p36.21	C1orf158	0	0	0
ENSG00000116726	1	12834984	12838049	1	p36.21	PRAMEF12	0	0	0
ENSG00000204513	1	12884468	12891264	-1	p36.21	PRAMEF11	0	0	0
ENSG00000179172	1	12907261	12908578	-1	p36.21	HNRNPCL1	0	0	0
ENSG00000162493	1	13909960	13944452	1	p36.21	PDPN	106	85	62
ENSG00000116731	1	14026693	14151560	1	p36.21	PRDM2	817	1013	1352
ENSG00000175147	1	15442448	15478960	-1	p36.21	C1orf126	13	5	8
ENSG00000171729	1	15479028	15546974	1	p36.21	TMEM51	62	79	30
ENSG00000142621	1	15573768	15726858	1	p36.21	FHAD1	11	15	15
ENSG00000142634	1	15736391	15756839	1	p36.21	EFHD2	1179	1298	689
ENSG00000162438	1	15764935	15775737	1	p36.21	CTRC	0	0	2
ENSG00000142615	1	15783223	15798586	1	p36.21	CELA2A	0	0	0
ENSG00000215704	1	15792404	15817895	1	p36.21	CELA2B	1	1	1
ENSG00000132906	1	15817327	15853029	-1	p36.21	CASP9	122	173	127
ENSG00000116138	1	15853308	15918874	1	p36.21	DNAJC16	275	540	350
ENSG00000116771	1	15898848	15911605	-1	p36.21	AGMAT	13	43	40
ENSG00000116786	1	16010827	16061264	1	p36.21	PLEKHM2	2223	3094	1307
ENSG00000162461	1	16062900	16067891	1	p36.21	SLC25A34	36	49	28
ENSG00000162458	1	16083102	16113089	1	p36.21	FBLIM1	279	54	15
ENSG00000065526	1	16174359	16266955	1	p36.21	SPEN	1161	856	805
ENSG00000116809	1	16268364	16302627	-1	p36.13	ZBTB17	302	407	240
ENSG00000183888	1	16330731	16335302	1	p36.13	C1orf64	61	78	34
ENSG00000173641	1	16340523	16346089	-1	p36.13	HSPB7	16	33	19
ENSG00000184908	1	16370247	16383803	1	p36.13	CLCNKB	2	1	0
ENSG00000142627	1	16450832	16482582	-1	p36.13	EPHA2	71	48	24
ENSG00000142632	1	16524349	16539140	-1	p36.13	ARHGEF19	122	13	8
ENSG00000037637	1	16573334	16678949	-1	p36.13	FBXO42	251	299	178
ENSG00000055070	1	16679070	16724640	1	p36.13	C1orf144	1252	776	396
ENSG00000157191	1	16767167	16786573	1	p36.13	NECAP2	407	280	179
ENSG00000186715	1	17081405	17096732	-1	p36.13	MST1P9	5	10	35
ENSG00000058453	1	17222232	17299459	1	p36.13	CROCC	215	267	135
ENSG00000117122	1	17300997	17307330	-1	p36.13	MFAP2	323	5	2
ENSG00000159363	1	17312453	17338423	-1	p36.13	ATP13A2	1086	2259	1237
ENSG00000117118	1	17345217	17380665	-1	p36.13	SDHB	613	778	632
ENSG00000117115	1	17393256	17445948	-1	p36.13	PADI2	2959	3342	2298
ENSG00000142623	1	17531621	17572500	1	p36.13	PADI1	0	2	1
ENSG00000142619	1	17575593	17610728	1	p36.13	PADI3	0	0	0
ENSG00000159339	1	17634690	17690499	1	p36.13	PADI4	0	1	2
ENSG00000179051	1	17733256	17766220	-1	p36.13	RCC2	1718	719	396
ENSG00000074964	1	17866330	18024369	1	p36.13	ARHGEF10L	318	488	225
ENSG00000117148	1	18081808	18153558	1	p36.13	ACTL8	1	0	1
ENSG00000117154	1	18434240	18704977	1	p36.13	IGSF21	347	627	577
ENSG00000179023	1	18807424	18812534	1	p36.13	KLHDC7A	2	6	5
ENSG00000009709	1	18957500	19075360	1	p36.13	PAX7	10	56	32
ENSG00000179002	1	19166093	19186176	-1	p36.13	TAS1R2	0	0	0
ENSG00000159423	1	19197926	19229275	-1	p36.13	ALDH4A1	750	1171	425
ENSG00000169991	1	19230774	19283180	-1	p36.13	IFFO2	259	474	215
ENSG00000127481	1	19401000	19536770	-1	p36.13	UBR4	1847	2430	1174
ENSG00000127463	1	19542158	19578046	-1	p36.13	KIAA0090	545	826	449
ENSG00000053372	1	19578033	19586622	1	p36.13	MRTO4	259	362	278
ENSG00000162482	1	19609052	19615744	-1	p36.13	AKR7A3	12	27	8
ENSG00000053371	1	19630459	19638640	-1	p36.13	AKR7A2	320	274	161
ENSG00000040487	1	19638820	19655794	1	p36.13	PQLC2	87	117	73
ENSG00000077549	1	19665267	19812066	-1	p36.13	CAPZB	1850	1955	1539
ENSG00000158748	1	19991780	20006055	1	p36.13	HTR6	4	13	12
ENSG00000162542	1	20008706	20126438	-1	p36.13	TMCO4	35	39	21
ENSG00000178828	1	20140523	20141771	-1	p36.13	RNF186	3	0	0
ENSG00000169914	1	20209006	20239438	1	p36.13	OTUD3	111	383	261
ENSG00000188784	1	20246502	20250110	-1	p36.13	PLA2G2E	0	0	0
ENSG00000188257	1	20301925	20306932	-1	p36.13	PLA2G2A	1	4	1
ENSG00000127472	1	20354672	20417683	1	p36.13	PLA2G5	26	92	52
ENSG00000117215	1	20438432	20446050	-1	p36.12	PLA2G2D	2	4	3
ENSG00000158786	1	20465819	20476879	1	p36.12	PLA2G2F	0	0	0
ENSG00000162543	1	20512578	20522541	1	p36.12	UBXN10	38	76	40
ENSG00000158816	1	20617412	20681387	1	p36.12	VWA5B1	2	8	1
ENSG00000162545	1	20808884	20812713	-1	p36.12	CAMK2N1	4699	11314	10950
ENSG00000090432	1	20825943	20834654	-1	p36.12	MUL1	323	427	258
ENSG00000183114	1	20878932	20881512	1	p36.12	FAM43B	71	128	94
ENSG00000158825	1	20915441	20945401	1	p36.12	CDA	13	12	5
ENSG00000158828	1	20959948	20978004	1	p36.12	PINK1	2308	4805	3218
ENSG00000117245	1	20990507	21044510	-1	p36.12	KIF17	143	245	178
ENSG00000189410	1	21046225	21059330	-1	p36.12	SH2D5	200	494	372
ENSG00000127483	1	21069154	21113816	-1	p36.12	HP1BP3	2126	2012	1584
ENSG00000075151	1	21132972	21503377	-1	p36.12	EIF4G3	1026	283	1656
ENSG00000117298	1	21543740	21671997	-1	p36.12	ECE1	1071	870	376
ENSG00000142794	1	21766621	21811498	1	p36.12	NBPF3	155	121	60
ENSG00000162551	1	21835858	21904905	1	p36.12	ALPL	194	363	175
ENSG00000076864	1	21922708	21995856	-1	p36.12	RAP1GAP	1148	2602	2065
ENSG00000090686	1	22004791	22110099	-1	p36.12	USP48	448	227	689
ENSG00000142798	1	22148738	22263790	-1	p36.12	HSPG2	472	208	48
ENSG00000219073	1	22303514	22325135	1	p36.12	CELA3B	0	0	0
ENSG00000142789	1	22328149	22339032	1	p36.12	CELA3A	0	0	0
ENSG00000070831	1	22379120	22419437	1	p36.12	CDC42	1865	2690	2232
ENSG00000162552	1	22446461	22470462	-1	p36.12	WNT4	44	22	15
ENSG00000184677	1	22778344	22857650	1	p36.12	ZBTB40	461	456	266
ENSG00000070886	1	22890057	22930087	1	p36.12	EPHA8	40	22	10
ENSG00000173372	1	22962999	22966175	1	p36.12	C1QA	155	207	203
ENSG00000159189	1	22970123	22974603	1	p36.12	C1QC	225	316	225
ENSG00000173369	1	22979255	22988031	1	p36.12	C1QB	246	294	273
ENSG00000133216	1	23037332	23241818	1	p36.12	EPHB2	330	289	185
ENSG00000004487	1	23345941	23410182	1	p36.12	KDM1A	1504	674	538
ENSG00000169641	1	23410516	23504301	-1	p36.12	LUZP1	457	1079	689
ENSG00000179546	1	23516993	23521222	-1	p36.12	HTR1D	13	25	11
ENSG00000125944	1	23630264	23670829	-1	p36.12	HNRNPR	1130	861	1186
ENSG00000125945	1	23685941	23695935	-1	p36.12	ZNF436	264	379	392
ENSG00000204219	1	23707554	23751233	-1	p36.12	TCEA3	19	39	20
ENSG00000088280	1	23750352	23810750	-1	p36.12	ASAP3	199	287	133
ENSG00000007968	1	23832922	23857712	-1	p36.12	E2F2	124	3	6
ENSG00000117318	1	23884409	23886285	-1	p36.12	ID3	210	179	74
ENSG00000197880	1	23907985	23967058	1	p36.11	MDS2	2	3	1
ENSG00000142676	1	24018269	24022915	1	p36.11	RPL11	2988	1907	1775
ENSG00000011007	1	24069645	24088549	1	p36.11	TCEB3	501	433	371
ENSG00000011009	1	24117460	24122029	1	p36.11	LYPLA2	113	150	88
ENSG00000117308	1	24122089	24127271	-1	p36.11	GALE	94	144	88
ENSG00000117305	1	24128375	24165110	-1	p36.11	HMGCL	233	218	129
ENSG00000179163	1	24171567	24194784	-1	p36.11	FUCA1	101	187	124
ENSG00000188822	1	24197016	24285549	-1	p36.11	CNR2	0	0	0
ENSG00000189266	1	24285599	24289952	1	p36.11	PNRC2	377	335	832
ENSG00000142661	1	24382525	24438665	-1	p36.11	MYOM3	0	0	0
ENSG00000142677	1	24446261	24469611	-1	p36.11	IL22RA1	0	4	0
ENSG00000185436	1	24480647	24514449	-1	p36.11	IL28RA	15	20	4
ENSG00000158055	1	24645812	24690972	1	p36.11	GRHL3	0	2	2
ENSG00000001460	1	24683489	24743424	-1	p36.11	C1orf201	179	324	231
ENSG00000001461	1	24742284	24799466	1	p36.11	NIPAL3	1820	2945	2177
ENSG00000117602	1	24829387	24863506	1	p36.11	RCAN3	78	27	23
ENSG00000133226	1	24958207	24999758	1	p36.11	SRRM1	625	891	699
ENSG00000169504	1	25071848	25170815	1	p36.11	CLIC4	2578	1662	1914
ENSG00000020633	1	25226002	25291612	-1	p36.11	RUNX3	18	9	5
ENSG00000117614	1	25549170	25558993	-1	p36.11	SYF2	279	149	286
ENSG00000117616	1	25568728	25664704	-1	p36.11	C1orf63	202	212	452
ENSG00000187010	1	25598884	25656936	1	p36.11	RHD	3	12	6
ENSG00000183726	1	25664408	25688852	1	p36.11	TMEM50A	957	905	958
ENSG00000188672	1	25688741	25756683	-1	p36.11	RHCE	5	8	1
ENSG00000204178	1	25757388	25826700	1	p36.11	TMEM57	360	162	389
ENSG00000157978	1	25870071	25895377	1	p36.11	LDLRAP1	272	506	288
ENSG00000117643	1	25943959	26112698	1	p36.11	MAN1C1	457	594	375
ENSG00000162430	1	26126667	26144713	1	p36.11	SEPN1	1167	1249	587
ENSG00000117640	1	26145131	26159432	1	p36.11	FAM54B	642	824	597
ENSG00000127423	1	26158414	26185903	-1	p36.11	C1orf135	21	22	20
ENSG00000182749	1	26187701	26197744	-1	p36.11	PAQR7	113	174	96
ENSG00000117632	1	26210672	26233482	-1	p36.11	STMN1	11861	7675	9961
ENSG00000158006	1	26286258	26324648	-1	p36.11	PAFAH2	105	124	73
ENSG00000158008	1	26346375	26362955	1	p36.11	EXTL1	198	739	555
ENSG00000158014	1	26363743	26372624	-1	p36.11	SLC30A2	0	2	1
ENSG00000158022	1	26377795	26394927	-1	p36.11	TRIM63	12	0	1
ENSG00000175087	1	26437664	26452034	1	p36.11	PDIK1L	66	42	169
ENSG00000142684	1	26496362	26498551	1	p36.11	ZNF593	40	74	30
ENSG00000142675	1	26503894	26516377	1	p36.11	CNKSR1	13	28	27
ENSG00000142669	1	26605667	26608007	1	p36.11	SH3BGRL3	883	901	771
ENSG00000158062	1	26607819	26644854	-1	p36.11	UBXN11	158	211	149
ENSG00000169442	1	26644448	26647014	1	p36.11	CD52	5	10	10
ENSG00000176092	1	26648350	26680621	-1	p36.11	AIM1L	3	0	0
ENSG00000176083	1	26688125	26701013	-1	p36.11	ZNF683	0	1	1
ENSG00000117682	1	26758773	26797785	1	p36.11	DHDDS	279	451	313
ENSG00000117676	1	26856252	26901521	1	p36.11	RPS6KA1	244	241	108
ENSG00000117713	1	27022524	27108595	1	p36.11	ARID1A	1591	1482	795
ENSG00000060642	1	27113963	27124889	1	p36.11	PIGV	98	171	127
ENSG00000204160	1	27153201	27183391	1	p36.11	ZDHHC18	198	234	134
ENSG00000175793	1	27189633	27190947	1	p36.11	SFN	77	2	1
ENSG00000142751	1	27205773	27216788	-1	p36.11	GPN2	99	162	89
ENSG00000198746	1	27216979	27226962	-1	p36.11	GPATCH3	97	202	115
ENSG00000090273	1	27226729	27273353	1	p36.11	NUDC	1766	1335	1275
ENSG00000131910	1	27237980	27240457	-1	p36.11	NR0B2	34	16	0
ENSG00000175707	1	27276053	27286897	-1	p36.11	C1orf172	60	5	2
ENSG00000158246	1	27331511	27339327	-1	p36.11	FAM46B	15	2	5
ENSG00000090020	1	27425306	27493472	-1	p36.11	SLC9A1	389	712	388
ENSG00000142784	1	27561007	27635110	1	p36.11	WDTC1	1285	1454	666
ENSG00000186501	1	27648651	27662891	1	p36.11	TMEM222	416	573	353
ENSG00000142765	1	27668513	27680421	1	p36.11	SYTL1	62	3	1
ENSG00000142733	1	27681670	27693383	-1	p36.11	MAP3K6	99	118	31
ENSG00000142748	1	27695603	27701315	-1	p36.11	FCN3	4	5	2
ENSG00000181773	1	27719148	27722318	1	p36.11	GPR3	14	126	73
ENSG00000158195	1	27730730	27816669	-1	p36.11	WASF2	1385	949	491
ENSG00000126705	1	27860546	27930942	-1	p36.11	AHDC1	620	509	339
ENSG00000000938	1	27938575	27961788	-1	p36.11	FGR	45	94	30
ENSG00000126709	1	27992572	27998729	-1	p36.11	IFI6	616	615	442
ENSG00000009780	1	28052490	28088475	1	p35.3	FAM76A	96	179	146
ENSG00000117758	1	28099694	28150963	1	p35.3	STX12	874	1276	1406
ENSG00000117751	1	28157289	28178187	1	p35.3	PPP1R8	412	474	433
ENSG00000130775	1	28199055	28213196	1	p35.3	C1orf38	103	129	113
ENSG00000117748	1	28218035	28241257	-1	p35.3	RPA2	669	443	455
ENSG00000130768	1	28261504	28285668	1	p35.3	SMPDL3B	15	6	3
ENSG00000158161	1	28296855	28415207	-1	p35.3	EYA3	107	92	42
ENSG00000169403	1	28473677	28520447	-1	p35.3	PTAFR	56	111	56
ENSG00000126698	1	28527068	28559536	-1	p35.3	DNAJC8	885	902	1119
ENSG00000130770	1	28562620	28573417	1	p35.3	ATPIF1	814	964	710
ENSG00000130766	1	28586038	28609002	1	p35.3	SESN2	168	214	118
ENSG00000130772	1	28655513	28662476	1	p35.3	MED18	95	113	71
ENSG00000204138	1	28696114	28826881	1	p35.3	PHACTR4	573	400	270
ENSG00000180198	1	28832455	28865708	1	p35.3	RCC1	0	2	0
ENSG00000180098	1	28879597	28905051	1	p35.3	TRNAU1AP	100	154	95
ENSG00000197989	1	28905050	28909495	-1	p35.3	SNHG12	14	39	20
ENSG00000207311	1	28906276	28906405	-1	p35.3	SNORA61	1	10	4
ENSG00000120656	1	28915835	28969597	-1	p35.3	TAF12	179	145	139
ENSG00000188060	1	28918712	28921955	1	p35.3	RAB42	0	6	4
ENSG00000162419	1	28995244	29045865	1	p35.3	GMEB1	90	71	55
ENSG00000198492	1	29063133	29096287	1	p35.3	YTHDF2	542	499	588
ENSG00000116329	1	29138654	29190208	1	p35.3	OPRD1	6	21	6
ENSG00000159023	1	29213603	29446553	1	p35.3	EPB41	970	129	90
ENSG00000116353	1	29519385	29557454	-1	p35.3	MECR	148	253	244
ENSG00000060656	1	29563028	29653325	1	p35.3	PTPRU	306	368	228
ENSG00000162510	1	31184124	31196434	-1	p35.2	MATN1	4	14	3
ENSG00000162511	1	31205316	31230667	-1	p35.2	LAPTM5	323	694	535
ENSG00000162512	1	31342314	31381608	-1	p35.2	SDC3	2819	4790	2357
ENSG00000134644	1	31404353	31538838	-1	p35.2	PUM1	1361	1354	1021
ENSG00000084628	1	31652592	31712401	-1	p35.2	NKAIN1	247	172	72
ENSG00000060688	1	31732417	31769662	-1	p35.2	SNRNP40	309	287	175
ENSG00000121766	1	31769842	31837783	1	p35.2	ZCCHC17	477	680	551
ENSG00000121769	1	31838472	31849697	-1	p35.2	FABP3	300	721	839
ENSG00000168528	1	31882412	31907525	1	p35.2	SERINC2	217	32	1
ENSG00000142910	1	32042116	32053288	1	p35.2	TINAGL1	119	202	68
ENSG00000121764	1	32083287	32098119	1	p35.2	HCRTR1	1	11	11
ENSG00000162517	1	32095463	32110497	-1	p35.2	PEF1	731	846	685
ENSG00000084636	1	32117848	32169920	-1	p35.2	COL16A1	167	647	351
ENSG00000121753	1	32192718	32230494	-1	p35.2	BAI2	1318	4079	2624
ENSG00000134668	1	32256023	32281652	-1	p35.2	SPOCD1	7	11	0
ENSG00000184007	1	32372022	32410457	-1	p35.1	PTP4A2	1267	1395	1544
ENSG00000121774	1	32479430	32526451	1	p35.1	KHDRBS1	1672	1239	1212
ENSG00000121775	1	32537632	32568467	1	p35.1	TMEM39B	152	103	106
ENSG00000025800	1	32573639	32642169	1	p35.1	KPNA6	971	1415	934
ENSG00000084652	1	32645287	32663886	1	p35.1	TXLNA	764	758	429
ENSG00000160050	1	32665987	32670988	1	p35.1	CCDC28B	199	120	59
ENSG00000160051	1	32671236	32674288	1	p35.1	IQCC	59	60	44
ENSG00000222046	1	32674695	32681797	1	p35.1	DCDC2B	10	20	6
ENSG00000084623	1	32687529	32697205	1	p35.1	EIF3I	1184	812	727
ENSG00000183615	1	32712834	32714457	1	p35.1	FAM167B	10	2	2
ENSG00000182866	1	32716840	32751766	1	p35.1	LCK	10	2	0
ENSG00000116478	1	32757687	32799236	1	p35.1	HDAC1	567	337	216
ENSG00000175130	1	32799433	32801980	-1	p35.1	MARCKSL1	7600	5826	4027
ENSG00000162526	1	32817122	32829913	1	p35.1	TSSK3	16	22	26
ENSG00000160058	1	32830704	32860332	-1	p35.1	BSDC1	1266	1317	946
ENSG00000215897	1	32930670	32953461	1	p35.1	ZBTB8B	73	21	2
ENSG00000160062	1	33005028	33066591	1	p35.1	ZBTB8A	167	109	103
ENSG00000176261	1	33065773	33116504	-1	p35.1	ZBTB8OS	54	75	74
ENSG00000162521	1	33116743	33146258	1	p35.1	RBBP4	1327	1302	1015
ENSG00000162520	1	33145507	33169197	-1	p35.1	SYNC	14	15	16
ENSG00000162522	1	33207486	33240571	1	p35.1	KIAA1522	461	637	288
ENSG00000134684	1	33240840	33283754	-1	p35.1	YARS	1497	1668	1467
ENSG00000116497	1	33282368	33324476	1	p35.1	S100PBP	239	279	188
ENSG00000160097	1	33327869	33338083	-1	p35.1	FNDC5	207	657	341
ENSG00000121905	1	33351595	33364042	1	p35.1	HPCA	780	2493	2389
ENSG00000121900	1	33360195	33367039	-1	p35.1	TMEM54	176	238	132
ENSG00000116514	1	33402046	33430286	-1	p35.1	RNF19B	220	364	339
ENSG00000004455	1	33473585	33546597	-1	p35.1	AK2	628	492	377
ENSG00000142920	1	33546705	33586131	1	p35.1	ADC	175	319	244
ENSG00000116525	1	33611003	33647671	-1	p35.1	TRIM62	273	255	149
ENSG00000160094	1	33722146	33766320	1	p35.1	ZNF362	492	502	292
ENSG00000134686	1	33789224	33896653	-1	p35.1	PHC2	1494	1234	789
ENSG00000121903	1	33938232	33961995	1	p35.1	ZSCAN20	24	51	25
ENSG00000121904	1	33979609	34631443	-1	p34.3	CSMD2	241	328	139
ENSG00000176256	1	34326076	34330392	1	p35.1	HMGB4	0	0	0
ENSG00000142698	1	34632484	34684732	1	p34.3	C1orf94	11	11	4
ENSG00000163866	1	35178338	35325417	-1	p34.3	C1orf212	269	417	296
ENSG00000189280	1	35220648	35224113	1	p34.3	GJB5	5	17	9
ENSG00000189433	1	35225342	35229325	1	p34.3	GJB4	0	1	0
ENSG00000188910	1	35246790	35251970	1	p34.3	GJB3	3	10	8
ENSG00000187513	1	35258599	35261348	1	p34.3	GJA4	73	30	13
ENSG00000116544	1	35331037	35395186	-1	p34.3	DLGAP3	354	898	533
ENSG00000163867	1	35447134	35497569	-1	p34.3	ZMYM6	70	69	163
ENSG00000197056	1	35525387	35581460	1	p34.3	ZMYM1	35	17	30
ENSG00000116560	1	35641979	35658749	-1	p34.3	SFPQ	1697	1593	1479
ENSG00000146463	1	35734568	35887659	1	p34.3	ZMYM4	402	220	625
ENSG00000142687	1	35899091	36023551	-1	p34.3	KIAA0319L	846	1377	763
ENSG00000020129	1	36023074	36032875	1	p34.3	NCDN	4755	9423	6219
ENSG00000116819	1	36038971	36060929	1	p34.3	TFAP2E	21	55	37
ENSG00000126067	1	36067185	36107445	-1	p34.3	PSMB2	629	732	487
ENSG00000142686	1	36179476	36185073	-1	p34.3	C1orf216	656	2244	1695
ENSG00000092853	1	36185819	36235568	-1	p34.3	CLSPN	109	17	15
ENSG00000134698	1	36273773	36323491	1	p34.3	EIF2C4	115	227	162
ENSG00000092847	1	36335409	36395211	1	p34.3	EIF2C1	569	588	304
ENSG00000126070	1	36396319	36522063	1	p34.3	EIF2C3	39	39	45
ENSG00000092850	1	36549676	36553876	1	p34.3	TEKT2	22	13	19
ENSG00000116863	1	36554476	36559533	1	p34.3	ADPRHL2	239	270	167
ENSG00000171812	1	36560837	36590821	-1	p34.3	COL8A2	30	53	19
ENSG00000054116	1	36602173	36615098	-1	p34.3	TRAPPC3	390	486	364
ENSG00000116871	1	36621180	36646450	1	p34.3	MAP7D1	2490	3538	2802
ENSG00000054118	1	36690017	36770958	1	p34.3	THRAP3	1222	986	899
ENSG00000142694	1	36787632	36789755	-1	p34.3	FAM176B	16	28	10
ENSG00000196182	1	36805225	36851497	-1	p34.3	STK40	380	552	377
ENSG00000181817	1	36856839	36863493	-1	p34.3	LSM10	157	185	147
ENSG00000116885	1	36881428	36916086	-1	p34.3	OSCP1	101	154	133
ENSG00000116898	1	36921319	36930038	-1	p34.3	MRPS15	256	283	208
ENSG00000119535	1	36931644	36948879	-1	p34.3	CSF3R	18	75	68
ENSG00000163873	1	37261128	37499730	-1	p34.3	GRIK3	240	800	552
ENSG00000163874	1	37940153	37949978	1	p34.3	ZC3H12A	5	9	5
ENSG00000163875	1	37958176	37980375	-1	p34.3	MEAF6	836	1006	815
ENSG00000163877	1	38002142	38019905	-1	p34.3	SNIP1	119	160	118
ENSG00000163879	1	38022520	38032458	1	p34.3	DNALI1	367	108	129
ENSG00000134697	1	38032417	38061540	-1	p34.3	GNL2	240	39	232
ENSG00000169218	1	38076951	38100595	-1	p34.3	RSPO1	0	2	5
ENSG00000116922	1	38147242	38157914	-1	p34.3	C1orf109	144	149	109
ENSG00000134690	1	38158090	38175391	1	p34.3	CDCA8	182	10	11
ENSG00000183317	1	38179552	38230805	-1	p34.3	EPHA10	117	260	167
ENSG00000185090	1	38259474	38266809	1	p34.3	MANEAL	548	399	254
ENSG00000196449	1	38268616	38273857	-1	p34.3	YRDC	169	184	112
ENSG00000197982	1	38272651	38275126	1	p34.3	C1orf122	344	426	299
ENSG00000188786	1	38279851	38325292	-1	p34.3	MTF1	247	297	233
ENSG00000204084	1	38326369	38412729	-1	p34.3	INPP5B	143	336	181
ENSG00000183431	1	38422647	38456593	-1	p34.3	SF3A3	711	470	511
ENSG00000183386	1	38462442	38471278	-1	p34.3	FHL3	68	92	61
ENSG00000183520	1	38474930	38490496	1	p34.3	UTP11L	159	196	250
ENSG00000185668	1	38509523	38512450	-1	p34.3	POU3F1	28	83	62
ENSG00000116954	1	39303870	39325495	-1	p34.3	RRAGC	122	200	147
ENSG00000158315	1	39351479	39407471	-1	p34.3	RHBDL2	41	90	74
ENSG00000174574	1	39456895	39471731	1	p34.3	AKIRIN1	537	1147	1012
ENSG00000168653	1	39491990	39500308	1	p34.3	NDUFS5	1051	1425	987
ENSG00000127603	1	39546988	39952849	1	p34.3	MACF1	2655	1390	2599
ENSG00000183682	1	39957318	39991607	1	p34.3	BMP8A	109	216	105
ENSG00000090621	1	40026488	40042462	-1	p34.3	PABPC4	578	603	466
ENSG00000163909	1	40089825	40105617	-1	p34.2	HEYL	167	155	33
ENSG00000116981	1	40124793	40137710	-1	p34.2	NT5C1A	3	21	4
ENSG00000116983	1	40144320	40157361	-1	p34.2	HPCAL4	1372	4291	3938
ENSG00000084072	1	40157854	40229586	1	p34.2	PPIE	275	287	223
ENSG00000116985	1	40222854	40254533	-1	p34.2	BMP8B	82	70	34
ENSG00000043514	1	40306708	40349183	-1	p34.2	TRIT1	100	88	112
ENSG00000116990	1	40361098	40367928	-1	p34.2	MYCL1	76	29	22
ENSG00000168389	1	40420802	40435638	1	p34.2	MFSD2A	255	625	193
ENSG00000131236	1	40505905	40538321	1	p34.2	CAP1	1746	1908	2058
ENSG00000131238	1	40538379	40563375	-1	p34.2	PPT1	1211	1984	1703
ENSG00000117000	1	40627045	40706593	1	p34.2	RLF	80	35	316
ENSG00000188800	1	40711619	40717363	1	p34.2	TMCO2	0	0	0
ENSG00000084073	1	40723779	40759856	1	p34.2	ZMPSTE24	245	320	556
ENSG00000049089	1	40766159	40783488	-1	p34.2	COL9A2	687	797	711
ENSG00000084070	1	40810522	40888998	1	p34.2	SMAP2	1049	2320	2083
ENSG00000187801	1	40915774	40929390	1	p34.2	ZNF643	40	14	28
ENSG00000187815	1	40942887	40962015	1	p34.2	ZNF642	10	27	55
ENSG00000164002	1	40974413	40982228	1	p34.2	DEM1	44	55	57
ENSG00000117010	1	40997233	41013841	1	p34.2	ZNF684	13	9	39
ENSG00000117016	1	41086351	41131329	-1	p34.2	RIMS3	3708	7132	3790
ENSG00000066136	1	41157320	41237275	1	p34.2	NFYC	501	493	389
ENSG00000117013	1	41249684	41306124	1	p34.2	KCNQ4	12	62	21
ENSG00000179862	1	41326729	41328018	-1	p34.2	CITED4	48	33	26
ENSG00000171793	1	41445007	41478235	1	p34.2	CTPS	239	239	212
ENSG00000171790	1	41481269	41488909	-1	p34.2	SLFNL1	3	3	1
ENSG00000010803	1	41492872	41707826	-1	p34.2	SCMH1	382	391	243
ENSG00000127129	1	41944446	41950344	-1	p34.2	EDN2	0	0	0
ENSG00000127124	1	41972036	42501596	-1	p34.2	HIVEP3	93	183	85
ENSG00000044012	1	42619092	42621495	1	p34.2	GUCA2B	0	0	0
ENSG00000197273	1	42628362	42630389	-1	p34.2	GUCA2A	0	0	0
ENSG00000198815	1	42642210	42801548	-1	p34.2	FOXJ3	870	1121	821
ENSG00000177181	1	42846466	42880850	1	p34.2	RIMKLA	690	813	779
ENSG00000066185	1	42896000	42921938	-1	p34.2	ZMYND12	23	41	17
ENSG00000127125	1	42921788	42948411	1	p34.2	PPCS	146	221	215
ENSG00000186409	1	42929001	43120335	1	p34.2	CCDC30	21	9	52
ENSG00000171960	1	43124096	43142429	1	p34.2	PPIH	121	117	118
ENSG00000164007	1	43198764	43205925	-1	p34.2	CLDN19	1	2	0
ENSG00000117385	1	43212006	43232755	-1	p34.2	LEPRE1	134	129	59
ENSG00000164008	1	43232940	43264127	1	p34.2	C1orf50	92	89	103
ENSG00000177868	1	43272723	43282954	-1	p34.2	CCDC23	140	140	104
ENSG00000164010	1	43282795	43310660	1	p34.2	ERMAP	68	141	116
ENSG00000164011	1	43312280	43318148	1	p34.2	ZNF691	74	76	53
ENSG00000117394	1	43391519	43424539	-1	p34.2	SLC2A1	1836	2450	1135
ENSG00000117395	1	43629846	43727589	-1	p34.2	EBNA1BP2	355	325	536
ENSG00000179178	1	43735665	43739673	1	p34.2	TMEM125	212	353	295
ENSG00000066056	1	43766664	43788779	1	p34.2	TIE1	187	504	127
ENSG00000117400	1	43803475	43818443	1	p34.2	MPL	33	64	49
ENSG00000117399	1	43824599	43828874	1	p34.2	CDC20	259	40	25
ENSG00000066322	1	43829068	43833697	-1	p34.2	ELOVL1	1241	1842	1360
ENSG00000159479	1	43849588	43855479	-1	p34.2	MED8	203	276	263
ENSG00000178922	1	43916824	43919660	-1	p34.2	HYI	36	46	30
ENSG00000142949	1	43990858	44089343	1	p34.2	PTPRF	2440	2450	1374
ENSG00000066135	1	44115829	44171186	1	p34.1	KDM4A	581	578	401
ENSG00000126091	1	44171495	44396831	1	p34.1	ST3GAL3	302	457	293
ENSG00000117407	1	44398992	44402913	1	p34.1	ARTN	2	1	2
ENSG00000117408	1	44412611	44433694	1	p34.1	IPO13	1541	2449	1489
ENSG00000132768	1	44435672	44439041	1	p34.1	DPH2	167	265	155
ENSG00000117410	1	44440159	44443967	1	p34.1	ATP6V0B	848	1298	1096
ENSG00000117411	1	44444615	44456840	1	p34.1	B4GALT2	518	965	721
ENSG00000159214	1	44457031	44462200	1	p34.1	CCDC24	67	89	53
ENSG00000196517	1	44457172	44497139	-1	p34.1	SLC6A9	382	664	312
ENSG00000171872	1	44584522	44600812	1	p34.1	KLF17	1	4	3
ENSG00000178028	1	44679127	44686353	1	p34.1	DMAP1	382	446	312
ENSG00000117419	1	44686742	44820932	-1	p34.1	ERI3	769	1131	821
ENSG00000187147	1	44870866	45117396	1	p34.1	RNF220	1413	2371	1620
ENSG00000126106	1	45100910	45140227	-1	p34.1	TMEM53	61	96	78
ENSG00000198520	1	45140364	45191263	1	p34.1	C1orf228	9	13	21
ENSG00000142945	1	45205490	45233439	1	p34.1	KIF2C	227	18	7
ENSG00000142959	1	45249257	45253377	-1	p34.1	BEST4	3	11	8
ENSG00000173846	1	45265897	45271662	1	p34.1	PLK3	33	87	54
ENSG00000117425	1	45285516	45308735	-1	p34.1	PTCH2	38	128	60
ENSG00000070785	1	45316450	45452282	-1	p34.1	EIF2B3	175	178	268
ENSG00000126107	1	45468212	45477001	-1	p34.1	HECTD3	527	590	348
ENSG00000126088	1	45477819	45481247	1	p34.1	UROD	523	614	453
ENSG00000162415	1	45482071	45771881	-1	p34.1	ZSWIM5	165	193	89
ENSG00000186603	1	45792545	45794347	1	p34.1	HPDL	29	21	10
ENSG00000132781	1	45794835	45806142	-1	p34.1	MUTYH	102	122	57
ENSG00000132773	1	45805342	45809647	1	p34.1	TOE1	72	80	52
ENSG00000070759	1	45809555	45956872	-1	p34.1	TESK2	131	237	112
ENSG00000132763	1	45965725	45976739	1	p34.1	MMACHC	85	153	95
ENSG00000117450	1	45976708	45988719	-1	p34.1	PRDX1	2113	2586	2107
ENSG00000117448	1	46016215	46035721	1	p34.1	AKR1A1	687	465	311
ENSG00000132780	1	46049518	46084566	1	p34.1	NASP	698	424	666
ENSG00000159588	1	46085716	46089729	-1	p34.1	CCDC17	2	6	6
ENSG00000159592	1	46092976	46153785	-1	p34.1	GPBP1L1	626	909	634
ENSG00000159596	1	46152886	46160115	1	p34.1	TMEM69	136	172	165
ENSG00000197429	1	46159996	46216322	-1	p34.1	IPP	142	114	64
ENSG00000086015	1	46252659	46501896	1	p34.1	MAST2	734	832	428
ENSG00000117461	1	46505812	46642160	-1	p34.1	PIK3R3	908	462	337
ENSG00000117472	1	46640745	46651630	1	p34.1	TSPAN1	44	25	13
ENSG00000085998	1	46654354	46685977	-1	p34.1	POMGNT1	740	1046	831
ENSG00000085999	1	46713360	46744145	1	p34.1	RAD54L	86	26	12
ENSG00000132128	1	46726868	46769280	-1	p34.1	LRRC41	647	882	494
ENSG00000117481	1	46805849	46830824	1	p33	NSUN4	147	269	151
ENSG00000117480	1	46859937	46879520	1	p33	FAAH	294	538	363
ENSG00000197587	1	46972668	46979898	1	p33	DMBX1	1	2	1
ENSG00000162456	1	47011316	47017199	-1	p33	KNCN	8	27	31
ENSG00000079277	1	47023090	47082515	-1	p33	MKNK1	121	334	211
ENSG00000123472	1	47098409	47139539	-1	p33	ATPAF1	799	1732	1375
ENSG00000159658	1	47124366	47184824	-1	p33	KIAA0494	1546	1973	1506
ENSG00000142973	1	47223510	47285085	1	p33	CYP4B1	4	11	4
ENSG00000154198	1	47308767	47366109	-1	p33	CYP4Z2P	0	0	0
ENSG00000187048	1	47394849	47407156	-1	p33	CYP4A11	2	92	4
ENSG00000186377	1	47427036	47516423	1	p33	CYP4X1	68	164	177
ENSG00000186160	1	47533160	47583991	1	p33	CYP4Z1	1	1	2
ENSG00000162366	1	47649265	47656716	-1	p33	PDZK1IP1	1	2	1
ENSG00000162367	1	47681963	47697892	-1	p33	TAL1	22	91	49
ENSG00000123473	1	47715811	47779819	-1	p33	STIL	91	12	28
ENSG00000162368	1	47799469	47844511	1	p33	CMPK1	580	995	1080
ENSG00000186790	1	47881744	47883723	1	p33	FOXE3	1	0	0
ENSG00000186564	1	47901689	47906363	1	p33	FOXD2	8	7	2
ENSG00000117834	1	48688357	48714316	1	p33	SLC5A9	3	3	3
ENSG00000132122	1	48761044	48937845	-1	p33	SPATA6	42	36	44
ENSG00000162373	1	49193195	49244275	-1	p33	BEND5	117	142	158
ENSG00000162374	1	50513686	50669458	1	p33	ELAVL4	311	69	395
ENSG00000142700	1	50883222	50889172	-1	p32.3	DMRTA2	115	31	13
ENSG00000185104	1	50905150	51425935	-1	p32.3	FAF1	591	411	434
ENSG00000123080	1	51426417	51440305	1	p32.3	CDKN2C	860	116	88
ENSG00000123091	1	51701943	51739127	1	p32.3	RNF11	2171	4427	3597
ENSG00000085831	1	51752930	51810788	-1	p32.3	TTC39A	19	70	34
ENSG00000085832	1	51819935	51985000	-1	p32.3	EPS15	837	755	2890
ENSG00000117859	1	52042851	52254889	1	p32.3	OSBPL9	308	90	430
ENSG00000078618	1	52254863	52344477	-1	p32.3	NRD1	1124	700	1366
ENSG00000169213	1	52373628	52456436	-1	p32.3	RAB3B	233	11	8
ENSG00000117862	1	52485803	52521843	-1	p32.3	TXNDC12	429	350	333
ENSG00000198841	1	52497775	52499488	-1	p32.3	KTI12	49	61	43
ENSG00000134717	1	52521797	52556388	1	p32.3	BTF3L4	531	780	710
ENSG00000157077	1	52608046	52812358	1	p32.3	ZFYVE9	430	441	906
ENSG00000154222	1	52811395	52831865	-1	p32.3	CC2D1B	377	466	284
ENSG00000134748	1	52870236	52883992	1	p32.3	PRPF38A	331	239	311
ENSG00000134744	1	52873954	53019159	-1	p32.3	ZCCHC11	221	111	209
ENSG00000116157	1	53068044	53074723	1	p32.3	GPX7	58	21	14
ENSG00000182183	1	53099016	53135355	1	p32.3	FAM159A	1	5	0
ENSG00000162378	1	53192126	53293014	1	p32.3	ZYG11B	564	1059	1243
ENSG00000203995	1	53308183	53360670	1	p32.3	ZYG11A	10	5	1
ENSG00000121310	1	53361656	53392884	-1	p32.3	ECHDC2	78	128	54
ENSG00000116171	1	53392901	53517375	1	p32.3	SCP2	582	633	739
ENSG00000174348	1	53527854	53551174	1	p32.3	PODN	55	75	37
ENSG00000162383	1	53552855	53608289	-1	p32.3	SLC1A7	7	3	6
ENSG00000157184	1	53662101	53679869	1	p32.3	CPT2	184	183	125
ENSG00000162384	1	53679771	53686289	-1	p32.3	C1orf123	234	261	252
ENSG00000162385	1	53692564	53704282	-1	p32.3	MAGOH	109	109	106
ENSG00000157193	1	53711217	53793742	-1	p32.3	LRP8	232	344	273
ENSG00000143006	1	53925072	53933161	1	p32.3	DMRTB1	0	0	0
ENSG00000174332	1	53971910	54199877	-1	p32.3	GLIS1	9	19	5
ENSG00000058804	1	54231133	54304533	-1	p32.3	TMEM48	192	177	177
ENSG00000058799	1	54317392	54356407	-1	p32.3	YIPF1	188	162	254
ENSG00000211452	1	54356912	54376759	1	p32.3	DIO1	1	44	0
ENSG00000081870	1	54387234	54411975	-1	p32.3	HSPB11	87	85	92
ENSG00000116212	1	54411750	54433841	1	p32.3	LRRC42	183	116	90
ENSG00000116209	1	54497347	54519177	-1	p32.3	TMEM59	1545	1712	1975
ENSG00000215883	1	54638009	54665709	-1	p32.3	CYB5RL	49	44	31
ENSG00000116221	1	54649714	54686603	1	p32.3	MRPL37	496	556	421
ENSG00000157216	1	54692190	54879152	-1	p32.3	SSBP3	1466	1351	888
ENSG00000162390	1	55007930	55104865	1	p32.3	ACOT11	38	65	26
ENSG00000162391	1	55074855	55089229	-1	p32.3	FAM151A	1	6	2
ENSG00000162396	1	55222571	55230187	-1	p32.3	PARS2	65	47	33
ENSG00000006555	1	55245385	55266940	-1	p32.3	TTC22	3	5	3
ENSG00000162398	1	55271736	55307925	1	p32.3	C1orf177	0	0	4
ENSG00000116133	1	55315300	55352921	-1	p32.3	DHCR24	3495	5463	3520
ENSG00000143001	1	55446465	55457966	1	p32.3	TMEM61	20	2	2
ENSG00000162399	1	55464606	55476556	1	p32.3	BSND	0	0	0
ENSG00000169174	1	55505221	55530525	1	p32.3	PCSK9	5	15	1
ENSG00000162402	1	55532032	55681039	-1	p32.3	USP24	375	290	564
ENSG00000162407	1	56960419	57110974	-1	p32.2	PPAP2B	1649	1952	1348
ENSG00000162409	1	57110995	57181008	1	p32.2	PRKAA2	55	68	317
ENSG00000187889	1	57184477	57285369	-1	p32.2	C1orf168	0	2	7
ENSG00000157131	1	57320479	57383894	1	p32.2	C8A	0	37	0
ENSG00000021852	1	57394883	57431813	-1	p32.2	C8B	0	31	0
ENSG00000173406	1	57460451	59012406	-1	p32.1	DAB1	18	51	49
ENSG00000162600	1	58881056	59012474	-1	p32.1	OMA1	55	33	81
ENSG00000184292	1	59041099	59043166	-1	p32.1	TACSTD2	5	10	4
ENSG00000162601	1	59120411	59165764	-1	p32.1	MYSM1	18	13	50
ENSG00000177606	1	59246465	59249785	-1	p32.1	JUN	1106	959	800
ENSG00000172456	1	59762467	60233347	1	p32.1	FGGY	42	77	41
ENSG00000134709	1	60280458	60342050	1	p32.1	HOOK1	90	48	274
ENSG00000134716	1	60358980	60392462	-1	p32.1	CYP2J2	164	205	219
ENSG00000162598	1	60452941	60539442	-1	p32.1	C1orf87	1	2	2
ENSG00000162599	1	61330931	61928465	1	p31.3	NFIA	460	326	549
ENSG00000162604	1	62146717	62191095	-1	p31.3	TM2D1	156	284	274
ENSG00000132849	1	62208149	62629592	1	p31.3	INADL	236	75	88
ENSG00000132854	1	62702651	62785085	-1	p31.3	KANK4	54	49	51
ENSG00000162607	1	62901968	62917475	1	p31.3	USP1	311	50	378
ENSG00000116641	1	62920399	63153969	-1	p31.3	DOCK7	387	88	323
ENSG00000132855	1	63063158	63071830	1	p31.3	ANGPTL3	0	11	0
ENSG00000125703	1	63249806	63339980	1	p31.3	ATG4C	130	96	286
ENSG00000187140	1	63788730	63790797	1	p31.3	FOXD3	7	0	0
ENSG00000088035	1	63833261	63904233	1	p31.3	ALG6	69	67	76
ENSG00000142856	1	63906441	64059392	-1	p31.3	ITGB3BP	56	14	29
ENSG00000203965	1	63989043	64038364	1	p31.3	EFCAB7	37	19	160
ENSG00000116652	1	64014635	64015911	1	p31.3	DLEU2L	2	2	3
ENSG00000079739	1	64058916	64125916	1	p31.3	PGM1	558	869	475
ENSG00000185483	1	64239693	64647181	1	p31.3	ROR1	1	6	9
ENSG00000177414	1	64669310	64733051	1	p31.3	UBE2U	0	0	0
ENSG00000158966	1	64936428	65158741	1	p31.3	CACHD1	251	207	255
ENSG00000162437	1	65210778	65298915	1	p31.3	RAVER2	235	125	188
ENSG00000162434	1	65298912	65432187	-1	p31.3	JAK1	1349	736	924
ENSG00000116675	1	65713902	65881552	1	p31.3	DNAJC6	2410	3720	4810
ENSG00000116678	1	65886248	66107242	1	p31.3	LEPR	91	74	99
ENSG00000213625	1	65886270	65901690	1	p31.3	LEPROT	500	553	381
ENSG00000184588	1	66258197	66840259	1	p31.3	PDE4B	643	788	1211
ENSG00000118473	1	66999066	67213982	1	p31.3	SGIP1	189	334	781
ENSG00000152760	1	67218142	67244470	1	p31.3	TCTEX1D1	6	12	30
ENSG00000172410	1	67263424	67266939	-1	p31.3	INSL5	0	0	2
ENSG00000152763	1	67278568	67390570	-1	p31.3	WDR78	17	7	19
ENSG00000198160	1	67390578	67454302	1	p31.3	MIER1	141	176	322
ENSG00000116704	1	67465015	67519782	-1	p31.3	SLC35D1	62	258	142
ENSG00000162594	1	67632083	67725662	1	p31.3	IL23R	0	3	1
ENSG00000081985	1	67773047	67862583	1	p31.3	IL12RB2	24	59	43
ENSG00000142864	1	67873493	67896098	-1	p31.3	SERBP1	1698	1077	1648
ENSG00000116717	1	68150744	68154021	1	p31.3	GADD45A	221	194	161
ENSG00000172380	1	68167149	68299150	-1	p31.3	GNG12	238	286	183
ENSG00000162595	1	68511645	68517314	-1	p31.3	DIRAS3	21	29	39
ENSG00000116745	1	68894505	68915642	-1	p31.2	RPE65	4	8	14
ENSG00000024526	1	68939835	68962904	-1	p31.2	DEPDC1	30	1	4
ENSG00000033122	1	70034081	70589164	1	p31.1	LRRC7	31	82	214
ENSG00000066557	1	70610488	70671303	-1	p31.1	LRRC40	72	63	258
ENSG00000118454	1	70726271	70820417	-1	p31.1	ANKRD13C	143	165	435
ENSG00000197568	1	70820488	70851022	1	p31.1	HHLA3	132	85	112
ENSG00000116761	1	70876901	70905534	1	p31.1	CTH	31	67	56
ENSG00000050628	1	71318036	71513491	-1	p31.1	PTGER3	2	15	86
ENSG00000132485	1	71528974	71546980	-1	p31.1	ZRANB2	312	236	1137
ENSG00000172260	1	71868625	72748417	-1	p31.1	NEGR1	470	290	1945
ENSG00000162620	1	74491699	74663871	-1	p31.1	LRRIQ3	0	1	1
ENSG00000178965	1	75033795	75139422	-1	p31.1	C1orf173	197	232	694
ENSG00000116791	1	75171170	75199092	-1	p31.1	CRYZ	113	88	220
ENSG00000162623	1	75198836	75232362	1	p31.1	TYW3	77	29	303
ENSG00000162624	1	75594119	75627218	1	p31.1	LHX8	0	2	0
ENSG00000137968	1	75667816	76076801	-1	p31.1	SLC44A5	4	16	62
ENSG00000117054	1	76190036	76253260	1	p31.1	ACADM	273	273	492
ENSG00000137955	1	76251879	76261100	1	p31.1	RABGGTB	155	325	427
ENSG00000057468	1	76262567	76378923	1	p31.1	MSH4	1	0	3
ENSG00000154007	1	76384558	76398116	-1	p31.1	ASB17	0	0	0
ENSG00000184005	1	76540389	77100286	1	p31.1	ST6GALNAC3	75	75	170
ENSG00000117069	1	77333126	77531396	1	p31.1	ST6GALNAC5	105	141	284
ENSG00000142892	1	77554675	77685115	-1	p31.1	PIGK	159	228	541
ENSG00000154027	1	77747736	78025651	1	p31.1	AK5	1608	3671	4308
ENSG00000036549	1	78028101	78149104	-1	p31.1	ZZZ3	110	61	304
ENSG00000077254	1	78161672	78225537	-1	p31.1	USP33	663	648	1139
ENSG00000180488	1	78245309	78344106	1	p31.1	FAM73A	190	371	595
ENSG00000162614	1	78354198	78409580	1	p31.1	NEXN	10	6	22
ENSG00000162613	1	78409740	78444794	-1	p31.1	FUBP1	436	358	414
ENSG00000162616	1	78444859	78483648	1	p31.1	DNAJB4	148	149	439
ENSG00000137960	1	78445226	78604133	1	p31.1	GIPC2	4	13	3
ENSG00000122420	1	78769568	79005434	1	p31.1	PTGFR	4	5	17
ENSG00000137959	1	79085607	79108484	1	p31.1	IFI44L	62	47	119
ENSG00000137965	1	79115481	79129763	1	p31.1	IFI44	18	30	70
ENSG00000162618	1	79355449	79472403	-1	p31.1	ELTD1	91	24	57
ENSG00000117114	1	81771845	82458107	1	p31.1	LPHN2	193	180	462
ENSG00000137941	1	84330711	84464833	-1	p31.1	TTLL7	212	78	715
ENSG00000142875	1	84543745	84704181	1	p31.1	PRKACB	1136	1184	6140
ENSG00000203943	1	84764049	84855640	1	p31.1	SAMD13	5	16	22
ENSG00000137976	1	84864215	84880701	1	p31.1	DNASE2B	0	0	2
ENSG00000117133	1	84944942	84963473	1	p22.3	RPF1	153	118	194
ENSG00000174021	1	84964008	84972248	-1	p22.3	GNG5	147	167	128
ENSG00000117151	1	85018804	85040163	-1	p22.3	CTBS	42	51	64
ENSG00000180869	1	85093913	85100703	-1	p22.3	C1orf180	2	1	0
ENSG00000117155	1	85109390	85156486	-1	p22.3	SSX2IP	291	250	1456
ENSG00000171517	1	85277285	85358896	-1	p22.3	LPAR3	12	29	13
ENSG00000153898	1	85391268	85462796	-1	p22.3	MCOLN2	2	3	3
ENSG00000162643	1	85464830	85598821	1	p22.3	WDR63	1	0	3
ENSG00000055732	1	85483765	85514182	-1	p22.3	MCOLN3	19	1	0
ENSG00000162642	1	85715639	85725355	-1	p22.3	C1orf52	178	410	495
ENSG00000142867	1	85731931	85743771	-1	p22.3	BCL10	70	82	76
ENSG00000153904	1	85784168	86044046	-1	p22.3	DDAH1	1343	3109	2323
ENSG00000142871	1	86046444	86049645	1	p22.3	CYR61	138	252	153
ENSG00000117174	1	86115106	86174116	-1	p22.3	ZNHIT6	221	123	318
ENSG00000171502	1	86194916	86622626	-1	p22.3	COL24A1	5	24	110
ENSG00000122417	1	86786611	86862025	-1	p22.3	ODF2L	26	16	85
ENSG00000137975	1	86889769	86922241	1	p22.3	CLCA2	4	4	17
ENSG00000016490	1	86934051	86965972	1	p22.3	CLCA1	0	0	0
ENSG00000016602	1	87012761	87046437	1	p22.3	CLCA4	21	9	150
ENSG00000153923	1	87099956	87121059	1	p22.3	CLCA3P	0	0	0
ENSG00000097033	1	87170259	87213867	1	p22.3	SH3GLB1	678	361	762
ENSG00000153936	1	87380331	87634887	1	p22.3	HS2ST1	291	266	554
ENSG00000143013	1	87794151	87812788	1	p22.3	LMO4	1867	2920	3531
ENSG00000065243	1	89149905	89301938	1	p22.2	PKN2	153	48	269
ENSG00000137947	1	89318615	89357627	-1	p22.2	GTF2B	108	143	213
ENSG00000137944	1	89401456	89458636	-1	p22.2	CCBL2	210	124	155
ENSG00000213516	1	89445139	89458643	-1	p22.2	RBMXL1	152	174	244
ENSG00000117226	1	89472349	89488577	-1	p22.2	GBP3	18	7	20
ENSG00000117228	1	89518002	89531043	-1	p22.2	GBP1	39	22	36
ENSG00000162645	1	89571815	89616139	-1	p22.2	GBP2	72	24	31
ENSG00000162654	1	89646831	89664615	-1	p22.2	GBP4	92	183	78
ENSG00000154451	1	89724633	89738544	-1	p22.2	GBP5	6	5	4
ENSG00000183347	1	89829605	89853719	1	p22.2	GBP6	4	5	3
ENSG00000197147	1	89990395	90063423	1	p22.2	LRRC8B	389	828	1673
ENSG00000171488	1	90098631	90398809	1	p22.2	LRRC8C	145	158	308
ENSG00000171492	1	90286573	90402170	1	p22.2	LRRC8D	612	394	805
ENSG00000162664	1	90457722	90494097	1	p22.2	ZNF326	214	70	294
ENSG00000122482	1	91380859	91487829	-1	p22.2	ZNF644	132	50	391
ENSG00000162669	1	91726323	91870426	-1	p22.2	HFM1	3	3	11
ENSG00000097046	1	91966404	91991321	1	p22.2	CDC7	68	45	156
ENSG00000069702	1	92145902	92371892	-1	p22.1	TGFBR3	169	134	95
ENSG00000137948	1	92414928	92479983	1	p22.1	BRDT	0	0	0
ENSG00000172031	1	92495539	92529093	1	p22.1	EPHX4	58	219	175
ENSG00000189195	1	92545862	92613393	1	p22.1	BTBD8	10	3	9
ENSG00000069712	1	92632542	92650280	1	p22.1	KIAA1107	163	109	1195
ENSG00000174842	1	92711959	92764544	-1	p22.1	GLMN	49	23	142
ENSG00000122484	1	92764522	92853730	1	p22.1	RPAP2	32	10	69
ENSG00000162676	1	92940319	92952433	-1	p22.1	GFI1	0	1	1
ENSG00000067208	1	92974253	93257961	-1	p22.1	EVI5	78	116	301
ENSG00000122406	1	93297597	93307481	1	p22.1	RPL5	3443	2296	2575
ENSG00000154511	1	93307724	93427079	-1	p22.1	FAM69A	277	222	720
ENSG00000143033	1	93544792	93604638	1	p22.1	MTF2	93	78	197
ENSG00000117500	1	93615299	93646285	-1	p22.1	TMED5	278	131	588
ENSG00000122483	1	93645476	93744287	1	p22.1	CCDC18	7	0	11
ENSG00000117505	1	93811445	93828149	1	p22.1	DR1	391	529	426
ENSG00000137942	1	93913658	94020218	1	p22.1	FNBP1L	562	125	298
ENSG00000137936	1	94027347	94312706	-1	p22.1	BCAR3	177	178	103
ENSG00000067334	1	94333373	94345474	-1	p22.1	DNTTIP2	132	36	356
ENSG00000023909	1	94350761	94374966	-1	p22.1	GCLM	83	126	118
ENSG00000198691	1	94458391	94586688	-1	p22.1	ABCA4	5	22	4
ENSG00000137962	1	94614544	94740624	-1	p21.3	ARHGAP29	111	64	157
ENSG00000117528	1	94883933	94984222	1	p21.3	ABCD3	242	247	625
ENSG00000117525	1	94994781	95007356	-1	p21.3	F3	374	760	488
ENSG00000143036	1	95285898	95360802	1	p21.3	SLC44A3	65	69	38
ENSG00000117519	1	95362507	95392834	-1	p21.3	CNN3	1788	1525	1162
ENSG00000172339	1	95448297	95538501	-1	p21.3	ALG14	56	95	89
ENSG00000152078	1	95582894	95663163	1	p21.3	TMEM56	166	233	426
ENSG00000122481	1	95699711	95712781	1	p21.3	RWDD3	30	51	94
ENSG00000117569	1	97187221	97280349	1	p21.3	PTBP2	142	401	610
ENSG00000188641	1	97543299	98386605	-1	p21.3	DPYD	32	26	79
ENSG00000162627	1	99127236	99226056	1	p21.3	SNX7	35	85	119
ENSG00000117598	1	99355806	99470588	-1	p21.3	LPPR5	59	176	308
ENSG00000099260	1	100111499	100160097	1	p21.2	PALMD	60	46	67
ENSG00000162688	1	100315640	100389579	1	p21.2	AGL	112	55	329
ENSG00000117620	1	100435345	100492535	1	p21.2	SLC35A3	25	22	47
ENSG00000156875	1	100503653	100548933	1	p21.2	HIAT1	415	720	738
ENSG00000156876	1	100549119	100598511	-1	p21.2	SASS6	20	10	40
ENSG00000122435	1	100598706	100616053	1	p21.2	CCDC76	27	30	113
ENSG00000122477	1	100614409	100643771	-1	p21.2	LRRC39	5	5	16
ENSG00000137992	1	100659634	100715390	-1	p21.2	DBT	263	158	365
ENSG00000137996	1	100731763	100758325	1	p21.2	RTCD1	152	343	398
ENSG00000079335	1	100810584	100985833	1	p21.2	CDC14A	44	29	34
ENSG00000181656	1	101003693	101007574	1	p21.2	GPR88	23	117	242
ENSG00000162692	1	101185305	101204601	1	p21.2	VCAM1	42	35	31
ENSG00000162694	1	101337943	101361554	-1	p21.2	EXTL2	187	223	519
ENSG00000162695	1	101361632	101447309	1	p21.2	SLC30A7	62	74	113
ENSG00000117543	1	101455179	101491644	-1	p21.2	DPH5	102	118	97
ENSG00000170989	1	101702444	101707074	1	p21.2	S1PR1	796	1098	477
ENSG00000118733	1	102268127	102462586	-1	p21.1	OLFM3	66	110	641
ENSG00000060718	1	103342023	103574052	-1	p21.1	COL11A1	29	83	123
ENSG00000185946	1	104068313	104097854	1	p21.1	RNPC3	43	36	142
ENSG00000198890	1	107599267	107601916	1	p13.3	PRMT6	128	268	229
ENSG00000162631	1	107682629	108026080	1	p13.3	NTNG1	71	207	238
ENSG00000134215	1	108113782	108507766	-1	p13.3	VAV3	37	50	57
ENSG00000085491	1	108676658	108743471	-1	p13.3	SLC25A24	96	71	64
ENSG00000162636	1	109102711	109187522	1	p13.3	FAM102B	220	422	839
ENSG00000134186	1	109234945	109244425	1	p13.3	PRPF38B	333	88	463
ENSG00000143107	1	109255279	109285365	1	p13.3	FNDC7	2	1	0
ENSG00000116266	1	109289296	109352148	1	p13.3	STXBP3	222	113	621
ENSG00000162641	1	109358520	109506106	-1	p13.3	AKNAD1	1	3	3
ENSG00000121957	1	109417972	109473044	1	p13.3	GPSM2	220	115	271
ENSG00000121940	1	109472130	109506111	-1	p13.3	CLCC1	347	362	414
ENSG00000085433	1	109512836	109584850	-1	p13.3	WDR47	745	1011	2000
ENSG00000197780	1	109605121	109618624	-1	p13.3	TAF13	100	267	198
ENSG00000179902	1	109648573	109656479	-1	p13.3	C1orf194	14	17	22
ENSG00000116299	1	109656301	109749401	1	p13.3	KIAA1324	1575	502	308
ENSG00000031698	1	109756540	109780791	1	p13.3	SARS	2246	2264	2068
ENSG00000143126	1	109792641	109818377	1	p13.3	CELSR2	3288	5544	2758
ENSG00000134222	1	109822178	109825808	-1	p13.3	PSRC1	491	381	477
ENSG00000134243	1	109852192	109940573	-1	p13.3	SORT1	6063	7036	5785
ENSG00000143106	1	109941653	109969062	-1	p13.3	PSMA5	245	416	404
ENSG00000143028	1	110009180	110024759	1	p13.3	SYPL2	12	35	13
ENSG00000162650	1	110026101	110035426	1	p13.3	ATXN7L2	75	102	66
ENSG00000174151	1	110036674	110045554	1	p13.3	CYB561D1	184	407	230
ENSG00000156097	1	110082494	110091028	1	p13.3	GPR61	15	100	91
ENSG00000065135	1	110091233	110136975	1	p13.3	GNAI3	448	287	319
ENSG00000134183	1	110145889	110155679	-1	p13.3	GNAT2	2	4	1
ENSG00000116337	1	110158726	110174673	1	p13.3	AMPD2	981	1624	988
ENSG00000168765	1	110198703	110208118	1	p13.3	GSTM4	203	238	167
ENSG00000134201	1	110254877	110260888	1	p13.3	GSTM5	177	322	37
ENSG00000134202	1	110276554	110284384	-1	p13.3	GSTM3	472	595	569
ENSG00000198758	1	110292702	110306649	-1	p13.3	EPS8L3	0	0	0
ENSG00000184371	1	110452864	110473614	1	p13.3	CSF1	161	223	113
ENSG00000168710	1	110527308	110566357	1	p13.3	AHCYL1	5090	4871	3110
ENSG00000143093	1	110574199	110597263	1	p13.3	FAM40A	416	749	523
ENSG00000156150	1	110602616	110613234	-1	p13.3	ALX3	71	21	9
ENSG00000197106	1	110693108	110744824	1	p13.3	SLC6A17	1382	5262	2569
ENSG00000116396	1	110753965	110825722	1	p13.3	KCNC4	246	514	345
ENSG00000200536	1	110815106	110815229	1	p13.3	SNORA25	2	1	4
ENSG00000162775	1	110881128	110889299	1	p13.3	RBM15	49	57	32
ENSG00000168679	1	110905470	110933704	-1	p13.3	SLC16A4	32	51	29
ENSG00000134248	1	110943871	110950564	-1	p13.3	HBXIP	402	483	432
ENSG00000143125	1	110993822	110999976	1	p13.3	PROK1	2	2	2
ENSG00000143105	1	111059839	111061797	-1	p13.3	KCNA10	0	1	0
ENSG00000177301	1	111136202	111174096	-1	p13.3	KCNA2	36	184	67
ENSG00000177272	1	111214310	111217655	-1	p13.3	KCNA3	62	13	31
ENSG00000143119	1	111415772	111442550	1	p13.3	CD53	95	198	95
ENSG00000156171	1	111659955	111682838	-1	p13.3	DRAM2	130	92	148
ENSG00000134255	1	111682249	111727724	1	p13.3	CEPT1	209	307	328
ENSG00000162777	1	111729796	111747157	-1	p13.3	DENND2D	14	11	2
ENSG00000064886	1	111743393	111786062	1	p13.3	CHI3L2	38	15	10
ENSG00000203878	1	111822681	111828738	1	p13.2	RP11-165H20.1	0	1	0
ENSG00000134216	1	111833484	111863188	1	p13.2	CHIA	0	0	0
ENSG00000173947	1	111888910	111895635	1	p13.2	C1orf88	35	54	46
ENSG00000085465	1	111956936	111970399	-1	p13.2	OVGP1	9	46	33
ENSG00000116455	1	111982512	111991998	-1	p13.2	WDR77	220	273	210
ENSG00000116459	1	111991486	112005395	1	p13.2	ATP5F1	812	1064	1405
ENSG00000143110	1	112016414	112021134	1	p13.2	C1orf162	13	27	25
ENSG00000121933	1	112025970	112106597	-1	p13.2	ADORA3	68	129	141
ENSG00000116473	1	112084840	112259313	1	p13.2	RAP1A	428	443	532
ENSG00000064703	1	112297867	112310638	1	p13.2	DDX20	74	48	114
ENSG00000171385	1	112313284	112531777	-1	p13.2	KCND3	66	59	67
ENSG00000143079	1	112938803	113003786	1	p13.2	CTTNBP2NL	329	110	289
ENSG00000134245	1	113009163	113065288	1	p13.2	WNT2B	20	39	53
ENSG00000007341	1	113066140	113163447	-1	p13.2	ST7L	102	109	105
ENSG00000155363	1	113215763	113243368	1	p13.2	MOV10	163	198	84
ENSG00000155366	1	113243728	113250056	-1	p13.2	RHOC	650	673	314
ENSG00000155367	1	113245236	113258099	-1	p13.2	PPM1J	33	89	44
ENSG00000155380	1	113454469	113499635	-1	p13.2	SLC16A1	903	589	438
ENSG00000198799	1	113615831	113669822	1	p13.2	LRIG2	82	91	44
ENSG00000081026	1	113933371	114228545	1	p13.2	MAGI3	190	113	328
ENSG00000116793	1	114234854	114302111	-1	p13.2	PHTF1	104	206	160
ENSG00000081019	1	114304454	114355098	-1	p13.2	RSBN1	245	154	236
ENSG00000134242	1	114356433	114414381	-1	p13.2	PTPN22	0	0	2
ENSG00000188761	1	114420790	114430169	-1	p13.2	BCL2L15	13	36	17
ENSG00000134262	1	114437370	114447823	-1	p13.2	AP4B1	109	241	187
ENSG00000118655	1	114447763	114456708	1	p13.2	DCLRE1B	95	75	47
ENSG00000163349	1	114471814	114520426	1	p13.2	HIPK1	1195	1546	899
ENSG00000116774	1	114522063	114524876	1	p13.2	OLFML3	64	208	104
ENSG00000134207	1	114631914	114696541	-1	p13.2	SYT6	35	141	76
ENSG00000197323	1	114935399	115053781	-1	p13.2	TRIM33	516	268	722
ENSG00000116752	1	115110178	115124260	-1	p13.2	BCAS2	188	146	588
ENSG00000175984	1	115125469	115213043	-1	p13.2	DENND2C	5	11	8
ENSG00000116748	1	115215719	115238239	-1	p13.2	AMPD1	0	0	0
ENSG00000213281	1	115247090	115259515	-1	p13.2	NRAS	404	391	408
ENSG00000009307	1	115259534	115301297	-1	p13.2	CSDE1	3895	1732	4513
ENSG00000052723	1	115312100	115323306	-1	p13.2	SIKE1	124	115	288
ENSG00000198765	1	115397424	115537991	1	p13.2	SYCP1	0	0	0
ENSG00000134200	1	115572415	115576941	1	p13.2	TSHB	0	0	0
ENSG00000134198	1	115590632	115632121	-1	p13.2	TSPAN2	7	13	20
ENSG00000134259	1	115828539	115880857	-1	p13.2	NGF	1	13	6
ENSG00000173218	1	116184574	116240845	1	p13.1	VANGL1	165	73	40
ENSG00000118729	1	116242628	116311435	-1	p13.1	CASQ2	24	42	24
ENSG00000177551	1	116378998	116386538	-1	p13.1	NHLH2	8	16	19
ENSG00000163393	1	116519119	116612675	1	p13.1	SLC22A15	194	320	350
ENSG00000163399	1	116915290	116952883	1	p13.1	ATP1A1	6982	13703	9714
ENSG00000116815	1	117057157	117113661	-1	p13.1	CD58	12	10	19
ENSG00000143061	1	117117031	117210375	-1	p13.1	IGSF3	467	397	212
ENSG00000116824	1	117297007	117311850	1	p13.1	CD2	0	0	0
ENSG00000134247	1	117452679	117532980	1	p13.1	PTGFRN	193	466	329
ENSG00000134256	1	117544382	117579167	1	p13.1	CD101	10	16	13
ENSG00000116830	1	117602925	117645492	1	p13.1	TTF2	90	62	58
ENSG00000134253	1	117653682	117665209	-1	p13.1	TRIM45	69	105	73
ENSG00000134258	1	117686209	117753556	-1	p13.1	VTCN1	0	1	1
ENSG00000198162	1	117910071	118071494	1	p12	MAN1A2	186	107	349
ENSG00000183508	1	118148556	118170994	1	p12	FAM46C	9	17	10
ENSG00000196505	1	118412037	118472253	-1	p12	GDAP2	91	51	113
ENSG00000065183	1	118472343	118503049	1	p12	WDR3	125	126	178
ENSG00000155761	1	118496484	118727846	-1	p12	SPAG17	0	2	2
ENSG00000092607	1	119425666	119532179	-1	p12	TBX15	96	21	9
ENSG00000116874	1	119573839	119683294	-1	p12	WARS2	73	43	60
ENSG00000116882	1	119911402	119936753	1	p12	HAO2	0	15	0
ENSG00000203859	1	119957554	119965658	1	p12	HSD3B2	0	1	0
ENSG00000203857	1	120049821	120057681	1	p12	HSD3B1	1	2	0
ENSG00000143067	1	120162045	120190396	-1	p12	ZNF697	50	90	122
ENSG00000092621	1	120202421	120286838	1	p12	PHGDH	2033	1626	997
ENSG00000134240	1	120290619	120311528	-1	p12	HMGCS2	0	191	0
ENSG00000134193	1	120336641	120354283	-1	p12	REG4	1	0	0
ENSG00000134249	1	120436156	120439118	-1	p12	ADAM30	0	0	1
ENSG00000134250	1	120454176	120612240	-1	p11.2	NOTCH2	969	1373	448
ENSG00000178104	1	144836157	145076186	-1	q21.1	PDE4DIP	1450	1939	2447
ENSG00000168509	1	145413095	145417545	1	q21.1	HFE2	2	24	5
ENSG00000117289	1	145438469	145442635	1	q21.1	TXNIP	2449	2320	1531
ENSG00000121851	1	145456236	145470388	-1	q21.1	POLR3GL	245	267	245
ENSG00000181039	1	145470508	145475646	1	q21.1	ANKRD34A	270	558	427
ENSG00000131795	1	145507598	145511444	1	q21.1	RBM8A	611	453	335
ENSG00000131779	1	145516252	145523730	1	q21.1	PEX11B	359	743	549
ENSG00000143127	1	145524891	145543868	1	q21.1	ITGA10	33	58	25
ENSG00000198483	1	145549227	145568526	1	q21.1	ANKRD35	285	120	66
ENSG00000131788	1	145575233	145586546	1	q21.1	PIAS3	524	476	258
ENSG00000186364	1	145586115	145590461	-1	q21.1	NUDT17	30	33	30
ENSG00000186141	1	145592605	145611025	-1	q21.1	POLR3C	179	117	148
ENSG00000121848	1	145611036	145690661	1	q21.1	RNF115	186	301	188
ENSG00000117281	1	145695798	145715614	-1	q21.1	CD160	19	32	21
ENSG00000131791	1	146626685	146644129	-1	q21.1	PRKAB2	232	375	363
ENSG00000131781	1	146646930	146714700	-1	q21.1	FMO5	30	44	26
ENSG00000131778	1	146714291	146767443	1	q21.1	CHD1L	345	452	374
ENSG00000116128	1	147013182	147098017	1	q21.2	BCL9	410	506	220
ENSG00000162836	1	147119170	147142618	-1	q21.2	ACP6	33	46	27
ENSG00000143140	1	147228332	147245484	-1	q21.2	GJA5	47	47	22
ENSG00000121634	1	147374946	147381393	1	q21.2	GJA8	0	0	0
ENSG00000183598	1	149784826	149785236	-1	q21.2	HIST2H3D	0	2	0
ENSG00000184678	1	149856010	149858232	-1	q21.2	HIST2H2BE	328	344	295
ENSG00000178096	1	149858486	149872351	1	q21.2	BOLA1	71	103	67
ENSG00000159164	1	149874870	149889434	-1	q21.2	SV2A	3010	7107	4218
ENSG00000143368	1	149895209	149900236	-1	q21.2	SF3B4	500	379	285
ENSG00000014914	1	149900543	149908791	-1	q21.2	MTMR11	25	94	48
ENSG00000163113	1	149912231	149982686	-1	q21.2	OTUD7B	425	555	294
ENSG00000136631	1	150039369	150117505	1	q21.2	VPS45	407	347	552
ENSG00000023902	1	150121373	150132260	1	q21.2	PLEKHO1	488	461	284
ENSG00000143401	1	150190717	150208504	-1	q21.2	ANP32E	489	354	610
ENSG00000118298	1	150230169	150237478	1	q21.2	CA14	191	317	235
ENSG00000117362	1	150237804	150241980	-1	q21.2	APH1A	1047	1167	548
ENSG00000118292	1	150240600	150253327	1	q21.2	C1orf54	23	44	38
ENSG00000159208	1	150254953	150259505	1	q21.2	C1orf51	153	273	136
ENSG00000187145	1	150266289	150281414	1	q21.2	MRPS21	443	630	537
ENSG00000117360	1	150293925	150325671	1	q21.2	PRPF3	438	301	252
ENSG00000163125	1	150335567	150449042	1	q21.3	RPRD2	997	768	506
ENSG00000143374	1	150459887	150480078	1	q21.3	TARS2	277	315	228
ENSG00000143369	1	150480538	150486265	1	q21.3	ECM1	75	226	101
ENSG00000143382	1	150521884	150533413	1	q21.3	ADAMTSL4	23	17	10
ENSG00000143384	1	150547032	150552073	-1	q21.3	MCL1	1497	1209	849
ENSG00000143420	1	150573327	150602088	-1	q21.3	ENSA	2289	3443	2894
ENSG00000143457	1	150618701	150669672	-1	q21.3	GOLPH3L	185	214	175
ENSG00000143452	1	150670536	150693364	-1	q21.3	HORMAD1	0	1	0
ENSG00000163131	1	150702551	150738433	-1	q21.3	CTSS	65	124	94
ENSG00000143387	1	150768684	150780799	-1	q21.3	CTSK	39	72	47
ENSG00000143437	1	150782181	150849244	-1	q21.3	ARNT	428	558	286
ENSG00000143379	1	150898739	150937213	1	q21.3	SETDB1	483	345	190
ENSG00000143412	1	150954493	150968110	1	q21.3	ANXA9	90	108	42
ENSG00000143409	1	150969025	150980851	-1	q21.3	FAM63A	533	559	271
ENSG00000143363	1	150980896	151008189	1	q21.3	PRUNE	360	329	234
ENSG00000163141	1	151009046	151020076	1	q21.3	BNIPL	4	14	6
ENSG00000143443	1	151020216	151024462	1	q21.3	C1orf56	55	51	24
ENSG00000197622	1	151023447	151032249	-1	q21.3	CDC42SE1	554	870	631
ENSG00000213190	1	151030234	151040970	1	q21.3	MLLT11	2200	3105	3475
ENSG00000143434	1	151104161	151119104	-1	q21.3	SEMA6C	397	267	156
ENSG00000163154	1	151129105	151132225	1	q21.3	TNFAIP8L2	5	16	7
ENSG00000163155	1	151132224	151138424	-1	q21.3	LYSMD1	170	245	173
ENSG00000163157	1	151142462	151148492	-1	q21.3	TMOD4	1	3	4
ENSG00000163159	1	151142463	151167797	-1	q21.3	VPS72	567	393	265
ENSG00000143398	1	151170425	151222012	1	q21.3	PIP5K1A	399	476	315
ENSG00000159352	1	151227179	151239955	1	q21.3	PSMD4	811	764	599
ENSG00000143373	1	151254094	151264381	1	q21.3	ZNF687	372	395	209
ENSG00000143393	1	151264273	151300191	-1	q21.3	PI4KB	868	1098	695
ENSG00000143390	1	151313116	151319833	-1	q21.3	RFX5	295	467	322
ENSG00000143416	1	151336778	151345209	-1	q21.3	SELENBP1	311	543	233
ENSG00000159377	1	151372010	151374420	1	q21.3	PSMB4	1026	1055	810
ENSG00000143442	1	151375200	151431941	-1	q21.3	POGZ	1028	1428	870
ENSG00000143375	1	151482986	151511168	1	q21.3	CGN	116	114	68
ENSG00000143367	1	151512781	151556059	1	q21.3	TUFT1	173	129	75
ENSG00000143376	1	151584541	151671567	1	q21.3	SNX27	841	1560	1037
ENSG00000159409	1	151674880	151689290	-1	q21.3	CELF3	702	1050	869
ENSG00000143436	1	151732119	151736040	-1	q21.3	MRPL9	365	312	294
ENSG00000143450	1	151735445	151743808	1	q21.3	OAZ3	8	14	12
ENSG00000182134	1	151742583	151763892	-1	q21.3	TDRKH	228	226	226
ENSG00000143365	1	151778547	151804348	-1	q21.3	RORC	31	23	0
ENSG00000159445	1	151846060	151882284	-1	q21.3	THEM4	61	108	100
ENSG00000197747	1	151955391	151966866	-1	q21.3	S100A10	149	118	83
ENSG00000163191	1	152004982	152020383	-1	q21.3	S100A11	117	115	82
ENSG00000159450	1	152078793	152086556	-1	q21.3	TCHH	6	7	27
ENSG00000215853	1	152126071	152131704	-1	q21.3	RPTN	0	1	0
ENSG00000143631	1	152274651	152297679	-1	q21.3	FLG	6	32	18
ENSG00000143520	1	152321213	152332482	-1	q21.3	FLG2	1	3	1
ENSG00000143536	1	152381719	152386739	-1	q21.3	CRNN	0	0	0
ENSG00000169509	1	152486978	152488486	1	q21.3	CRCT1	0	0	0
ENSG00000163202	1	152551857	152552980	-1	q21.3	LCE3D	0	0	0
ENSG00000159455	1	152647771	152659877	1	q21.3	LCE2B	0	0	1
ENSG00000198854	1	152691082	152692946	1	q21.3	C1orf68	0	0	0
ENSG00000196734	1	152784447	152785585	1	q21.3	LCE1B	0	0	0
ENSG00000163206	1	152850793	152857523	1	q21.3	SMCP	0	0	0
ENSG00000163207	1	152881021	152884362	1	q21.3	IVL	0	0	0
ENSG00000184148	1	152943142	152945050	1	q21.3	SPRR4	0	0	0
ENSG00000169474	1	152956557	152958289	1	q21.3	SPRR1A	34	0	0
ENSG00000163209	1	152974223	152976332	1	q21.3	SPRR3	0	0	0
ENSG00000169469	1	153003678	153005376	1	q21.3	SPRR1B	0	0	0
ENSG00000196805	1	153042704	153113927	-1	q21.3	SPRR2B	0	0	0
ENSG00000159516	1	153112967	153123345	-1	q21.3	SPRR2G	1	1	1
ENSG00000203784	1	153175919	153177596	1	q21.3	LELP1	0	0	0
ENSG00000203782	1	153232176	153234598	1	q21.3	LOR	0	2	0
ENSG00000159527	1	153270338	153283194	-1	q21.3	PGLYRP3	0	0	0
ENSG00000163218	1	153302596	153321316	-1	q21.3	PGLYRP4	0	0	0
ENSG00000163220	1	153330330	153333503	1	q21.3	S100A9	21	15	10
ENSG00000163221	1	153346184	153348125	-1	q21.3	S100A12	2	1	0
ENSG00000143546	1	153362508	153363664	-1	q21.3	S100A8	9	13	1
ENSG00000184330	1	153388945	153395701	1	q21.3	S100A7A	1	0	0
ENSG00000197956	1	153507075	153508720	-1	q21.3	S100A6	611	483	277
ENSG00000196420	1	153509623	153514241	-1	q21.3	S100A5	1	4	0
ENSG00000196154	1	153516089	153522612	-1	q21.3	S100A4	17	25	12
ENSG00000188015	1	153519805	153521848	-1	q21.3	S100A3	0	0	0
ENSG00000196754	1	153533584	153540366	-1	q21.3	S100A2	3	3	2
ENSG00000188643	1	153579362	153585644	-1	q21.3	S100A16	207	433	206
ENSG00000189334	1	153586731	153589462	-1	q21.3	S100A14	2	8	5
ENSG00000189171	1	153591263	153606873	-1	q21.3	S100A13	556	540	349
ENSG00000160678	1	153600402	153604513	1	q21.3	S100A1	1244	1448	792
ENSG00000143553	1	153631130	153634306	1	q21.3	SNAPIN	226	298	199
ENSG00000143621	1	153634512	153643524	-1	q21.3	ILF2	1616	982	942
ENSG00000169418	1	153651113	153666468	1	q21.3	NPR1	20	28	18
ENSG00000143624	1	153700543	153746555	1	q21.3	INTS3	629	1221	746
ENSG00000143554	1	153746830	153752633	1	q21.3	SLC27A3	125	82	48
ENSG00000143614	1	153777201	153895451	-1	q21.3	GATAD2B	1068	1246	780
ENSG00000198837	1	153901977	153919172	-1	q21.3	DENND4B	728	1481	688
ENSG00000160741	1	153920145	153931101	-1	q21.3	CRTC2	343	388	257
ENSG00000143570	1	153931575	153940188	-1	q21.3	SLC39A1	409	457	251
ENSG00000143578	1	153940010	153946839	1	q21.3	CREB3L4	152	33	17
ENSG00000143543	1	153946745	153950164	-1	q21.3	JTB	546	772	566
ENSG00000143552	1	153965161	154127592	-1	q21.3	NUP210L	7	4	0
ENSG00000143549	1	154127784	154167124	-1	q21.3	TPM3	2501	2522	2187
ENSG00000143612	1	154179196	154193104	-1	q21.3	C1orf43	1748	2214	1791
ENSG00000143569	1	154192655	154243986	1	q21.3	UBAP2L	1484	1614	966
ENSG00000143575	1	154244987	154248351	1	q21.3	HAX1	589	684	541
ENSG00000143595	1	154293566	154297801	1	q21.3	AQP10	0	0	0
ENSG00000143515	1	154298029	154323783	1	q21.3	ATP8B2	336	814	262
ENSG00000160712	1	154377669	154441926	1	q21.3	IL6R	33	116	24
ENSG00000169291	1	154442248	154474589	-1	q21.3	SHE	80	179	55
ENSG00000163239	1	154474695	154520623	1	q21.3	TDRD10	2	12	6
ENSG00000160714	1	154521053	154531504	-1	q21.3	UBE2Q1	987	1006	923
ENSG00000160716	1	154540257	154552502	1	q21.3	CHRNB2	477	1128	729
ENSG00000160710	1	154554538	154600475	-1	q21.3	ADAR	3191	3850	2478
ENSG00000143603	1	154679902	154842756	-1	q21.3	KCNN3	71	42	37
ENSG00000163344	1	154897210	154909467	-1	q21.3	PMVK	400	570	380
ENSG00000163346	1	154916552	154928599	-1	q21.3	PBXIP1	1793	1743	774
ENSG00000163348	1	154929502	154936329	-1	q21.3	PYGO2	708	681	442
ENSG00000160691	1	154934774	154946871	-1	q21.3	SHC1	297	339	213
ENSG00000160688	1	154955814	154965587	1	q21.3	FLAD1	224	231	143
ENSG00000163352	1	154966062	154966791	1	q21.3	LENEP	0	0	0
ENSG00000160685	1	154975127	154990998	1	q21.3	ZBTB7B	242	284	155
ENSG00000163354	1	154990996	155006257	-1	q22	DCST2	9	2	1
ENSG00000163357	1	155006300	155023406	1	q22	DCST1	3	3	0
ENSG00000143537	1	155023042	155035252	1	q22	ADAM15	406	700	384
ENSG00000143590	1	155036224	155060014	1	q22	EFNA3	204	234	177
ENSG00000169242	1	155099936	155107333	1	q22	EFNA1	140	248	137
ENSG00000179085	1	155112367	155113071	-1	q22	DPM3	87	72	52
ENSG00000163463	1	155141884	155159747	-1	q22	KRTCAP2	348	236	237
ENSG00000163462	1	155145873	155157447	1	q22	TRIM46	122	345	186
ENSG00000185499	1	155158300	155162707	-1	q22	MUC1	63	9	1
ENSG00000169231	1	155165379	155178842	-1	q22	THBS3	198	204	116
ENSG00000160767	1	155216996	155225274	-1	q22	FAM189B	275	394	257
ENSG00000116521	1	155225770	155232221	-1	q22	SCAMP3	441	595	372
ENSG00000176444	1	155232659	155248282	-1	q22	CLK2	199	258	145
ENSG00000143630	1	155247374	155259639	1	q22	HCN3	200	115	73
ENSG00000143627	1	155259086	155271225	-1	q22	PKLR	2	90	3
ENSG00000160752	1	155278539	155290457	1	q22	FDPS	703	822	605
ENSG00000160753	1	155290687	155300905	1	q22	RUSC1	684	1370	852
ENSG00000116539	1	155305059	155532598	-1	q22	ASH1L	1034	538	1269
ENSG00000163374	1	155629237	155658791	-1	q22	YY1AP1	457	521	414
ENSG00000132676	1	155657751	155708803	1	q22	DAP3	401	447	382
ENSG00000116580	1	155719508	155829191	-1	q22	GON4L	364	360	251
ENSG00000132718	1	155829300	155854990	1	q22	SYT11	7237	13019	9967
ENSG00000143622	1	155867599	155881195	-1	q22	RIT1	102	133	147
ENSG00000132680	1	155882834	155904191	-1	q22	KIAA0907	369	389	309
ENSG00000116584	1	155916645	155966129	-1	q22	ARHGEF2	1886	2605	1613
ENSG00000163479	1	155978839	155990750	-1	q22	SSR2	1077	696	508
ENSG00000132698	1	156030951	156040295	1	q22	RAB25	206	6	1
ENSG00000160789	1	156052364	156109880	1	q22	LMNA	450	574	308
ENSG00000196189	1	156117157	156147543	1	q22	SEMA4A	188	458	321
ENSG00000160785	1	156163880	156182587	1	q22	SLC25A44	578	1327	890
ENSG00000160783	1	156182784	156212874	1	q22	PMF1	276	221	177
ENSG00000160781	1	156213206	156217881	-1	q22	PAQR6	3099	5041	3005
ENSG00000198952	1	156219015	156252616	-1	q22	SMG5	1071	1241	838
ENSG00000163472	1	156252726	156262976	1	q22	TMEM79	56	68	56
ENSG00000198715	1	156259880	156265463	-1	q22	C1orf85	103	106	80
ENSG00000163468	1	156278759	156337664	-1	q22	CCT3	2424	1653	1365
ENSG00000163467	1	156307105	156316786	1	q22	C1orf182	3	0	0
ENSG00000132677	1	156339003	156355011	1	q22	RHBG	3	2	2
ENSG00000125462	1	156374044	156400493	-1	q22	C1orf61	717	2284	1159
ENSG00000116604	1	156433519	156470620	-1	q22	MEF2D	824	2871	1780
ENSG00000183856	1	156495197	156542396	-1	q23.1	IQGAP3	208	8	3
ENSG00000163382	1	156561542	156564091	1	q23.1	APOA1BP	463	694	383
ENSG00000160818	1	156564279	156571288	-1	q23.1	GPATCH4	170	213	346
ENSG00000132702	1	156589086	156595517	1	q23.1	HAPLN2	482	671	481
ENSG00000132692	1	156611182	156629324	1	q23.1	BCAN	1847	3700	1610
ENSG00000132688	1	156638555	156647189	-1	q23.1	NES	482	460	279
ENSG00000143320	1	156669398	156675608	-1	q23.1	CRABP2	30	45	18
ENSG00000143319	1	156691683	156698591	-1	q23.1	ISG20L2	242	204	142
ENSG00000143314	1	156707095	156711382	-1	q23.1	MRPL24	359	377	300
ENSG00000143321	1	156711899	156736717	-1	q23.1	HDGF	2429	1727	1120
ENSG00000143294	1	156720402	156770607	1	q23.1	PRCC	613	693	551
ENSG00000027869	1	156776035	156786654	-1	q23.1	SH2D2A	5	1	2
ENSG00000198400	1	156785432	156851642	1	q23.1	NTRK1	1	4	3
ENSG00000027644	1	156809855	156828810	-1	q23.1	INSRR	0	2	1
ENSG00000187800	1	156863490	156886226	1	q23.1	PEAR1	58	139	33
ENSG00000132694	1	156904632	157015162	-1	q23.1	ARHGEF11	800	1652	868
ENSG00000117036	1	157090983	157108266	-1	q23.1	ETV3	34	62	35
ENSG00000143297	1	157483167	157522310	-1	q23.1	FCRL5	0	0	0
ENSG00000163518	1	157543539	157567870	-1	q23.1	FCRL4	0	0	0
ENSG00000160856	1	157646271	157670775	-1	q23.1	FCRL3	1	0	0
ENSG00000132704	1	157715521	157746922	-1	q23.1	FCRL2	0	0	0
ENSG00000163534	1	157764193	157789895	-1	q23.1	FCRL1	0	0	0
ENSG00000073754	1	157800704	157868046	-1	q23.1	CD5L	12	0	2
ENSG00000183853	1	157963063	158070052	1	q23.1	KIRREL	19	46	4
ENSG00000158473	1	158149737	158154686	1	q23.1	CD1D	5	1	6
ENSG00000158477	1	158223927	158228059	1	q23.1	CD1A	0	0	0
ENSG00000158481	1	158259563	158264564	1	q23.1	CD1C	0	0	1
ENSG00000158485	1	158297741	158301321	-1	q23.1	CD1B	0	0	0
ENSG00000158488	1	158323254	158327343	1	q23.1	CD1E	0	1	0
ENSG00000163554	1	158580278	158656488	-1	q23.1	SPTA1	0	0	0
ENSG00000163563	1	158801107	158819296	1	q23.1	MNDA	10	8	54
ENSG00000163564	1	158900586	158946844	1	q23.1	PYHIN1	1	0	1
ENSG00000163565	1	158969758	159024945	1	q23.1	IFI16	122	39	185
ENSG00000163568	1	159032274	159116886	-1	q23.2	AIM2	2	2	2
ENSG00000162706	1	159141399	159173103	1	q23.2	CADM3	2885	7033	5148
ENSG00000213088	1	159173097	159176290	1	q23.2	DARC	101	123	82
ENSG00000179639	1	159259504	159278014	1	q23.2	FCER1A	0	0	0
ENSG00000196184	1	159409512	159410600	1	q23.2	OR10J1	0	0	0
ENSG00000132703	1	159557615	159558655	1	q23.2	APCS	0	145	0
ENSG00000132693	1	159682079	159684379	-1	q23.2	CRP	0	2	0
ENSG00000158716	1	159750722	159752333	1	q23.2	DUSP23	61	78	39
ENSG00000158714	1	159796540	159807039	1	q23.2	SLAMF8	7	20	6
ENSG00000188004	1	159804264	159825137	-1	q23.2	C1orf204	28	57	53
ENSG00000213085	1	159842154	159869953	-1	q23.2	CCDC19	2	2	5
ENSG00000158710	1	159887897	159895522	-1	q23.2	TAGLN2	2129	471	331
ENSG00000085552	1	159896829	159915394	-1	q23.2	IGSF9	206	11	2
ENSG00000162723	1	159921282	159924044	-1	q23.2	SLAMF9	0	0	0
ENSG00000143315	1	159997462	160001783	-1	q23.2	PIGM	112	155	117
ENSG00000177807	1	160007257	160040038	-1	q23.2	KCNJ10	3074	3014	2519
ENSG00000162728	1	160051360	160060353	1	q23.2	KCNJ9	491	1408	1055
ENSG00000162729	1	160061130	160068733	-1	q23.2	IGSF8	1356	2753	1859
ENSG00000018625	1	160085549	160113381	1	q23.2	ATP1A2	12789	16838	7613
ENSG00000132681	1	160121360	160156767	1	q23.2	ATP1A4	2	6	3
ENSG00000143318	1	160160285	160171676	1	q23.2	CASQ1	92	193	186
ENSG00000162734	1	160175127	160185166	1	q23.2	PEA15	9550	13937	10055
ENSG00000132716	1	160185505	160254920	-1	q23.2	DCAF8	1098	2177	1352
ENSG00000162735	1	160246602	160256138	-1	q23.2	PEX19	1059	1354	982
ENSG00000122218	1	160259063	160313190	-1	q23.2	COPA	2963	2479	2060
ENSG00000162736	1	160313062	160328742	1	q23.2	NCSTN	1146	1088	745
ENSG00000171786	1	160336857	160342638	1	q23.2	NHLH1	10	17	17
ENSG00000162738	1	160370376	160398468	1	q23.2	VANGL2	739	374	155
ENSG00000162739	1	160454820	160493052	-1	q23.2	SLAMF6	2	4	3
ENSG00000066294	1	160510885	160549306	-1	q23.3	CD84	10	6	8
ENSG00000117090	1	160577890	160617085	-1	q23.3	SLAMF1	0	0	0
ENSG00000117091	1	160648536	160681641	-1	q23.3	CD48	7	4	1
ENSG00000026751	1	160709037	160724611	1	q23.3	SLAMF7	3	2	0
ENSG00000122224	1	160765896	160798045	1	q23.3	LY9	3	0	1
ENSG00000122223	1	160799950	160832692	-1	q23.3	CD244	4	11	16
ENSG00000179914	1	160846329	160854960	-1	q23.3	ITLN1	0	0	1
ENSG00000158769	1	160965001	161008784	-1	q23.3	F11R	1121	209	76
ENSG00000215845	1	161007421	161008780	-1	q23.3	TSTD1	105	57	46
ENSG00000158773	1	161009041	161015767	-1	q23.3	USF1	342	613	378
ENSG00000186517	1	161016736	161039760	-1	q23.3	ARHGAP30	26	73	53
ENSG00000143217	1	161040785	161059389	-1	q23.3	PVRL4	2	2	1
ENSG00000162755	1	161068151	161070136	1	q23.3	KLHDC9	101	123	102
ENSG00000143256	1	161070346	161087901	-1	q23.3	PFDN2	444	438	405
ENSG00000158793	1	161087876	161095235	1	q23.3	NIT1	157	242	222
ENSG00000158796	1	161090764	161102478	-1	q23.3	DEDD	285	380	299
ENSG00000143222	1	161122566	161128646	1	q23.3	UFC1	557	714	707
ENSG00000143258	1	161129240	161135513	1	q23.3	USP21	267	386	261
ENSG00000143224	1	161136200	161147803	1	q23.3	PPOX	114	142	78
ENSG00000158850	1	161141100	161147309	-1	q23.3	B4GALT3	251	321	225
ENSG00000158864	1	161166894	161184185	1	q23.3	NDUFS2	688	1607	1311
ENSG00000158869	1	161185024	161190489	1	q23.3	FCER1G	61	56	61
ENSG00000158874	1	161192082	161193421	-1	q23.3	APOA2	2	902	0
ENSG00000158882	1	161195793	161200408	1	q23.3	TOMM40L	202	435	333
ENSG00000143257	1	161199456	161208092	-1	q23.3	NR1I3	1	15	2
ENSG00000158887	1	161274525	161279762	-1	q23.3	MPZ	14	45	143
ENSG00000143252	1	161284047	161332984	1	q23.3	SDHC	682	1043	610
ENSG00000188931	1	161334521	161337664	-1	q23.3	C1orf192	46	84	51
ENSG00000173110	1	161494036	161496681	1	q23.3	HSPA6	4	6	8
ENSG00000072694	1	161551101	161648444	1	q23.3	FCGR2B	2	6	3
ENSG00000162747	1	161592986	161601753	-1	q23.3	FCGR3B	4	2	8
ENSG00000132185	1	161676762	161684142	1	q23.3	FCRLA	6	8	7
ENSG00000162746	1	161691353	161697933	1	q23.3	FCRLB	5	18	16
ENSG00000081721	1	161719548	161727028	1	q23.3	DUSP12	55	123	96
ENSG00000118217	1	161736084	161933860	1	q23.3	ATF6	229	154	198
ENSG00000162745	1	161952982	161993644	-1	q23.3	OLFML2B	40	79	81
ENSG00000198929	1	162039564	162353321	1	q23.3	NOS1AP	230	572	372
ENSG00000171722	1	162343515	162346660	-1	q23.3	C1orf111	4	4	2
ENSG00000198574	1	162365056	162381928	-1	q23.3	SH2D1B	6	10	12
ENSG00000152332	1	162467041	162499419	1	q23.3	UHMK1	143	232	124
ENSG00000117143	1	162531321	162569627	1	q23.3	UAP1	236	265	263
ENSG00000162733	1	162601163	162750237	1	q23.3	DDR2	36	13	15
ENSG00000185860	1	162794248	162838605	-1	q23.3	C1orf110	1	0	1
ENSG00000117152	1	163038565	163046592	1	q23.3	RGS4	1054	5641	7515
ENSG00000143248	1	163080911	163187426	-1	q23.3	RGS5	1078	557	2015
ENSG00000143228	1	163236366	163325554	1	q23.3	NUF2	39	1	8
ENSG00000185630	1	164524821	164868533	1	q23.3	PBX1	1677	1225	1335
ENSG00000162761	1	165171104	165325952	-1	q23.3	LMX1A	0	3	0
ENSG00000143171	1	165370159	165414433	-1	q23.3	RXRG	54	84	78
ENSG00000162763	1	165513244	165533198	1	q24.1	LRRC52	0	2	1
ENSG00000143198	1	165600098	165631033	1	q24.1	MGST3	692	1498	929
ENSG00000143149	1	165631453	165668100	-1	q24.1	ALDH9A1	1075	1006	693
ENSG00000143183	1	165696032	165738417	-1	q24.1	TMCO1	447	444	557
ENSG00000143179	1	165796768	165880855	1	q24.1	UCK2	102	118	71
ENSG00000215834	1	166572912	166600637	1	q24.1	FMO9P	0	0	0
ENSG00000143157	1	166808681	166825581	1	q24.1	POGK	1097	1312	885
ENSG00000152382	1	166825747	166845564	-1	q24.1	TADA1	169	292	307
ENSG00000143195	1	166887996	166944719	-1	q24.1	ILDR2	75	61	35
ENSG00000143194	1	166958346	166991451	1	q24.1	MAEL	14	54	53
ENSG00000143167	1	167022073	167059868	-1	q24.1	GPA33	0	2	3
ENSG00000198842	1	167063282	167098402	1	q24.1	DUSP27	3	20	19
ENSG00000143190	1	167190066	167396582	1	q24.1	POU2F1	71	35	38
ENSG00000198821	1	167399877	167487847	-1	q24.2	CD247	5	17	12
ENSG00000143162	1	167498914	167523004	-1	q24.2	CREG1	229	474	624
ENSG00000198771	1	167599330	167675486	1	q24.2	RCSD1	58	151	88
ENSG00000197965	1	167690429	167761156	1	q24.2	MPZL1	387	605	315
ENSG00000143199	1	167778625	167883453	-1	q24.2	ADCY10	1	2	6
ENSG00000143158	1	167885967	167906278	-1	q24.2	BRP44	315	670	551
ENSG00000143164	1	167905021	168045081	1	q24.2	DCAF6	365	667	1664
ENSG00000143147	1	168053997	168106821	-1	q24.2	GPR161	91	59	37
ENSG00000143155	1	168148171	168169950	1	q24.2	TIPRL	253	386	586
ENSG00000213064	1	168195176	168212378	1	q24.2	SFT2D2	23	16	5
ENSG00000143178	1	168250278	168283664	1	q24.2	TBX19	26	14	14
ENSG00000143184	1	168545711	168551315	1	q24.2	XCL1	3	1	0
ENSG00000143196	1	168664697	168698502	-1	q24.2	DPT	2	11	3
ENSG00000143153	1	169074935	169101960	1	q24.2	ATP1B1	3813	11708	10353
ENSG00000143156	1	169101769	169337205	-1	q24.2	NME7	73	74	158
ENSG00000117475	1	169337208	169365778	1	q24.2	BLZF1	34	22	100
ENSG00000117477	1	169364108	169429907	-1	q24.2	C1orf114	30	9	79
ENSG00000117479	1	169433147	169455241	-1	q24.2	SLC19A2	45	160	96
ENSG00000198734	1	169483404	169555826	-1	q24.2	F5	27	193	37
ENSG00000174175	1	169558037	169599380	-1	q24.2	SELP	3	4	0
ENSG00000000460	1	169631245	169823221	1	q24.2	C1orf112	52	17	27
ENSG00000188404	1	169659808	169680839	-1	q24.2	SELL	64	191	53
ENSG00000007908	1	169691781	169703220	-1	q24.2	SELE	5	31	8
ENSG00000000457	1	169821804	169863408	-1	q24.2	SCYL3	39	72	57
ENSG00000075945	1	169890467	170054349	-1	q24.2	KIFAP3	926	969	2379
ENSG00000120370	1	170501270	170522974	1	q24.2	GORAB	28	11	70
ENSG00000116132	1	170631869	170708560	1	q24.2	PRRX1	42	76	145
ENSG00000117501	1	170904612	171033906	1	q24.3	C1orf129	0	0	0
ENSG00000007933	1	171060018	171086959	1	q24.3	FMO3	7	41	3
ENSG00000117507	1	171106879	171130707	1	q24.3	FMO6P	0	0	0
ENSG00000094963	1	171154347	171181822	1	q24.3	FMO2	8	8	12
ENSG00000010932	1	171217638	171255117	1	q24.3	FMO1	0	0	0
ENSG00000076258	1	171283347	171311223	1	q24.3	FMO4	11	13	18
ENSG00000034971	1	171604557	171621857	-1	q24.3	MYOC	0	1	0
ENSG00000117533	1	171669300	171711387	-1	q24.3	VAMP4	49	57	126
ENSG00000010165	1	171750788	171783163	1	q24.3	METTL13	325	362	288
ENSG00000197959	1	171810621	172387606	1	q24.3	DNM3	414	547	2091
ENSG00000135845	1	172339329	172413230	-1	q24.3	PIGC	120	160	126
ENSG00000180999	1	172389828	172437971	1	q24.3	C1orf105	1	0	0
ENSG00000094975	1	172501489	172580971	1	q24.3	C1orf9	199	95	317
ENSG00000117560	1	172628154	172636014	1	q24.3	FASLG	0	3	0
ENSG00000120337	1	173009100	173020103	-1	q25.1	TNFSF18	0	3	1
ENSG00000117586	1	173152873	173176452	-1	q25.1	TNFSF4	18	28	12
ENSG00000117592	1	173446405	173457946	1	q25.1	PRDX6	1623	1735	1239
ENSG00000183831	1	173578700	173639001	-1	q25.1	ANKRD45	36	61	42
ENSG00000076321	1	173684080	173755840	1	q25.1	KLHL20	145	82	139
ENSG00000120334	1	173768688	173793858	-1	q25.1	CENPL	47	23	12
ENSG00000117593	1	173793641	173827684	1	q25.1	DARS2	202	103	107
ENSG00000185278	1	173837220	173866494	1	q25.1	ZBTB37	14	11	8
ENSG00000117601	1	173872947	173886516	-1	q25.1	SERPINC1	0	285	2
ENSG00000135870	1	173900352	173991435	-1	q25.1	RC3H1	136	277	305
ENSG00000152061	1	174128548	174964445	1	q25.1	RABGAP1L	43	21	45
ENSG00000203737	1	174417212	174418683	1	q25.1	GPR52	0	9	22
ENSG00000116161	1	174968300	174980851	1	q25.1	CACYBP	928	880	1702
ENSG00000120333	1	174979925	174992561	-1	q25.1	MRPS14	117	139	133
ENSG00000120332	1	175036994	175117202	1	q25.1	TNN	2	7	13
ENSG00000116147	1	175291935	175712906	-1	q25.1	TNR	379	479	147
ENSG00000143207	1	175911248	176176629	-1	q25.2	RFWD2	193	258	346
ENSG00000116183	1	176432307	176814735	1	q25.2	PAPPA2	2	11	6
ENSG00000152092	1	176826438	177134109	-1	q25.2	ASTN1	1248	3417	2112
ENSG00000198797	1	177140063	177251558	1	q25.2	FAM5B	364	973	737
ENSG00000120341	1	177896701	177995366	-1	q25.2	SEC16B	16	102	72
ENSG00000075391	1	178062864	178448644	1	q25.2	RASAL2	188	293	530
ENSG00000213057	1	178511887	178518024	1	q25.2	C1orf220	5	12	7
ENSG00000116191	1	178694300	179065553	1	q25.2	RALGPS2	42	24	53
ENSG00000116194	1	178818840	178840187	-1	q25.2	ANGPTL1	9	2	22
ENSG00000116199	1	178994939	179045697	1	q25.2	FAM20B	595	834	925
ENSG00000186283	1	179050512	179067158	1	q25.2	TOR3A	226	264	179
ENSG00000143322	1	179068462	179198819	-1	q25.2	ABL2	379	439	388
ENSG00000057252	1	179262925	179327815	1	q25.2	SOAT1	104	108	74
ENSG00000116218	1	179519674	179545087	-1	q25.2	NPHS2	0	0	0
ENSG00000162782	1	179560748	179660407	1	q25.2	TDRD5	2	4	25
ENSG00000143340	1	179712298	179785333	1	q25.2	FAM163A	8	40	64
ENSG00000169905	1	179809102	179846934	-1	q25.2	TOR1AIP2	105	181	166
ENSG00000143337	1	179851177	179888412	1	q25.2	TOR1AIP1	386	509	564
ENSG00000135837	1	179923873	180084015	1	q25.2	CEP350	205	76	542
ENSG00000116260	1	180123969	180173165	1	q25.2	QSOX1	427	631	393
ENSG00000121454	1	180199421	180249380	1	q25.2	LHX4	7	11	3
ENSG00000135847	1	180244515	180472089	-1	q25.3	ACBD6	246	243	237
ENSG00000143324	1	180601140	180859387	1	q25.3	XPR1	502	279	569
ENSG00000135835	1	180882290	180920750	1	q25.3	KIAA1614	50	84	36
ENSG00000135823	1	180941861	180992047	-1	q25.3	STX6	513	752	861
ENSG00000153029	1	181003067	181031074	1	q25.3	MR1	7	17	9
ENSG00000162783	1	181057638	181059977	1	q25.3	IER5	229	350	290
ENSG00000198216	1	181382238	181777219	1	q25.3	CACNA1E	233	697	495
ENSG00000135821	1	182350839	182361341	-1	q25.3	GLUL	25086	29383	14313
ENSG00000203730	1	182367252	182369751	-1	q25.3	TEDDM1	2	4	2
ENSG00000121446	1	182419256	182529734	1	q25.3	RGSL1	0	0	0
ENSG00000135828	1	182542769	182558391	-1	q25.3	RNASEL	43	81	86
ENSG00000143333	1	182567758	182573543	-1	q25.3	RGS16	206	126	49
ENSG00000135824	1	182615239	182653711	-1	q25.3	RGS8	15	29	21
ENSG00000135838	1	182758428	182799519	1	q25.3	NPL	38	73	53
ENSG00000135829	1	182808439	182856886	1	q25.3	DHX9	1710	851	1435
ENSG00000135862	1	182992597	183114727	1	q25.3	LAMC1	737	306	161
ENSG00000058085	1	183155373	183214035	1	q25.3	LAMC2	12	10	8
ENSG00000157064	1	183217372	183387737	-1	q25.3	NMNAT2	956	2324	2333
ENSG00000116698	1	183441351	183567381	1	q25.3	SMG7	1288	1417	1026
ENSG00000116701	1	183524698	183560011	-1	q25.3	NCF2	30	28	25
ENSG00000162704	1	183592401	183604892	-1	q25.3	ARPC5	982	818	1089
ENSG00000143344	1	183605208	183897666	1	q25.3	RGL1	687	1250	1189
ENSG00000173627	1	183615541	183622451	-1	q25.3	APOBEC4	1	0	0
ENSG00000198756	1	183898796	184006863	-1	q25.3	GLT25D2	597	1158	795
ENSG00000198860	1	184020811	184043346	1	q25.3	TSEN15	231	268	361
ENSG00000116667	1	184356192	184598154	1	q25.3	C1orf21	796	1129	1169
ENSG00000116406	1	184659637	184724047	-1	q25.3	EDEM3	124	124	467
ENSG00000135842	1	184759858	184943682	-1	q25.3	FAM129A	100	45	41
ENSG00000121481	1	185014496	185071740	1	q25.3	RNF2	91	143	193
ENSG00000116679	1	185265520	185286461	-1	q25.3	IVNS1ABP	1063	892	1168
ENSG00000143341	1	185703683	186160085	1	q25.3	HMCN1	29	13	15
ENSG00000116690	1	186265405	186283694	1	q31.1	PRG4	13	18	5
ENSG00000047410	1	186282954	186344825	-1	q31.1	TPR	466	157	749
ENSG00000157181	1	186344890	186390510	1	q31.1	C1orf27	76	25	179
ENSG00000116703	1	186412698	186430254	-1	q31.1	PDC	0	0	2
ENSG00000073756	1	186640923	186649559	-1	q31.1	PTGS2	25	54	109
ENSG00000116711	1	186798085	186958113	1	q31.1	PLA2G4A	7	26	72
ENSG00000162670	1	190066792	190446759	-1	q31.1	FAM5C	107	236	309
ENSG00000150681	1	192127587	192154945	1	q31.2	RGS18	3	0	11
ENSG00000090104	1	192544857	192549161	1	q31.2	RGS1	29	15	34
ENSG00000127074	1	192605275	192629390	1	q31.2	RGS13	0	0	0
ENSG00000116741	1	192778169	192781403	1	q31.2	RGS2	80	105	314
ENSG00000116750	1	192984889	193029237	-1	q31.2	UCHL5	134	80	315
ENSG00000116747	1	193028552	193060907	1	q31.2	TROVE2	62	41	127
ENSG00000023572	1	193065598	193075244	-1	q31.2	GLRX2	68	100	86
ENSG00000134371	1	193091147	193223031	1	q31.2	CDC73	215	125	313
ENSG00000162630	1	193148175	193155784	-1	q31.2	B3GALT2	91	48	650
ENSG00000162687	1	196194909	196577541	-1	q31.3	KCNT2	29	17	122
ENSG00000000971	1	196621008	196716634	1	q31.3	CFH	107	84	94
ENSG00000134389	1	196946667	196978804	1	q31.3	CFHR5	0	5	1
ENSG00000143278	1	197008321	197036397	-1	q31.3	F13B	0	6	0
ENSG00000066279	1	197053258	197115824	-1	q31.3	ASPM	60	3	6
ENSG00000177888	1	197127572	197169672	-1	q31.3	ZBTB41	126	99	361
ENSG00000134376	1	197170592	197447585	1	q31.3	CRB1	167	148	110
ENSG00000203724	1	197871777	197876497	1	q31.3	C1orf53	7	13	6
ENSG00000143355	1	197881618	197904608	1	q31.3	LHX9	1	0	0
ENSG00000151414	1	198126093	198291550	1	q31.3	NEK7	179	287	529
ENSG00000151418	1	198492352	198510075	-1	q31.3	ATP6V1G3	0	0	0
ENSG00000081237	1	198607801	198726545	1	q31.3	PTPRC	19	15	83
ENSG00000116833	1	199996730	200146552	1	q32.1	NR5A2	4	5	1
ENSG00000162702	1	200375827	200379184	-1	q32.1	ZNF281	94	43	191
ENSG00000118193	1	200520628	200589862	-1	q32.1	KIF14	47	3	5
ENSG00000118197	1	200593024	200639126	-1	q32.1	DDX59	115	63	85
ENSG00000170128	1	200842083	200843306	1	q32.1	GPR25	0	0	0
ENSG00000116852	1	200938520	200992828	-1	q32.1	KIF21B	993	1909	1178
ENSG00000081248	1	201008642	201081694	-1	q32.1	CACNA1S	4	29	20
ENSG00000116857	1	201103900	201140702	-1	q32.1	TMEM9	824	1158	690
ENSG00000163395	1	201159953	201198080	1	q32.1	IGFN1	4	61	26
ENSG00000081277	1	201252580	201302121	1	q32.1	PKP1	9	15	8
ENSG00000118194	1	201328136	201346890	-1	q32.1	TNNT2	97	96	84
ENSG00000159166	1	201342372	201368736	-1	q32.1	LAD1	33	6	0
ENSG00000159173	1	201372896	201398994	-1	q32.1	TNNI1	2	3	2
ENSG00000174307	1	201434620	201438365	-1	q32.1	PHLDA3	299	418	329
ENSG00000159176	1	201452658	201478584	-1	q32.1	CSRP1	7323	9196	6068
ENSG00000134369	1	201592411	201796102	1	q32.1	NAV1	1943	2129	1197
ENSG00000198700	1	201798269	201853422	1	q32.1	IPO9	1480	993	990
ENSG00000198892	1	201857808	201861434	1	q32.1	SHISA4	545	1294	771
ENSG00000163431	1	201865580	201915716	-1	q32.1	LMOD1	143	221	95
ENSG00000134375	1	201924619	201939789	1	q32.1	TIMM17A	257	617	778
ENSG00000176393	1	201951500	201975275	1	q32.1	RNPEP	477	257	153
ENSG00000163435	1	201977073	201986316	1	q32.1	ELF3	33	7	0
ENSG00000170075	1	202091972	202098640	1	q32.1	GPR37L1	1100	1845	784
ENSG00000143862	1	202102532	202113869	-1	q32.1	ARL8A	1248	1782	1229
ENSG00000143851	1	202116141	202130716	-1	q32.1	PTPN7	5	7	6
ENSG00000133067	1	202162938	202288909	1	q32.1	LGR6	15	36	26
ENSG00000077152	1	202300785	202311108	-1	q32.1	UBE2T	135	68	82
ENSG00000077157	1	202317827	202557697	1	q32.1	PPP1R12B	728	1524	1220
ENSG00000143858	1	202559724	202679545	-1	q32.1	SYT2	328	714	213
ENSG00000117139	1	202696526	202778598	-1	q32.1	KDM5B	1123	434	388
ENSG00000183155	1	202848085	202858263	-1	q32.1	RABIF	172	242	222
ENSG00000117153	1	202860228	202897764	-1	q32.1	KLHL12	435	630	560
ENSG00000159346	1	202909951	202927700	-1	q32.1	ADIPOR1	1112	1152	821
ENSG00000159348	1	202930997	202936408	-1	q32.1	CYB5R1	652	489	306
ENSG00000143847	1	202995626	203047864	1	q32.1	PPFIA4	459	1384	737
ENSG00000122180	1	203052260	203055164	-1	q32.1	MYOG	0	2	0
ENSG00000163485	1	203059782	203136533	1	q32.1	ADORA1	665	1261	887
ENSG00000133055	1	203136939	203144941	-1	q32.1	MYBPH	4	11	0
ENSG00000133048	1	203148059	203155877	-1	q32.1	CHI3L1	490	136	101
ENSG00000133063	1	203181955	203242769	-1	q32.1	CHIT1	4	14	3
ENSG00000159388	1	203274619	203278730	1	q32.1	BTG2	898	455	331
ENSG00000122176	1	203309753	203320617	-1	q32.1	FMOD	72	105	30
ENSG00000188783	1	203444956	203460480	1	q32.1	PRELP	403	537	152
ENSG00000188770	1	203463271	203477992	1	q32.1	OPTC	1	1	1
ENSG00000058668	1	203595689	203713209	1	q32.1	ATP2B4	2653	2606	2460
ENSG00000122188	1	203734304	203745361	1	q32.1	LAX1	2	1	3
ENSG00000058673	1	203764782	203823252	1	q32.1	ZC3H11A	474	662	1178
ENSG00000182004	1	203830731	203839678	1	q32.1	SNRPE	225	242	221
ENSG00000143842	1	204042243	204096863	1	q32.1	SOX13	589	320	138
ENSG00000143845	1	204100190	204121307	-1	q32.1	ETNK2	158	175	87
ENSG00000143839	1	204123944	204135465	-1	q32.1	REN	1	2	1
ENSG00000170498	1	204159469	204165614	-1	q32.1	KISS1	1	0	1
ENSG00000174567	1	204167288	204183220	-1	q32.1	GOLT1A	6	27	11
ENSG00000143850	1	204190349	204346793	-1	q32.1	PLEKHA6	936	1517	913
ENSG00000158615	1	204372515	204380945	-1	q32.1	PPP1R15B	318	577	470
ENSG00000133056	1	204391756	204463852	-1	q32.1	PIK3C2B	634	921	540
ENSG00000198625	1	204485511	204542871	1	q32.1	MDM4	178	749	366
ENSG00000170382	1	204586298	204654861	-1	q32.1	LRRN2	197	451	341
ENSG00000163531	1	204797779	204991950	1	q32.1	NFASC	3428	4969	2614
ENSG00000184144	1	205012325	205047627	1	q32.1	CNTN2	6064	9412	5237
ENSG00000117222	1	205055270	205091143	-1	q32.1	RBBP5	378	378	304
ENSG00000133059	1	205111632	205180727	-1	q32.1	DSTYK	545	838	659
ENSG00000133069	1	205197304	205242471	1	q32.1	TMCC2	1461	1464	885
ENSG00000163545	1	205271187	205290883	-1	q32.1	NUAK2	88	17	8
ENSG00000162873	1	205305220	205326166	-1	q32.1	KLHDC8A	87	56	45
ENSG00000186007	1	205350506	205425082	-1	q32.1	LEMD1	1	3	2
ENSG00000117266	1	205473723	205501921	1	q32.1	CDK18	1183	2078	1263
ENSG00000174514	1	205538013	205572046	1	q32.1	MFSD4	490	2004	1777
ENSG00000158711	1	205566707	205601090	-1	q32.1	ELK4	33	23	17
ENSG00000158715	1	205626979	205649587	-1	q32.1	SLC45A3	262	413	276
ENSG00000069275	1	205681947	205719404	-1	q32.1	NUCKS1	4978	3569	4489
ENSG00000201944	1	205700349	205700480	-1	q32.1	SNORA72	0	1	0
ENSG00000117280	1	205737114	205744588	-1	q32.1	RAB7L1	212	227	147
ENSG00000133065	1	205758221	205782876	-1	q32.1	SLC41A1	1099	1152	473
ENSG00000162877	1	205797150	205819260	-1	q32.1	PM20D1	1	7	0
ENSG00000174502	1	205882176	205912588	-1	q32.1	SLC26A9	125	32	33
ENSG00000198049	1	206223976	206231639	1	q32.1	AVPR1B	1	1	0
ENSG00000196533	1	206238872	206288647	-1	q32.1	C1orf186	3	2	2
ENSG00000196188	1	206317459	206332104	1	q32.1	CTSE	0	0	0
ENSG00000163486	1	206516198	206637783	1	q32.1	SRGAP2	987	1404	1027
ENSG00000143466	1	206643791	206670223	1	q32.1	IKBKE	13	20	23
ENSG00000136653	1	206680879	206762616	1	q32.1	RASSF5	92	347	300
ENSG00000143479	1	206808881	206857764	1	q32.1	DYRK3	45	27	27
ENSG00000162889	1	206858289	206907628	1	q32.1	MAPKAPK2	761	537	240
ENSG00000136634	1	206940947	206945839	-1	q32.1	IL10	3	5	3
ENSG00000142224	1	206972215	207016324	1	q32.1	IL19	0	0	0
ENSG00000162891	1	207038699	207042568	1	q32.1	IL20	0	0	0
ENSG00000162892	1	207070788	207077484	1	q32.1	IL24	0	0	0
ENSG00000162894	1	207077731	207096592	-1	q32.1	FAIM3	15	7	3
ENSG00000162896	1	207101863	207119811	-1	q32.1	PIGR	1	4	1
ENSG00000162897	1	207131310	207143970	-1	q32.1	FCAMR	0	1	0
ENSG00000182795	1	207191866	207206101	-1	q32.2	C1orf116	41	5	1
ENSG00000180667	1	207217194	207226325	-1	q32.2	YOD1	72	107	239
ENSG00000123836	1	207222801	207254369	1	q32.2	PFKFB2	1363	731	408
ENSG00000123843	1	207262187	207273338	1	q32.2	C4BPB	0	11	0
ENSG00000123838	1	207277607	207318317	1	q32.2	C4BPA	0	72	0
ENSG00000196352	1	207494853	207534311	1	q32.2	CD55	314	270	334
ENSG00000117322	1	207627575	207663240	1	q32.2	CR2	7	2	4
ENSG00000203710	1	207669492	207813992	1	q32.2	CR1	31	8	13
ENSG00000197721	1	207818458	207911761	1	q32.2	CR1L	2	0	0
ENSG00000117335	1	207925402	207968858	1	q32.2	CD46	441	443	787
ENSG00000207966	1	207975197	207975284	-1	q32.2	MIR29C	0	5	1
ENSG00000174059	1	208057594	208084747	-1	q32.2	CD34	424	312	123
ENSG00000076356	1	208195587	208417665	-1	q32.2	PLXNA2	622	1381	961
ENSG00000207623	1	209605478	209605587	1	q32.2	MIR205	0	0	0
ENSG00000008118	1	209757062	209787283	1	q32.2	CAMK1G	403	661	687
ENSG00000196878	1	209788220	209825811	-1	q32.2	LAMB3	22	65	43
ENSG00000123689	1	209848765	209849733	1	q32.2	G0S2	11	84	22
ENSG00000117594	1	209859510	209908295	1	q32.2	HSD11B1	76	127	36
ENSG00000009790	1	209929377	209955668	1	q32.2	TRAF3IP3	8	13	10
ENSG00000162757	1	209955661	209957904	-1	q32.2	C1orf74	40	22	24
ENSG00000117595	1	209959036	209979465	-1	q32.2	IRF6	368	27	5
ENSG00000143469	1	210111538	210337636	1	q32.2	SYT14	26	8	40
ENSG00000203706	1	210404801	210407392	-1	q32.2	C1orf133	24	13	21
ENSG00000082497	1	210406144	210419976	1	q32.2	SERTAD4	58	64	51
ENSG00000054392	1	210501596	210849638	1	q32.2	HHAT	62	62	68
ENSG00000143473	1	210856555	211307457	-1	q32.2	KCNH1	231	945	538
ENSG00000117625	1	211431719	211489727	1	q32.2	RCOR3	307	305	373
ENSG00000082512	1	211499957	211548288	1	q32.2	TRAF5	41	67	113
ENSG00000198570	1	211649864	211666259	-1	q32.3	RD3	17	5	6
ENSG00000170385	1	211744910	211752084	-1	q32.3	SLC30A1	68	90	72
ENSG00000117650	1	211836114	211848960	-1	q32.3	NEK2	76	12	22
ENSG00000123684	1	211916799	212004114	-1	q32.3	LPGAT1	564	568	1458
ENSG00000143493	1	212113741	212208884	-1	q32.3	INTS7	307	58	121
ENSG00000143476	1	212208919	212280742	1	q32.3	DTL	196	7	9
ENSG00000066027	1	212458782	212535200	1	q32.3	PPP2R5A	297	464	623
ENSG00000065600	1	212537273	212588243	-1	q32.3	TMEM206	338	596	486
ENSG00000117691	1	212606229	212619714	1	q32.3	NENF	437	617	448
ENSG00000162772	1	212738676	212794119	1	q32.3	ATF3	124	187	149
ENSG00000162771	1	212797789	212800120	1	q32.3	FAM71A	0	0	0
ENSG00000123685	1	212859760	212873327	-1	q32.3	BATF3	8	20	21
ENSG00000117697	1	212899495	212965124	-1	q32.3	NSL1	256	281	338
ENSG00000203705	1	212965170	212989968	1	q32.3	TATDN3	98	179	178
ENSG00000185523	1	213003483	213020991	-1	q32.3	C1orf227	3	1	1
ENSG00000162769	1	213031597	213072705	1	q32.3	FLVCR1	56	56	45
ENSG00000143494	1	213123862	213165379	1	q32.3	VASH2	52	9	14
ENSG00000174606	1	213165524	213189168	-1	q32.3	ANGEL2	199	365	340
ENSG00000136643	1	213224589	213448116	1	q32.3	RPS6KC1	215	133	512
ENSG00000117707	1	214156524	214214853	1	q32.3	PROX1	255	25	41
ENSG00000143499	1	214454445	214510474	1	q32.3	SMYD2	340	530	476
ENSG00000152104	1	214530851	214725792	-1	q41	PTPN14	41	63	12
ENSG00000117724	1	214776538	214837931	1	q41	CENPF	342	8	33
ENSG00000082482	1	215179118	215410436	1	q41	KCNK2	30	110	117
ENSG00000136636	1	215740735	215795073	1	q41	KCTD3	492	302	596
ENSG00000042781	1	215796236	216596738	-1	q41	USH2A	7	2	9
ENSG00000196482	1	216676588	217311097	-1	q41	ESRRG	94	43	162
ENSG00000092978	1	217600334	217804424	-1	q41	GPATCH2	20	19	45
ENSG00000162814	1	217804666	218045038	1	q41	SPATA17	6	1	4
ENSG00000067533	1	218458629	218511325	1	q41	RRP15	116	65	145
ENSG00000092969	1	218519577	218617961	1	q41	TGFB2	219	112	219
ENSG00000143353	1	219347186	219386207	1	q41	LYPLAL1	101	78	200
ENSG00000196660	1	219858769	220131989	-1	q41	SLC30A10	15	91	57
ENSG00000136628	1	220141943	220220000	-1	q41	EPRS	977	244	1133
ENSG00000162813	1	220230824	220263804	-1	q41	BPNT1	229	243	180
ENSG00000067704	1	220267444	220321380	1	q41	IARS2	479	690	774
ENSG00000118873	1	220321635	220445796	-1	q41	RAB3GAP2	227	104	566
ENSG00000116141	1	220701568	220837803	1	q41	MARK1	266	331	565
ENSG00000162817	1	220863187	220872499	1	q41	C1orf115	808	2571	2069
ENSG00000136630	1	221051699	221059124	1	q41	HLX	7	12	2
ENSG00000143507	1	221874766	221915518	-1	q41	DUSP10	125	111	110
ENSG00000143512	1	222695602	222721445	-1	q41	HHIPL2	0	0	1
ENSG00000143498	1	222731244	222763275	-1	q41	TAF1A	13	13	35
ENSG00000154305	1	222791428	222841354	1	q41	MIA3	545	207	737
ENSG00000154309	1	222988406	223179337	1	q41	DISP1	53	38	39
ENSG00000187554	1	223282748	223316624	-1	q41	TLR5	12	31	27
ENSG00000143502	1	223394161	223537544	-1	q41	SUSD4	151	576	458
ENSG00000178395	1	223566715	223568812	1	q41	C1orf65	0	0	2
ENSG00000203697	1	223711349	223853436	-1	q41	CAPN8	1	2	2
ENSG00000162909	1	223889295	223963720	1	q41	CAPN2	1051	760	797
ENSG00000143514	1	223967601	224033674	-1	q41	TP53BP2	1034	875	633
ENSG00000143799	1	224102741	226595780	-1	q42.12	PARP1	3329	2198	2086
ENSG00000143756	1	224301789	224349749	1	q42.11	FBXO28	302	352	506
ENSG00000143753	1	224363458	224381143	1	q42.11	DEGS1	522	839	677
ENSG00000143748	1	224415036	224518089	-1	q42.11	NVL	116	115	99
ENSG00000143771	1	224544552	224567161	1	q42.11	CNIH4	91	109	63
ENSG00000162923	1	224572845	224624735	-1	q42.12	WDR26	655	618	1024
ENSG00000143786	1	224622362	224928251	1	q42.12	CNIH3	86	304	297
ENSG00000185842	1	225083964	225586996	1	q42.12	DNAH14	5	3	3
ENSG00000143815	1	225589204	225616627	-1	q42.12	LBR	333	253	202
ENSG00000154380	1	225677502	225840844	-1	q42.12	ENAH	1348	481	845
ENSG00000143742	1	225965531	225978168	1	q42.12	SRP9	1446	1725	2050
ENSG00000143819	1	225997794	226033260	1	q42.12	EPHX1	1407	1567	744
ENSG00000196187	1	226033237	226070069	-1	q42.12	TMEM63A	850	2021	1100
ENSG00000143811	1	226107578	226111978	-1	q42.12	PYCR2	605	753	509
ENSG00000143768	1	226124298	226129189	-1	q42.12	LEFTY2	3	2	1
ENSG00000143751	1	226170403	226187066	-1	q42.12	C1orf55	193	235	153
ENSG00000163041	1	226249552	226259702	1	q42.12	H3F3A	30	15	15
ENSG00000182827	1	226332380	226374431	-1	q42.12	ACBD3	246	252	379
ENSG00000185155	1	226411319	226414785	1	q42.12	MIXL1	0	0	0
ENSG00000183814	1	226418850	226497570	-1	q42.12	LIN9	20	6	46
ENSG00000203685	1	226736501	226796915	1	q42.12	C1orf95	138	865	565
ENSG00000143772	1	226819391	226927024	-1	q42.12	ITPKB	3101	1838	887
ENSG00000143801	1	227057885	227083806	1	q42.13	PSEN2	148	277	188
ENSG00000143776	1	227177566	227506175	-1	q42.13	CDC42BPA	666	735	1504
ENSG00000181450	1	227751236	227847594	1	q42.13	ZNF678	50	29	86
ENSG00000143740	1	227916240	227968927	1	q42.13	SNAP47	495	650	468
ENSG00000081692	1	227918126	227923112	-1	q42.13	JMJD4	60	91	61
ENSG00000143761	1	228270361	228286912	1	q42.13	ARF1	3646	4282	2867
ENSG00000143793	1	228288427	228293112	-1	q42.13	C1orf35	94	105	76
ENSG00000162910	1	228294380	228297013	-1	q42.13	MRPL55	158	212	166
ENSG00000143774	1	228327663	228336685	1	q42.13	GUK1	1230	2049	1383
ENSG00000198835	1	228337553	228347527	1	q42.13	GJC2	214	364	184
ENSG00000154358	1	228395831	228566575	1	q42.13	OBSCN	191	205	125
ENSG00000154370	1	228581377	228594541	-1	q42.13	TRIM11	142	211	134
ENSG00000162931	1	228595641	228604562	-1	q42.13	TRIM17	20	103	79
ENSG00000168148	1	228612546	228613026	-1	q42.13	HIST3H3	0	0	0
ENSG00000168159	1	228674762	228683467	1	q42.13	RNF187	3631	3654	2330
ENSG00000116574	1	228870824	228882416	1	q42.13	RHOU	940	1212	1189
ENSG00000168118	1	229406822	229441641	1	q42.13	RAB4A	358	581	450
ENSG00000213029	1	229440129	229441248	1	q42.13	SPHAR	63	111	117
ENSG00000154429	1	229456758	229479041	-1	q42.13	C1orf96	396	737	1310
ENSG00000143632	1	229566992	229569845	-1	q42.13	ACTA1	7	13	12
ENSG00000069248	1	229577044	229644103	-1	q42.13	NUP133	582	333	605
ENSG00000135776	1	229652329	229694442	-1	q42.13	ABCB10	86	153	158
ENSG00000135801	1	229728858	229761794	-1	q42.13	TAF5L	158	203	160
ENSG00000135763	1	229761981	229795946	1	q42.13	URB2	207	149	63
ENSG00000143641	1	230193536	230417870	1	q42.13	GALNT2	472	907	518
ENSG00000177614	1	230457392	230561475	-1	q42.13	PGBD5	802	1483	1045
ENSG00000135775	1	230778235	230829728	1	q42.2	COG2	190	254	212
ENSG00000135744	1	230838269	230850043	-1	q42.2	AGT	2557	2907	1393
ENSG00000135773	1	230883130	230937749	1	q42.2	CAPN9	16	11	16
ENSG00000119280	1	230972865	231005335	-1	q42.2	C1orf198	2074	2236	1429
ENSG00000143643	1	231041989	231114621	-1	q42.2	TTC13	117	114	148
ENSG00000173409	1	231114727	231136341	1	q42.2	ARV1	115	160	257
ENSG00000182118	1	231154704	231175992	-1	q42.2	FAM89A	80	125	32
ENSG00000119283	1	231297858	231357302	1	q42.2	TRIM67	89	155	68
ENSG00000143633	1	231359509	231376933	-1	q42.2	C1orf131	30	50	47
ENSG00000116906	1	231376953	231413719	1	q42.2	GNPAT	398	333	410
ENSG00000116903	1	231468480	231473598	-1	q42.2	EXOC8	105	183	235
ENSG00000010072	1	231472850	231490769	1	q42.2	C1orf124	71	38	59
ENSG00000135766	1	231499497	231560790	-1	q42.2	EGLN1	604	1050	1009
ENSG00000116918	1	231664287	231702270	1	q42.2	TSNAX	145	250	437
ENSG00000162946	1	231762561	232177018	1	q42.2	DISC1	0	3	1
ENSG00000116991	1	232533711	232697304	-1	q42.2	SIPA1L2	599	580	568
ENSG00000212916	1	232940643	232946092	1	q42.2	KIAA1383	20	11	29
ENSG00000135749	1	233119881	233431459	-1	q42.2	PCNXL2	441	699	542
ENSG00000135750	1	233749750	233808258	1	q42.2	KCNK1	409	733	984
ENSG00000183780	1	234040679	234460262	1	q42.2	SLC35F3	120	224	208
ENSG00000168275	1	234509202	234519795	1	q42.2	C1orf31	78	90	131
ENSG00000059588	1	234527059	234614849	-1	q42.2	TARBP1	117	192	250
ENSG00000168264	1	234740015	234745271	-1	q42.3	IRF2BP2	2011	1541	925
ENSG00000173726	1	235272651	235292251	-1	q42.3	TOMM20	1714	3225	4502
ENSG00000188739	1	235294498	235324772	-1	q42.3	RBM34	135	64	233
ENSG00000054267	1	235294949	235491534	-1	q42.3	ARID4B	257	87	544
ENSG00000152904	1	235490665	235507847	1	q42.3	GGPS1	169	146	320
ENSG00000116957	1	235530675	235612283	1	q42.3	TBCE	135	108	127
ENSG00000162885	1	235610533	235667781	-1	q42.3	B3GALNT2	75	117	121
ENSG00000168243	1	235710987	235814054	-1	q42.3	GNG4	2143	746	574
ENSG00000143669	1	235824341	236046940	-1	q42.3	LYST	113	75	336
ENSG00000116962	1	236139130	236228462	-1	q42.3	NID1	339	200	59
ENSG00000077585	1	236305832	236385165	1	q42.3	GPR137B	314	483	315
ENSG00000086619	1	236378855	236445319	-1	q42.3	ERO1LB	84	130	234
ENSG00000186197	1	236511562	236648026	1	q42.3	EDARADD	1	0	2
ENSG00000116977	1	236681300	236716281	1	q43	LGALS8	173	106	325
ENSG00000119285	1	236712305	236767804	-1	q43	HEATR1	180	82	186
ENSG00000077522	1	236849754	236927931	1	q43	ACTN2	199	749	755
ENSG00000116984	1	236958581	237067281	1	q43	MTR	198	155	370
ENSG00000198626	1	237205505	238129359	1	q43	RYR2	238	207	1072
ENSG00000116996	1	238045705	238054094	-1	q43	ZP4	0	0	0
ENSG00000133019	1	239549865	240078750	1	q43	CHRM3	22	37	97
ENSG00000155816	1	240177648	240655529	1	q43	FMN2	678	729	689
ENSG00000180875	1	240652873	240775449	-1	q43	GREM2	51	147	152
ENSG00000182901	1	240931554	241520530	-1	q43	RGS7	260	465	760
ENSG00000091483	1	241660903	241683061	-1	q43	FH	638	420	593
ENSG00000117009	1	241695434	241758944	1	q43	KMO	3	17	16
ENSG00000054277	1	241753404	241840678	-1	q43	OPN3	62	164	105
ENSG00000203668	1	241792155	241799232	-1	q43	CHML	91	17	390
ENSG00000162843	1	241815580	241965435	1	q43	WDR64	2	1	0
ENSG00000174371	1	242011269	242058450	1	q43	EXO1	71	1	3
ENSG00000197769	1	242158792	242162375	-1	q43	MAP1LC3C	1	3	4
ENSG00000180287	1	242251689	242687998	-1	q43	PLD5	69	49	93
ENSG00000054282	1	243419320	243663394	1	q43	SDCCAG8	143	130	283
ENSG00000117020	1	243651535	244014381	-1	q44	AKT3	435	351	730
ENSG00000179456	1	244214583	244220778	1	q44	ZNF238	1023	2188	1812
ENSG00000173728	1	244515937	244552965	1	q44	C1orf100	0	0	0
ENSG00000035687	1	244571796	244615436	-1	q44	ADSS	355	632	762
ENSG00000179397	1	244617679	244804479	1	q44	C1orf101	4	6	5
ENSG00000121644	1	244816237	244872335	1	q44	PPPDE1	305	216	173
ENSG00000153187	1	245014468	245027844	-1	q44	HNRNPU	4710	2078	3333
ENSG00000203666	1	245133007	245290466	1	q44	EFCAB2	82	79	150
ENSG00000162849	1	245318287	245872733	1	q44	KIF26B	178	90	43
ENSG00000185420	1	245912642	246670614	-1	q44	SMYD3	196	200	174
ENSG00000162851	1	246703862	246729626	-1	q44	TFB2M	22	64	58
ENSG00000162852	1	246729746	246831886	1	q44	CNST	326	540	848
ENSG00000143653	1	246887349	246931439	1	q44	SCCPDH	652	693	858
ENSG00000153207	1	247002400	247095280	-1	q44	AHCTF1	226	50	361
ENSG00000197472	1	247108849	247171395	-1	q44	ZNF695	6	1	1
ENSG00000135747	1	247108849	247242113	-1	q44	ZNF670	28	16	36
ENSG00000188295	1	247261406	247267674	-1	q44	ZNF669	54	40	31
ENSG00000196418	1	247285277	247335310	-1	q44	ZNF124	17	5	10
ENSG00000197617	1	247419374	247420447	1	q44	VN1R5	0	0	0
ENSG00000162714	1	247460714	247495148	-1	q44	ZNF496	167	186	54
ENSG00000162711	1	247579458	247612410	1	q44	NLRP3	14	64	36
ENSG00000169224	1	247670360	247740992	1	q44	C1orf150	2	4	1
ENSG00000196242	1	247693434	247697141	-1	q44	OR2C3	0	0	0
ENSG00000221888	1	247920676	247921982	-1	q44	OR1C1	0	0	0
ENSG00000162722	1	248020501	248041507	1	q44	TRIM58	18	33	26
ENSG00000196071	1	248100493	248264224	1	q44	OR2L13	59	88	72
ENSG00000203663	1	248201474	248202607	1	q44	OR2L2	0	5	2
ENSG00000171180	1	248402231	248403166	1	q44	OR2M4	0	1	0
ENSG00000175137	1	249104648	249120832	-1	q44	SH3BP5L	566	712	438
ENSG00000171161	1	249132409	249143716	1	q44	ZNF672	327	311	187
ENSG00000171163	1	249144205	249153343	-1	q44	ZNF692	101	239	190
ENSG00000185220	1	249200395	249214145	1	q44	PGBD2	26	38	28
ENSG00000184731	2	38814	46870	-1	p25.3	FAM110C	18	44	87
ENSG00000035115	2	217730	266398	-1	p25.3	SH3YL1	110	170	301
ENSG00000143727	2	264140	278283	1	p25.3	ACP1	366	699	834
ENSG00000189292	2	279565	288851	-1	p25.3	FAM150B	3	11	14
ENSG00000151353	2	667335	677439	-1	p25.3	TMEM18	221	223	183
ENSG00000172554	2	946554	1371385	1	p25.3	SNTG2	8	7	3
ENSG00000115705	2	1377995	1547483	1	p25.3	TPO	1	1	1
ENSG00000130508	2	1635659	1748624	-1	p25.3	PXDN	95	136	60
ENSG00000186487	2	1792885	2335032	-1	p25.3	MYT1L	492	1518	1909
ENSG00000032389	2	3192696	3381653	-1	p25.3	TSSC1	319	455	361
ENSG00000182551	2	3501693	3523507	-1	p25.3	ADI1	447	519	283
ENSG00000171865	2	3592383	3606206	-1	p25.3	RNASEH1	97	158	92
ENSG00000118004	2	3642426	3692048	1	p25.3	COLEC11	17	11	4
ENSG00000151360	2	3705785	3750261	1	p25.3	ALLC	0	1	0
ENSG00000176887	2	5832799	5841516	1	p25.2	SOX11	494	54	37
ENSG00000134326	2	6980701	7006766	-1	p25.2	CMPK2	65	130	65
ENSG00000134321	2	7005937	7038370	1	p25.2	RSAD2	43	63	81
ENSG00000151692	2	7057523	7208417	1	p25.2	RNF144A	782	1468	760
ENSG00000115738	2	8818975	8824583	1	p25.1	ID2	655	862	684
ENSG00000134313	2	8865408	8977760	-1	p25.1	KIDINS220	1272	647	1870
ENSG00000143797	2	8992820	9143942	-1	p25.1	MBOAT2	210	250	442
ENSG00000151693	2	9346894	9545812	1	p25.1	ASAP2	272	550	580
ENSG00000119185	2	9543604	9563676	-1	p25.1	ITGB1BP1	324	589	781
ENSG00000119203	2	9563697	9613230	1	p25.1	CPSF3	206	145	199
ENSG00000134330	2	9613787	9636672	1	p25.1	IAH1	119	278	250
ENSG00000151694	2	9628615	9695921	-1	p25.1	ADAM17	142	188	171
ENSG00000115750	2	9983483	10074537	1	p25.1	TAF1B	37	18	67
ENSG00000134317	2	10085341	10142411	1	p25.1	GRHL1	12	30	50
ENSG00000172059	2	10182976	10194963	1	p25.1	KLF11	191	104	49
ENSG00000205795	2	10196907	10221071	-1	p25.1	CYS1	47	122	75
ENSG00000171848	2	10262455	10271545	1	p25.1	RRM2	178	13	4
ENSG00000115756	2	10443015	10567743	1	p25.1	HPCAL1	880	1298	1209
ENSG00000115758	2	10580094	10588630	-1	p25.1	ODC1	498	525	351
ENSG00000115761	2	10710892	10830101	-1	p25.1	NOL10	109	64	144
ENSG00000143882	2	10861775	10925236	1	p25.1	ATP6V1C2	6	22	8
ENSG00000143870	2	10923517	10978103	-1	p25.1	PDIA6	535	535	462
ENSG00000162975	2	11052063	11054350	1	p25.1	KCNF1	247	756	725
ENSG00000162976	2	11295324	11319000	1	p25.1	PQLC3	42	105	69
ENSG00000134318	2	11319887	11488456	-1	p25.1	ROCK2	122	81	650
ENSG00000196208	2	11674242	11782914	1	p25.1	GREB1	357	373	190
ENSG00000169006	2	11798304	11810290	-1	p25.1	NTSR2	191	338	214
ENSG00000134324	2	11817721	11967535	1	p25.1	LPIN1	468	767	520
ENSG00000071575	2	12857015	12882860	1	p24.3	TRIB2	472	884	788
ENSG00000162981	2	14772810	14790933	1	p24.3	FAM84A	378	1003	758
ENSG00000151779	2	15307032	15701454	-1	p24.3	NBAS	571	460	535
ENSG00000079785	2	15731302	15771225	1	p24.3	DDX1	648	551	1680
ENSG00000134323	2	16080686	16087129	1	p24.3	MYCN	89	90	39
ENSG00000197872	2	16730727	16847599	-1	p24.2	FAM49A	459	1732	2502
ENSG00000163032	2	17720393	17838285	1	p24.2	VSNL1	3718	5581	10746
ENSG00000163029	2	17845079	17981509	-1	p24.2	SMC6	74	23	148
ENSG00000178295	2	17935125	17966632	1	p24.2	GEN1	13	3	48
ENSG00000170745	2	18059114	18542882	1	p24.2	KCNS3	19	126	66
ENSG00000185013	2	18744138	18770838	-1	p24.2	NT5C1B	0	3	0
ENSG00000143867	2	19551246	19558414	-1	p24.1	OSR1	5	6	2
ENSG00000183891	2	20096404	20101747	-1	p24.1	TTC32	35	53	34
ENSG00000118965	2	20110021	20189892	-1	p24.1	WDR35	150	65	205
ENSG00000132031	2	20191872	20212455	-1	p24.1	MATN3	47	51	11
ENSG00000068697	2	20232411	20251789	-1	p24.1	LAPTM4A	1640	1394	802
ENSG00000115884	2	20400558	20425194	-1	p24.1	SDC1	118	109	15
ENSG00000055917	2	20448452	20551995	-1	p24.1	PUM2	922	928	1622
ENSG00000143878	2	20646835	20649200	1	p24.1	RHOB	2783	4813	3022
ENSG00000118960	2	20760208	20850849	-1	p24.1	HS1BP3	229	161	115
ENSG00000118961	2	20883803	21022882	-1	p24.1	C2orf43	65	67	134
ENSG00000084674	2	21224301	21266945	-1	p24.1	APOB	4	156	9
ENSG00000119771	2	23608088	23931481	1	p24.1	KLHL29	204	275	243
ENSG00000119778	2	23971534	24149984	-1	p23.3	ATAD2B	44	41	70
ENSG00000173960	2	24150155	24227779	1	p23.3	UBXN2A	94	63	88
ENSG00000163026	2	24252210	24272445	-1	p23.3	C2orf44	67	56	97
ENSG00000119782	2	24272571	24286551	1	p23.3	FKBP1B	120	226	283
ENSG00000115129	2	24300303	24308731	-1	p23.3	TP53I3	91	29	24
ENSG00000176732	2	24338241	24346347	-1	p23.3	PFN4	5	3	1
ENSG00000186453	2	24397938	24423718	1	p23.3	C2orf84	7	15	10
ENSG00000198399	2	24425733	24583583	-1	p23.3	ITSN2	151	86	227
ENSG00000084676	2	24714783	24993571	1	p23.3	NCOA1	1195	799	1127
ENSG00000138092	2	25016005	25045245	1	p23.3	CENPO	78	47	26
ENSG00000138031	2	25042038	25142708	-1	p23.3	ADCY3	469	848	490
ENSG00000115137	2	25166505	25194963	-1	p23.3	DNAJC27	97	157	318
ENSG00000084710	2	25264999	25378243	1	p23.3	EFR3B	1096	1964	1183
ENSG00000115138	2	25383722	25391772	-1	p23.3	POMC	3	19	8
ENSG00000119772	2	25455845	25565459	-1	p23.3	DNMT3A	323	283	105
ENSG00000138101	2	25600067	25896503	-1	p23.3	DTNB	408	543	443
ENSG00000143970	2	25960557	26101385	-1	p23.3	ASXL2	162	80	103
ENSG00000084731	2	26149471	26205618	-1	p23.3	KIF3C	2010	5938	4323
ENSG00000084733	2	26256976	26360323	1	p23.3	RAB10	1247	1618	1598
ENSG00000157833	2	26395960	26412513	1	p23.3	FAM59B	412	500	230
ENSG00000084754	2	26413504	26467594	-1	p23.3	HADHA	1769	1429	1038
ENSG00000138029	2	26466038	26513336	1	p23.3	HADHB	1656	1294	1334
ENSG00000173567	2	26531041	26569685	-1	p23.3	GPR113	1	13	8
ENSG00000115155	2	26680071	26781566	-1	p23.3	OTOF	18	61	43
ENSG00000173557	2	26785450	26802400	1	p23.3	C2orf70	1	2	3
ENSG00000157884	2	26804070	26864236	-1	p23.3	CIB4	0	0	2
ENSG00000171303	2	26915558	26956288	1	p23.3	KCNK3	140	319	235
ENSG00000213699	2	26987152	27004099	1	p23.3	C2orf18	363	573	331
ENSG00000115163	2	26987157	27023935	1	p23.3	CENPA	34	1	2
ENSG00000157851	2	27070615	27173219	1	p23.3	DPYSL5	4127	2086	1465
ENSG00000084764	2	27193480	27250064	1	p23.3	MAPRE3	1491	2512	1841
ENSG00000119777	2	27255778	27264563	1	p23.3	TMEM214	420	512	308
ENSG00000084693	2	27265232	27293490	1	p23.3	AGBL5	392	243	166
ENSG00000138080	2	27301435	27309271	1	p23.3	EMILIN1	80	96	30
ENSG00000138030	2	27309615	27323640	1	p23.3	KHK	95	264	152
ENSG00000138028	2	27321757	27341995	-1	p23.3	CGREF1	114	391	335
ENSG00000143994	2	27346682	27353680	1	p23.3	ABHD1	2	19	7
ENSG00000138073	2	27353624	27357543	-1	p23.3	PREB	349	475	323
ENSG00000186143	2	27359723	27362278	-1	p23.3	C2orf53	0	0	0
ENSG00000138074	2	27422455	27435826	-1	p23.3	SLC5A6	223	578	238
ENSG00000138085	2	27434895	27440046	1	p23.3	C2orf28	419	344	227
ENSG00000084774	2	27440258	27466660	1	p23.3	CAD	449	458	166
ENSG00000115194	2	27476552	27498685	-1	p23.3	SLC30A3	187	719	569
ENSG00000163793	2	27498289	27504367	1	p23.3	DNAJC5G	2	41	15
ENSG00000138100	2	27505260	27600344	1	p23.3	TRIM54	6	38	17
ENSG00000163794	2	27530268	27531313	-1	p23.3	UCN	1	10	8
ENSG00000115204	2	27532360	27548547	-1	p23.3	MPV17	366	512	400
ENSG00000115207	2	27548716	27579868	-1	p23.3	GTF3C2	385	530	302
ENSG00000115211	2	27587219	27593353	-1	p23.3	EIF2B4	265	345	253
ENSG00000115234	2	27593389	27599995	1	p23.3	SNX17	840	1304	808
ENSG00000163795	2	27600098	27603657	-1	p23.3	ZNF513	131	226	139
ENSG00000115241	2	27604061	27632554	-1	p23.3	PPM1G	1153	810	643
ENSG00000115216	2	27650657	27665126	1	p23.3	NRBP1	602	969	649
ENSG00000157992	2	27665233	27669348	1	p23.3	KRTCAP3	22	8	1
ENSG00000138002	2	27667238	27712656	-1	p23.3	IFT172	242	468	298
ENSG00000115226	2	27714750	27718112	-1	p23.3	FNDC4	316	786	483
ENSG00000084734	2	27719709	27746554	1	p23.3	GCKR	1	29	4
ENSG00000221843	2	27799389	27805588	1	p23.3	C2orf16	9	23	15
ENSG00000176714	2	27848506	27851879	-1	p23.3	CCDC121	25	11	58
ENSG00000198522	2	27851114	27874375	1	p23.3	GPN1	211	250	267
ENSG00000119760	2	27873679	27886676	-1	p23.3	SUPT7L	358	629	661
ENSG00000163798	2	27886338	27917840	1	p23.3	SLC4A1AP	299	311	621
ENSG00000171174	2	28004231	28113965	-1	p23.2	RBKS	19	30	14
ENSG00000158019	2	28112808	28561768	1	p23.2	BRE	357	474	369
ENSG00000075426	2	28615315	28640179	1	p23.2	FOSL2	322	441	182
ENSG00000163803	2	28680012	28866654	1	p23.2	PLB1	5	20	30
ENSG00000213639	2	28974506	29025806	1	p23.2	PPP1CB	1017	2141	3089
ENSG00000163806	2	29005383	29073477	1	p23.2	SPDYA	0	1	5
ENSG00000171103	2	29072687	29093167	-1	p23.2	TRMT61B	64	97	72
ENSG00000163811	2	29117509	29171088	1	p23.2	WDR43	70	105	181
ENSG00000189350	2	29179477	29275096	1	p23.2	FAM179A	13	33	10
ENSG00000179270	2	29284556	29297127	-1	p23.2	C2orf71	5	6	3
ENSG00000115295	2	29320560	29412509	1	p23.2	CLIP4	256	565	580
ENSG00000171094	2	29415640	30144432	-1	p23.1	ALK	13	71	42
ENSG00000119801	2	30369807	30383399	1	p23.1	YPEL5	551	1414	1580
ENSG00000207187	2	30410300	30410432	1	p23.1	SNORA64	1	4	2
ENSG00000213626	2	30454397	30546596	1	p23.1	LBH	213	489	267
ENSG00000172954	2	30670092	30867091	1	p23.1	LCLAT1	81	143	133
ENSG00000162949	2	30945637	31043408	-1	p23.1	CAPN13	23	41	27
ENSG00000158089	2	31133333	31378068	-1	p23.1	GALNT14	36	114	118
ENSG00000214711	2	31395924	31456724	-1	p23.1	CAPN14	0	10	11
ENSG00000013016	2	31456880	31492313	1	p23.1	EHD3	798	2344	1437
ENSG00000158125	2	31557187	31637581	-1	p23.1	XDH	1	22	0
ENSG00000049319	2	31747550	31806136	-1	p23.1	SRD5A2	0	7	0
ENSG00000162961	2	32092878	32264881	-1	p22.3	DPY30	215	190	234
ENSG00000021574	2	32288680	32382706	1	p22.3	SPAST	269	180	487
ENSG00000152683	2	32390933	32449448	1	p22.3	SLC30A6	50	91	56
ENSG00000091106	2	32449522	32490923	-1	p22.3	NLRC4	3	12	13
ENSG00000119820	2	32502979	32537002	1	p22.3	YIPF4	144	216	213
ENSG00000115760	2	32582096	32843966	1	p22.3	BIRC6	416	292	715
ENSG00000018699	2	32853099	33046118	1	p22.3	TTC27	62	50	62
ENSG00000049323	2	33172039	33624576	1	p22.3	LTBP1	251	225	172
ENSG00000152689	2	33661391	33789817	1	p22.3	RASGRP3	224	131	473
ENSG00000119812	2	33808725	33824449	-1	p22.3	FAM98A	433	458	731
ENSG00000150938	2	36583069	36778278	1	p22.3	CRIM1	480	840	765
ENSG00000171055	2	36778570	36873230	-1	p22.2	FEZ2	495	835	1015
ENSG00000205221	2	36923833	37041935	1	p22.2	VIT	6	17	13
ENSG00000115808	2	37070783	37193615	-1	p22.2	STRN	130	55	249
ENSG00000008869	2	37195526	37311485	-1	p22.2	HEATR5B	362	300	490
ENSG00000152133	2	37311594	37326387	1	p22.2	CCDC75	37	18	66
ENSG00000055332	2	37326353	37384208	-1	p22.2	EIF2AK2	106	37	80
ENSG00000115816	2	37428755	37458856	-1	p22.2	CEBPZ	165	62	371
ENSG00000003509	2	37458774	37480546	1	p22.2	C2orf56	50	70	126
ENSG00000115825	2	37477645	37551951	-1	p22.2	PRKD3	161	54	137
ENSG00000115828	2	37571717	37600465	1	p22.2	QPCT	281	128	110
ENSG00000163171	2	37869032	37965611	-1	p22.2	CDC42EP3	210	86	92
ENSG00000115841	2	38150330	38294285	1	p22.2	FAM82A1	7	6	35
ENSG00000138061	2	38294116	38337044	-1	p22.2	CYP1B1	62	78	120
ENSG00000119787	2	38522022	38604427	-1	p22.1	ATL2	135	287	364
ENSG00000143889	2	38789120	38830728	-1	p22.1	HNRPLL	296	311	356
ENSG00000143891	2	38893052	38968379	1	p22.1	GALM	26	29	31
ENSG00000152147	2	38978676	39009598	1	p22.1	GEMIN6	28	62	41
ENSG00000163214	2	39024871	39103075	-1	p22.1	DHX57	182	107	255
ENSG00000188010	2	39103103	39156213	1	p22.1	MORN2	95	153	176
ENSG00000115904	2	39208537	39351486	-1	p22.1	SOS1	421	174	563
ENSG00000011566	2	39476407	39664453	-1	p22.1	MAP4K3	185	172	491
ENSG00000152154	2	39892122	39945103	1	p22.1	TMEM178	321	741	745
ENSG00000138050	2	39963200	40006407	-1	p22.1	THUMPD2	17	21	83
ENSG00000183023	2	40339286	40838193	-1	p22.1	SLC8A1	174	245	339
ENSG00000162878	2	42275160	42285668	1	p21	PKDCC	42	194	132
ENSG00000143924	2	42396490	42559688	1	p21	EML4	200	107	169
ENSG00000115944	2	42560686	42596150	-1	p21	COX7A2L	887	1216	771
ENSG00000171126	2	42669157	42721237	-1	p21	KCNG3	5	24	41
ENSG00000057935	2	42721709	42984087	1	p21	MTA3	145	318	206
ENSG00000162881	2	42989642	42991401	-1	p21	OXER1	3	8	5
ENSG00000162882	2	42994229	43019733	-1	p21	HAAO	8	43	5
ENSG00000115970	2	43393800	43823185	-1	p21	THADA	255	143	171
ENSG00000152518	2	43449541	43453748	-1	p21	ZFP36L2	327	486	324
ENSG00000152527	2	43864412	43995126	1	p21	PLEKHH2	31	36	51
ENSG00000138036	2	44001178	44037149	1	p21	DYNC2LI1	51	66	187
ENSG00000138075	2	44039611	44066004	-1	p21	ABCG5	2	5	5
ENSG00000143921	2	44066103	44105605	1	p21	ABCG8	0	18	4
ENSG00000138095	2	44113363	44223144	-1	p21	LRPPRC	694	613	1990
ENSG00000138032	2	44395108	44471523	1	p21	PPM1B	535	887	1036
ENSG00000138079	2	44502599	44548633	1	p21	SLC3A1	3	1	0
ENSG00000138078	2	44543420	44589001	-1	p21	PREPL	2165	3043	5812
ENSG00000138083	2	45168902	45173216	1	p21	SIX3	157	12	17
ENSG00000170577	2	45232300	45236569	-1	p21	SIX2	59	4	1
ENSG00000068784	2	45615819	45839304	-1	p21	SRBD1	48	13	65
ENSG00000171132	2	45878484	46415129	1	p21	PRKCE	503	2179	1690
ENSG00000116016	2	46520806	46613836	1	p21	EPAS1	2414	3983	1476
ENSG00000119729	2	46768945	46810260	1	p21	RHOQ	388	336	620
ENSG00000151665	2	46808076	46844258	-1	p21	PIGF	47	74	91
ENSG00000119878	2	46843555	46852881	1	p21	CRIPT	166	225	292
ENSG00000171150	2	46926091	46990268	1	p21	SOCS5	204	204	426
ENSG00000180398	2	47129009	47168994	-1	p21	MCFD2	568	1059	1286
ENSG00000068724	2	47143296	47303276	1	p21	TTC7A	151	334	169
ENSG00000143933	2	47272677	47403740	-1	p21	CALM2	7660	9831	19478
ENSG00000119888	2	47572297	47614740	1	p21	EPCAM	640	23	92
ENSG00000095002	2	47630108	47789450	1	p21	MSH2	330	95	411
ENSG00000184261	2	47747910	47798078	-1	p21	KCNK12	38	73	35
ENSG00000116062	2	48010221	48034092	1	p16.3	MSH6	567	141	406
ENSG00000138081	2	48016455	48132932	-1	p16.3	FBXO11	566	413	1240
ENSG00000170802	2	48541776	48606434	1	p16.3	FOXN2	172	95	403
ENSG00000068781	2	48757064	49003638	1	p16.3	STON1-GTF2A1L	0	0	0
ENSG00000138039	2	48859428	48982880	-1	p16.3	LHCGR	0	0	2
ENSG00000170820	2	49189296	49381676	-1	p16.3	FSHR	0	3	1
ENSG00000179915	2	50145643	51259674	-1	p16.3	NRXN1	1006	560	3130
ENSG00000115239	2	53759810	54087297	-1	p16.2	ASB3	15	24	31
ENSG00000143942	2	53994929	54002333	1	p16.2	CHAC2	9	10	23
ENSG00000068912	2	54014181	54045956	1	p16.2	ERLEC1	311	672	1034
ENSG00000119737	2	54080050	54087126	-1	p16.2	GPR75	72	169	56
ENSG00000068878	2	54091204	54197977	-1	p16.2	PSME4	206	229	563
ENSG00000170634	2	54342540	54532437	1	p16.2	ACYP2	292	417	441
ENSG00000178021	2	54480315	54483409	-1	p16.2	TSPYL6	1	0	1
ENSG00000177994	2	54557171	54610879	1	p16.2	C2orf73	3	0	2
ENSG00000115306	2	54683422	54896812	1	p16.2	SPTBN1	8596	12200	9732
ENSG00000214595	2	54950636	55199157	1	p16.2	EML6	36	115	161
ENSG00000115310	2	55199325	55339757	-1	p16.1	RTN4	4815	5980	13737
ENSG00000162994	2	55401927	55459699	-1	p16.1	C2orf63	26	32	76
ENSG00000143947	2	55459039	55462989	1	p16.1	RPS27A	2224	2386	2383
ENSG00000085760	2	55463731	55496483	-1	p16.1	MTIF2	121	52	324
ENSG00000115355	2	55514978	55647057	-1	p16.1	CCDC88A	423	236	1837
ENSG00000163001	2	55746740	55773015	1	p16.1	CCDC104	383	261	720
ENSG00000138041	2	55774428	55846015	-1	p16.1	SMEK2	322	99	635
ENSG00000138035	2	55861400	55921045	-1	p16.1	PNPT1	86	133	238
ENSG00000115380	2	56093102	56151274	-1	p16.1	EFEMP1	455	359	490
ENSG00000055813	2	56411258	56613308	1	p16.1	CCDC85A	202	745	714
ENSG00000028116	2	58134786	58387055	1	p16.1	VRK2	27	9	68
ENSG00000115392	2	58386378	58468507	-1	p16.1	FANCL	56	55	139
ENSG00000119866	2	60678302	60780702	-1	p16.1	BCL11A	258	589	604
ENSG00000115421	2	60983365	61029220	1	p16.1	PAPOLG	72	123	163
ENSG00000162924	2	61108656	61150645	1	p16.1	REL	6	5	9
ENSG00000162927	2	61169104	61245389	-1	p16.1	PUS10	6	9	20
ENSG00000162928	2	61244360	61276394	1	p16.1	PEX13	88	166	136
ENSG00000162929	2	61293006	61391960	1	p16.1	KIAA1841	116	123	213
ENSG00000173209	2	61404553	61414686	1	p15	AHSA2	83	354	222
ENSG00000115464	2	61414591	61697904	-1	p15	USP34	458	377	1167
ENSG00000082898	2	61704984	61765761	-1	p15	XPO1	930	450	1364
ENSG00000170264	2	62051989	62081278	-1	p15	FAM161A	96	47	117
ENSG00000115484	2	62095224	62115939	-1	p15	CCT4	1196	1168	1445
ENSG00000173163	2	62115859	62374382	1	p15	COMMD1	92	134	104
ENSG00000170340	2	62423248	62451866	1	p15	B3GNT2	93	266	251
ENSG00000186889	2	62727356	62739029	-1	p15	TMEM17	26	51	57
ENSG00000115504	2	62900986	63273622	1	p15	EHBP1	402	225	938
ENSG00000115507	2	63277192	63284971	1	p15	OTX1	15	34	9
ENSG00000014641	2	63815743	63834331	1	p15	MDH1	1945	5004	5229
ENSG00000169764	2	64068074	64118696	1	p15	UGP2	766	860	2125
ENSG00000143952	2	64120035	64246567	-1	p14	VPS54	69	64	165
ENSG00000197329	2	64319786	64371588	-1	p14	PELI1	223	289	298
ENSG00000119844	2	64751465	64820139	1	p14	AFTPH	280	210	579
ENSG00000179833	2	64858755	64977449	-1	p14	SERTAD2	151	270	171
ENSG00000115902	2	65215611	65250999	1	p14	SLC1A4	1060	1734	997
ENSG00000011523	2	65283500	65314138	1	p14	CEP68	390	452	667
ENSG00000138069	2	65297835	65357240	-1	p14	RAB1A	798	1222	1936
ENSG00000138071	2	65454887	65498387	1	p14	ACTR2	1268	1171	2747
ENSG00000198369	2	65537985	65659771	-1	p14	SPRED2	485	1087	714
ENSG00000143995	2	66660584	66799890	1	p14	MEIS1	83	139	149
ENSG00000143971	2	67624451	67637677	1	p14	ETAA1	29	11	67
ENSG00000197223	2	68268262	68338080	-1	p14	C1D	126	247	285
ENSG00000221823	2	68358370	68488362	-1	p14	PPP3R1	2067	5296	5496
ENSG00000115946	2	68384976	68403370	1	p14	PNO1	100	127	124
ENSG00000119865	2	68511303	68547183	-1	p14	CNRIP1	512	1276	1307
ENSG00000115956	2	68592305	68624585	1	p14	PLEK	23	65	43
ENSG00000169621	2	68694693	68858004	1	p13.3	APLF	6	7	11
ENSG00000163219	2	68906733	69053965	1	p13.3	ARHGAP25	51	42	51
ENSG00000163217	2	69092613	69098649	-1	p13.3	BMP10	0	0	0
ENSG00000183607	2	69172364	69180102	-1	p13.3	GKN2	0	0	1
ENSG00000169605	2	69201705	69208106	1	p13.3	GKN1	0	0	0
ENSG00000169604	2	69240310	69476459	1	p13.3	ANTXR1	744	442	430
ENSG00000198380	2	69546905	69614382	-1	p13.3	GFPT1	374	338	523
ENSG00000169599	2	69622882	69664760	-1	p13.3	NFU1	117	205	232
ENSG00000115977	2	69688532	69901481	-1	p13.3	AAK1	844	1914	2068
ENSG00000196975	2	69947923	70053596	1	p13.3	ANXA4	119	179	162
ENSG00000124380	2	70120692	70132707	1	p13.3	SNRNP27	271	341	348
ENSG00000059728	2	70124820	70170077	1	p13.3	MXD1	194	351	280
ENSG00000169564	2	70314585	70316332	1	p13.3	PCBP1	2265	2333	1693
ENSG00000115998	2	70377012	70475747	-1	p13.3	C2orf42	107	154	132
ENSG00000116001	2	70436576	70475792	-1	p13.3	TIA1	290	218	528
ENSG00000116005	2	70484518	70508323	1	p13.3	PCYOX1	729	691	970
ENSG00000035141	2	70523107	70529222	-1	p13.3	FAM136A	211	218	180
ENSG00000163235	2	70674412	70781325	-1	p13.3	TGFA	250	446	283
ENSG00000075340	2	70834750	70995357	-1	p13.3	ADD2	609	962	587
ENSG00000183733	2	71004442	71017775	-1	p13.3	FIGLA	0	0	0
ENSG00000152672	2	71035775	71047732	-1	p13.3	CLEC4F	2	3	1
ENSG00000116031	2	71057347	71062952	-1	p13.3	CD207	0	0	0
ENSG00000116035	2	71127720	71160576	1	p13.3	VAX2	14	6	2
ENSG00000116039	2	71163012	71192555	1	p13.3	ATP6V1B1	6	2	0
ENSG00000144031	2	71205510	71212626	1	p13.3	ANKRD53	11	10	6
ENSG00000144043	2	71213068	71222075	-1	p13.3	TEX261	735	907	557
ENSG00000124357	2	71291474	71306935	1	p13.3	NAGK	248	349	314
ENSG00000124370	2	71336814	71357369	-1	p13.3	MCEE	15	49	49
ENSG00000124383	2	71357444	71377231	1	p13.3	MPHOSPH10	133	27	289
ENSG00000075292	2	71503691	71662199	1	p13.2	ZNF638	334	143	1154
ENSG00000135636	2	71680852	71913898	1	p13.2	DYSF	767	588	546
ENSG00000003137	2	72356367	72375167	-1	p13.2	CYP26B1	239	589	414
ENSG00000116096	2	73114489	73119287	1	p13.2	SPR	91	117	40
ENSG00000135638	2	73143176	73162020	1	p13.2	EMX1	90	195	104
ENSG00000144040	2	73169165	73302747	-1	p13.2	SFXN5	1144	2755	1320
ENSG00000135631	2	73300510	73383849	-1	p13.2	RAB11FIP5	506	1233	676
ENSG00000135632	2	73441350	73454365	1	p13.2	SMYD5	241	488	261
ENSG00000135624	2	73460548	73480149	1	p13.2	CCT7	1848	2043	1634
ENSG00000163013	2	73481810	73511559	-1	p13.1	FBXO41	1110	3187	1741
ENSG00000135625	2	73518058	73520833	-1	p13.1	EGR4	18	108	100
ENSG00000116127	2	73612886	73837920	1	p13.1	ALMS1	181	38	115
ENSG00000144035	2	73867959	73869520	-1	p13.1	NAT8	0	10	1
ENSG00000144034	2	73956231	73964527	-1	p13.1	TPRKB	61	32	62
ENSG00000144048	2	73989311	74007284	-1	p13.1	DUSP11	69	121	115
ENSG00000124356	2	74056086	74100786	1	p13.1	STAMBP	359	401	464
ENSG00000163017	2	74119441	74146992	1	p13.1	ACTG2	9	22	8
ENSG00000114956	2	74153953	74186088	1	p13.1	DGUOK	294	265	245
ENSG00000187605	2	74229840	74329698	1	p13.1	TET3	401	679	272
ENSG00000163170	2	74362525	74375121	-1	p13.1	BOLA3	61	110	87
ENSG00000065911	2	74425689	74444692	1	p13.1	MTHFD2	598	85	46
ENSG00000188687	2	74443369	74570541	-1	p13.1	SLC4A5	63	44	40
ENSG00000204843	2	74588281	74619214	-1	p13.1	DCTN1	4358	8504	5901
ENSG00000159239	2	74641304	74648718	-1	p13.1	C2orf81	34	45	28
ENSG00000005448	2	74648805	74652882	1	p13.1	WDR54	225	159	122
ENSG00000114993	2	74652963	74669549	-1	p13.1	RTKN	660	947	712
ENSG00000115275	2	74688184	74692537	-1	p13.1	MOGS	239	346	198
ENSG00000204822	2	74699085	74700449	-1	p13.1	MRPL53	115	137	79
ENSG00000135637	2	74699113	74710535	-1	p13.1	CCDC142	57	121	42
ENSG00000115282	2	74710200	74722013	1	p13.1	TTC31	134	165	96
ENSG00000115289	2	74732170	74735707	-1	p13.1	PCGF1	100	108	64
ENSG00000115297	2	74740590	74744769	1	p13.1	TLX2	0	1	0
ENSG00000144045	2	74745258	74753463	-1	p13.1	DQX1	0	2	3
ENSG00000115307	2	74753772	74757066	-1	p13.1	AUP1	450	689	435
ENSG00000115317	2	74756504	74760472	1	p13.1	HTRA2	165	245	148
ENSG00000115318	2	74759541	74782817	-1	p13.1	LOXL3	28	61	29
ENSG00000115325	2	74776153	74784681	1	p13.1	DOK1	57	63	23
ENSG00000159374	2	74785010	74875465	-1	p13.1	C2orf65	9	19	23
ENSG00000135622	2	74881355	74909186	1	p13.1	SEMA4F	173	394	297
ENSG00000159399	2	75061108	75120486	1	p12	HK2	94	114	68
ENSG00000115350	2	75185619	75197255	1	p12	POLE4	156	172	173
ENSG00000115353	2	75276231	75426826	-1	p12	TACR1	10	82	46
ENSG00000115363	2	75696428	75796848	-1	p12	FAM176A	15	11	0
[truncated: 13,989 more rows]

## Sheet: NormalBrain_GeneExpression_Normalized
EnsemblGeneID	Chr	Start	Stop	Strand	Band	Gene	BrainStratagen	BrainClontech	BrainBiochain
ENSG00000187634	1	860260	879955	1	p36.33	SAMD11	0.8554	0.7704	-0.7552
ENSG00000188976	1	879584	894689	-1	p36.33	NOC2L	6.2719	6.4583	5.9805
ENSG00000187961	1	895967	901095	1	p36.33	KLHL17	2.2811	3.4456	2.5707
ENSG00000187583	1	901877	911245	1	p36.33	PLEKHN1	-4.7485	-5.0472	-4.8317
ENSG00000187642	1	910579	917497	-1	p36.33	C1orf170	-3.014	-2.6253	-3.0779
ENSG00000188290	1	934342	935552	-1	p36.33	HES4	1.6012	2.5446	2.0132
ENSG00000187608	1	948803	949920	1	p36.33	ISG15	3.7195	3.4139	3.352
ENSG00000188157	1	955503	991496	1	p36.33	AGRN	6.7812	7.7176	6.9666
ENSG00000131591	1	1017198	1051741	-1	p36.33	C1orf159	2.9415	3.2945	3.4205
ENSG00000162571	1	1109264	1133315	1	p36.33	TTLL10	-2.3898	-2.7025	-4.7899
ENSG00000186891	1	1138888	1142071	-1	p36.33	TNFRSF18	-1.3751	-1.4497	-1.7962
ENSG00000186827	1	1146706	1149518	-1	p36.33	TNFRSF4	-0.9793	-3.2552	-1.3198
ENSG00000078808	1	1152288	1167411	-1	p36.33	SDF4	6.5898	6.7834	5.8545
ENSG00000176022	1	1167629	1170421	1	p36.33	B3GALT6	4.7757	5.0547	4.8349
ENSG00000184163	1	1177826	1182102	-1	p36.33	FAM132A	-2.2431	-3.3383	-2.3035
ENSG00000160087	1	1189289	1209265	-1	p36.33	UBE2J2	5.5599	5.6966	4.9555
ENSG00000162572	1	1214447	1227409	1	p36.33	SCNN1D	2.4095	4.2333	3.2368
ENSG00000131584	1	1227756	1244989	-1	p36.33	ACAP3	6.8769	7.9445	7.3119
ENSG00000169972	1	1243947	1247057	1	p36.33	PUSL1	2.1628	2.4698	1.955
ENSG00000127054	1	1246965	1260071	-1	p36.33	CPSF3L	6.1184	6.4433	5.8864
ENSG00000107404	1	1270656	1284760	-1	p36.33	DVL1	6.8277	7.1975	6.5733
ENSG00000162576	1	1288069	1297157	-1	p36.33	MXRA8	3.5862	4.1692	3.5567
ENSG00000175756	1	1309110	1310875	-1	p36.33	AURKAIP1	6.0789	6.095	5.4793
ENSG00000221978	1	1321091	1334708	-1	p36.33	CCNL2	5.6762	7.0208	6.4885
ENSG00000179403	1	1370241	1378262	1	p36.33	VWA1	6.6149	6.9216	6.5017
ENSG00000215915	1	1385069	1405538	1	p36.33	ATAD3C	2.6164	2.5068	0.9747
ENSG00000160072	1	1407143	1433228	1	p36.33	ATAD3B	2.3624	3.2735	2.572
ENSG00000197785	1	1447531	1470067	1	p36.33	ATAD3A	4.5251	4.0939	3.7797
ENSG00000160075	1	1477053	1510249	-1	p36.33	SSU72	7.3341	7.033	6.7624
ENSG00000197530	1	1550795	1565990	1	p36.33	MIB2	5.4555	6.176	5.2357
ENSG00000215790	1	1656277	1677431	-1	p36.33	SLC35E2	0.7311	2.167	0.8965
ENSG00000008130	1	1682671	1711896	-1	p36.33	NADK	5.9184	6.3034	5.5428
ENSG00000078369	1	1716725	1822502	-1	p36.33	GNB1	10.3091	10.438	10.3101
ENSG00000169885	1	1846266	1848735	1	p36.33	CALML6	-4.7124	-1.8549	-3.2056
ENSG00000178821	1	1849029	1850712	-1	p36.33	TMEM52	-0.7004	-2.1457	-0.4242
ENSG00000187730	1	1950780	1962192	1	p36.33	GABRD	6.1889	7.6717	7.0336
ENSG00000067606	1	1981909	2116834	1	p36.33	PRKCZ	7.2006	8.0588	7.6821
ENSG00000162585	1	2115903	2144159	-1	p36.33	C1orf86	3.7186	3.4109	3.0908
ENSG00000157933	1	2160134	2241558	1	p36.33	SKI	7.4067	7.7565	6.8348
ENSG00000116151	1	2252692	2323146	-1	p36.32	MORN1	2.6158	2.6301	1.6883
ENSG00000157916	1	2323267	2335190	1	p36.32	RER1	6.9039	6.9266	6.4815
ENSG00000157911	1	2336236	2345236	-1	p36.32	PEX10	4.7434	4.95	4.3029
ENSG00000149527	1	2398898	2436969	1	p36.32	PLCH2	4.7741	6.5812	5.9032
ENSG00000157881	1	2439972	2458039	-1	p36.32	PANK4	5.1364	5.4974	4.9731
ENSG00000197921	1	2460184	2461684	-1	p36.32	HES5	0.0159	0.8707	-0.0125
ENSG00000157873	1	2487078	2497061	1	p36.32	TNFRSF14	2.5836	3.4768	3.0828
ENSG00000142606	1	2522078	2564481	-1	p36.32	MMEL1	0.3561	-1.2462	-1.492
ENSG00000169717	1	2938046	2939465	1	p36.32	ACTRT2	-4.8096	-5.0805	-4.9013
ENSG00000142611	1	2985732	3355185	1	p36.32	PRDM16	4.2547	4.5856	3.6514
ENSG00000130762	1	3370990	3397677	1	p36.32	ARHGEF16	3.1165	1.1128	0.5405
ENSG00000162591	1	3406484	3528059	-1	p36.32	MEGF6	3.215	2.9297	1.7921
ENSG00000158109	1	3541566	3546691	1	p36.32	TPRG1L	7.8624	8.0731	7.8939
ENSG00000078900	1	3569084	3652765	1	p36.32	TP73	2.9882	-1.6474	-4.4258
ENSG00000162592	1	3668962	3688208	1	p36.32	CCDC27	-4.7827	-3.4817	-4.8707
ENSG00000130764	1	3696784	3713068	-1	p36.32	LRRC47	6.705	6.8617	6.7018
ENSG00000169598	1	3773845	3801993	1	p36.32	DFFB	2.5817	3.7439	3.3693
ENSG00000198912	1	3805689	3816857	-1	p36.32	C1orf174	3.9538	4.3839	3.8589
ENSG00000196581	1	4714792	4843850	1	p36.32	AJAP1	3.6311	3.9161	3.8315
ENSG00000131697	1	5922871	6052533	-1	p36.31	NPHP4	4.7351	5.1771	4.1455
ENSG00000069424	1	6051526	6161253	1	p36.31	KCNAB2	7.9847	8.9536	8.0671
ENSG00000116254	1	6161853	6240183	-1	p36.31	CHD5	7.0991	8.8543	8.1062
ENSG00000116251	1	6241329	6269449	-1	p36.31	RPL22	9.0471	8.2492	8.4243
ENSG00000158286	1	6265535	6281359	1	p36.31	RNF207	1.3098	2.9504	2.2938
ENSG00000116237	1	6281252	6296032	-1	p36.31	ICMT	7.4948	7.154	6.5396
ENSG00000158292	1	6307406	6321035	-1	p36.31	GPR153	4.2258	4.8271	4.2593
ENSG00000097021	1	6324333	6454451	-1	p36.31	ACOT7	7.0986	7.7224	7.6339
ENSG00000069812	1	6472478	6484730	-1	p36.31	HES2	-4.6577	-2.181	-4.7286
ENSG00000187017	1	6484848	6521430	1	p36.31	ESPN	1.9518	-1.7024	-2.2234
ENSG00000215788	1	6521211	6526255	-1	p36.31	TNFRSF25	3.0478	3.4789	2.6471
ENSG00000171680	1	6526152	6580121	-1	p36.31	PLEKHG5	6.0263	6.448	5.6613
ENSG00000162408	1	6581407	6614595	-1	p36.31	NOL9	4.6833	5.5007	4.9973
ENSG00000173662	1	6615241	6639817	1	p36.31	TAS1R1	-4.5246	-3.31	-2.2594
ENSG00000204859	1	6640061	6649340	1	p36.31	ZBTB48	4.2376	4.2354	3.6692
ENSG00000162413	1	6650784	6674667	-1	p36.31	KLHL21	6.5418	6.8596	5.9648
ENSG00000116273	1	6673745	6684093	1	p36.31	PHF13	5.9177	5.2732	4.9694
ENSG00000041988	1	6684926	6695646	1	p36.31	THAP3	2.7409	2.9738	2.791
ENSG00000007923	1	6694228	6761984	-1	p36.31	DNAJC11	5.8761	6.2442	5.4903
ENSG00000171735	1	6845384	7827916	1	p36.31	CAMTA1	6.8071	5.7989	7.8182
ENSG00000049245	1	7831329	7841492	1	p36.23	VAMP3	7.3415	7.1891	7.3459
ENSG00000049246	1	7844380	7905237	1	p36.23	PER3	7.0464	6.8845	6.3685
ENSG00000049247	1	7903143	7913572	-1	p36.23	UTS2	-4.7847	-5.0677	-3.288
ENSG00000049249	1	7979907	8000926	-1	p36.23	TNFRSF9	-4.7157	-2.7049	-4.7943
ENSG00000116288	1	8014351	8045565	1	p36.23	PARK7	8.0389	7.9689	7.9511
ENSG00000116285	1	8064464	8086368	-1	p36.23	ERRFI1	5.1458	5.6563	5.7208
ENSG00000162426	1	8377886	8404227	1	p36.23	SLC45A1	4.1199	5.3913	4.9874
ENSG00000142599	1	8412457	8877702	-1	p36.23	RERE	8.3884	8.2879	7.5552
ENSG00000074800	1	8921061	8939308	-1	p36.23	ENO1	10.0281	10.1132	9.8709
ENSG00000131686	1	9005922	9035151	1	p36.23	CA6	-4.7957	-5.0735	-4.8855
ENSG00000142583	1	9095166	9148537	-1	p36.23	SLC2A5	2.728	4.657	3.984
ENSG00000049239	1	9294863	9331396	1	p36.22	H6PD	5.5291	6.2732	4.7067
ENSG00000171621	1	9352939	9429591	1	p36.22	SPSB1	4.3043	4.5266	3.7489
ENSG00000171612	1	9599541	9642831	1	p36.22	SLC25A33	5.2021	5.8175	5.315
ENSG00000188807	1	9648932	9674935	1	p36.22	TMEM201	5.7187	5.5131	4.6247
ENSG00000171608	1	9711790	9789172	1	p36.22	PIK3CD	5.1086	4.6924	4.3813
ENSG00000179840	1	9712668	9714644	-1	p36.22	C1orf200	-4.708	-3.437	-3.2006
ENSG00000171603	1	9789084	9884584	-1	p36.22	CLSTN1	10.1452	11.0618	10.6239
ENSG00000178585	1	9908334	9970394	-1	p36.22	CTNNBIP1	6.8642	6.6609	5.9023
ENSG00000162441	1	9982171	10003465	-1	p36.22	LZIC	5.0972	4.7914	4.6011
ENSG00000173614	1	10003486	10045559	1	p36.22	NMNAT1	3.8817	3.8647	3.8692
ENSG00000162444	1	10057264	10076078	1	p36.22	RBP7	2.4728	2.3527	2.8239
ENSG00000130939	1	10092890	10241297	1	p36.22	UBE4B	7.1427	7.1453	6.683
ENSG00000054523	1	10270764	10441661	1	p36.22	KIF1B	9.7989	9.8963	9.6636
ENSG00000142657	1	10458649	10480233	1	p36.22	PGD	7.8395	6.934	6.5304
ENSG00000175279	1	10490159	10512210	1	p36.22	APITD1	3.1425	3.201	3.1848
ENSG00000160049	1	10516579	10532583	-1	p36.22	DFFA	5.3371	5.2133	4.2026
ENSG00000142655	1	10532345	10690815	1	p36.22	PEX14	5.3473	5.742	5.0414
ENSG00000130940	1	10696661	10856707	-1	p36.22	CASZ1	3.1095	0.9734	-0.4019
ENSG00000175262	1	11006528	11042094	-1	p36.22	C1orf127	-3.0541	-2.168	-4.7076
ENSG00000120948	1	11072414	11085796	1	p36.22	TARDBP	7.2426	6.9863	7.3765
ENSG00000009724	1	11086580	11107290	-1	p36.22	MASP2	0.4842	2.5154	1.6059
ENSG00000116649	1	11114641	11120081	-1	p36.22	SRM	5.399	5.907	5.4871
ENSG00000171824	1	11126675	11159938	-1	p36.22	EXOSC10	6.1281	5.9624	5.7919
ENSG00000198793	1	11166592	11322608	-1	p36.22	MTOR	7.484	7.2674	6.9487
ENSG00000171819	1	11249398	11256038	1	p36.22	ANGPTL7	-0.964	-1.823	-2.4143
ENSG00000120942	1	11333263	11356106	1	p36.22	UBIAD1	5.0144	4.9778	4.2827
ENSG00000204624	1	11539223	11597641	1	p36.22	PTCHD2	4.6397	4.3662	3.0274
ENSG00000116661	1	11708424	11715842	-1	p36.22	FBXO2	7.3383	7.5343	6.9854
ENSG00000132879	1	11714432	11723384	1	p36.22	FBXO44	6.7738	7.7424	7.4443
ENSG00000116663	1	11724181	11734411	1	p36.22	FBXO6	2.6496	2.8168	2.5246
ENSG00000116670	1	11734538	11751707	-1	p36.22	MAD2L2	6.2849	4.7721	4.338
ENSG00000162490	1	11751786	11785914	1	p36.22	C1orf187	2.2888	-0.7193	0.0264
ENSG00000177674	1	11796141	11814859	1	p36.22	AGTRAP	3.8653	3.867	2.5622
ENSG00000177000	1	11845780	11866977	-1	p36.22	MTHFR	5.4936	6.1895	4.9214
ENSG00000011021	1	11866207	11903201	1	p36.22	CLCN6	7.0199	7.7987	7.0855
ENSG00000175206	1	11905766	11908402	-1	p36.22	NPPA	1.6085	2.064	2.0565
ENSG00000120937	1	11917521	11918988	-1	p36.22	NPPB	-4.7692	-5.0592	-2.5334
ENSG00000116685	1	11979648	11986485	-1	p36.22	KIAA2013	6.4054	5.9926	5.3639
ENSG00000083444	1	11994262	12035599	1	p36.22	PLOD1	6.6961	6.3237	5.5927
ENSG00000116688	1	12040238	12073571	1	p36.22	MFN2	8.1457	8.6569	8.0019
ENSG00000116691	1	12079523	12092102	1	p36.22	MIIP	4.1675	4.0816	3.4594
ENSG00000120949	1	12123434	12204264	1	p36.22	TNFRSF8	-4.4807	-2.5436	-2.9492
ENSG00000028137	1	12227060	12269285	1	p36.22	TNFRSF1B	4.4214	4.4499	3.4946
ENSG00000048707	1	12290124	12572099	1	p36.22	VPS13D	7.2019	7.4848	7.46
ENSG00000162496	1	12627939	12677737	-1	p36.22	DHRS3	4.9484	5.1214	4.2421
ENSG00000157330	1	12806163	12823847	1	p36.21	C1orf158	-4.6535	-4.9854	-4.7239
ENSG00000116726	1	12834984	12838049	1	p36.21	PRAMEF12	-4.7948	-5.0731	-4.8845
ENSG00000204513	1	12884468	12891264	-1	p36.21	PRAMEF11	-4.811	-5.0812	-4.9029
ENSG00000179172	1	12907261	12908578	-1	p36.21	HNRNPCL1	-4.8115	-5.0814	-4.9034
ENSG00000162493	1	13909960	13944452	1	p36.21	PDPN	3.8083	3.2014	3.022
ENSG00000116731	1	14026693	14151560	1	p36.21	PRDM2	7.0474	7.1051	7.6119
ENSG00000175147	1	15442448	15478960	-1	p36.21	C1orf126	0.4892	-1.2164	-0.183
ENSG00000171729	1	15479028	15546974	1	p36.21	TMEM51	3.1587	3.2398	2.0624
ENSG00000142621	1	15573768	15726858	1	p36.21	FHAD1	0.1155	0.129	0.4967
ENSG00000142634	1	15736391	15756839	1	p36.21	EFHD2	7.5645	7.4552	6.6499
ENSG00000162438	1	15764935	15775737	1	p36.21	CTRC	-4.7526	-5.0496	-2.5144
ENSG00000142615	1	15783223	15798586	1	p36.21	CELA2A	-4.8018	-5.0766	-4.8923
ENSG00000215704	1	15792404	15817895	1	p36.21	CELA2B	-3.2088	-3.4875	-3.2983
ENSG00000132906	1	15817327	15853029	-1	p36.21	CASP9	4.3191	4.5635	4.198
ENSG00000116138	1	15853308	15918874	1	p36.21	DNAJC16	5.4749	6.1905	5.6527
ENSG00000116771	1	15898848	15911605	-1	p36.21	AGMAT	0.394	1.623	1.9338
ENSG00000116786	1	16010827	16061264	1	p36.21	PLEKHM2	8.456	8.6958	7.6075
ENSG00000162461	1	16062900	16067891	1	p36.21	SLC25A34	2.0277	2.1069	1.6785
ENSG00000162458	1	16083102	16113089	1	p36.21	FBLIM1	5.1337	2.468	0.958
ENSG00000065526	1	16174359	16266955	1	p36.21	SPEN	7.5166	6.8416	6.9129
ENSG00000116809	1	16268364	16302627	-1	p36.13	ZBTB17	5.6233	5.7953	5.1135
ENSG00000183888	1	16330731	16335302	1	p36.13	C1orf64	3.0276	3.0922	2.1729
ENSG00000173641	1	16340523	16346089	-1	p36.13	HSPB7	0.714	1.2767	0.9319
ENSG00000184908	1	16370247	16383803	1	p36.13	CLCNKB	-2.3818	-3.4342	-4.7807
ENSG00000142627	1	16450832	16482582	-1	p36.13	EPHA2	3.2173	2.3636	1.6589
ENSG00000142632	1	16524349	16539140	-1	p36.13	ARHGEF19	3.6204	-0.0102	-0.2485
ENSG00000037637	1	16573334	16678949	-1	p36.13	FBXO42	5.3386	5.3348	4.6782
ENSG00000055070	1	16679070	16724640	1	p36.13	C1orf144	7.6401	6.707	5.8666
ENSG00000157191	1	16767167	16786573	1	p36.13	NECAP2	6.0443	5.2526	4.6974
ENSG00000186715	1	17081405	17096732	-1	p36.13	MST1P9	-0.8827	-0.4173	1.7818
ENSG00000058453	1	17222232	17299459	1	p36.13	CROCC	5.1135	5.1698	4.2802
ENSG00000117122	1	17300997	17307330	-1	p36.13	MFAP2	4.9016	-1.3792	-2.1649
ENSG00000159363	1	17312453	17338423	-1	p36.13	ATP13A2	7.4337	8.2473	7.5107
ENSG00000117118	1	17345217	17380665	-1	p36.13	SDHB	6.6337	6.7248	6.515
ENSG00000117115	1	17393256	17445948	-1	p36.13	PADI2	8.8764	8.8107	8.4086
ENSG00000142623	1	17531621	17572500	1	p36.13	PADI1	-4.717	-2.7058	-3.2108
ENSG00000142619	1	17575593	17610728	1	p36.13	PADI3	-4.7963	-5.0739	-4.8862
ENSG00000159339	1	17634690	17690499	1	p36.13	PADI4	-4.6111	-3.3708	-2.3545
ENSG00000179051	1	17733256	17766220	-1	p36.13	RCC2	8.0964	6.597	5.8666
ENSG00000074964	1	17866330	18024369	1	p36.13	ARHGEF10L	5.6671	6.0397	5.0487
ENSG00000117148	1	18081808	18153558	1	p36.13	ACTL8	-3.1165	-5.0177	-3.1931
ENSG00000117154	1	18434240	18704977	1	p36.13	IGSF21	5.8084	6.4105	6.3876
ENSG00000179023	1	18807424	18812534	1	p36.13	KLHDC7A	-2.3814	-1.3184	-1.3208
ENSG00000009709	1	18957500	19075360	1	p36.13	PAX7	-0.1035	1.9448	1.4721
ENSG00000179002	1	19166093	19186176	-1	p36.13	TAS1R2	-4.7991	-5.0753	-4.8894
ENSG00000159423	1	19197926	19229275	-1	p36.13	ALDH4A1	6.9064	7.3032	5.9607
ENSG00000169991	1	19230774	19283180	-1	p36.13	IFFO2	5.4021	6.0151	4.9553
ENSG00000127481	1	19401000	19536770	-1	p36.13	UBR4	8.1736	8.3425	7.478
ENSG00000127463	1	19542158	19578046	-1	p36.13	KIAA0090	6.463	6.8104	6.0232
ENSG00000053372	1	19578033	19586622	1	p36.13	MRTO4	5.4013	5.6268	5.3264
ENSG00000162482	1	19609052	19615744	-1	p36.13	AKR7A3	0.2925	0.9556	-0.3014
ENSG00000053371	1	19630459	19638640	-1	p36.13	AKR7A2	5.7043	5.225	4.5412
ENSG00000040487	1	19638820	19655794	1	p36.13	PQLC2	3.7344	3.9061	3.3746
ENSG00000077549	1	19665267	19812066	-1	p36.13	CAPZB	8.1802	8.0298	7.8611
ENSG00000158748	1	19991780	20006055	1	p36.13	HTR6	-1.2957	-0.1011	0.1258
ENSG00000162542	1	20008706	20126438	-1	p36.13	TMCO4	2.2107	2.0718	1.4731
ENSG00000178828	1	20140523	20141771	-1	p36.13	RNF186	-1.9919	-5.0753	-4.8895
ENSG00000169914	1	20209006	20239438	1	p36.13	OTUD3	4.0907	5.6197	5.208
ENSG00000188784	1	20246502	20250110	-1	p36.13	PLA2G2E	-4.8124	-5.0819	-4.9044
ENSG00000188257	1	20301925	20306932	-1	p36.13	PLA2G2A	-3.1407	-1.8633	-3.2207
ENSG00000127472	1	20354672	20417683	1	p36.13	PLA2G5	1.456	2.845	2.436
ENSG00000117215	1	20438432	20446050	-1	p36.12	PLA2G2D	-2.3613	-1.8357	-1.9501
ENSG00000158786	1	20465819	20476879	1	p36.12	PLA2G2F	-4.8036	-5.0775	-4.8945
ENSG00000162543	1	20512578	20522541	1	p36.12	UBXN10	1.9122	2.4332	1.9434
ENSG00000158816	1	20617412	20681387	1	p36.12	VWA5B1	-2.2809	-0.8625	-3.0822
ENSG00000162545	1	20808884	20812713	-1	p36.12	CAMK2N1	9.5222	10.5617	10.6959
ENSG00000090432	1	20825943	20834654	-1	p36.12	MUL1	5.72	5.8649	5.2183
ENSG00000183114	1	20878932	20881512	1	p36.12	FAM43B	3.2482	3.8071	3.6288
ENSG00000158825	1	20915441	20945401	1	p36.12	CDA	0.4668	-0.0704	-0.8393
ENSG00000158828	1	20959948	20978004	1	p36.12	PINK1	8.4839	9.3239	8.9519
ENSG00000117245	1	20990507	21044510	-1	p36.12	KIF17	4.1452	4.6047	4.4604
ENSG00000189410	1	21046225	21059330	-1	p36.12	SH2D5	4.63	5.6178	5.5237
ENSG00000127483	1	21069154	21113816	-1	p36.12	HP1BP3	8.3749	8.0698	7.9127
ENSG00000075151	1	21132972	21503377	-1	p36.12	EIF4G3	7.3464	5.25	7.9398
ENSG00000117298	1	21543740	21671997	-1	p36.12	ECE1	7.4181	6.8736	5.7871
ENSG00000142794	1	21766621	21811498	1	p36.12	NBPF3	4.2771	3.6109	2.9137
ENSG00000162551	1	21835858	21904905	1	p36.12	ALPL	4.9848	5.6289	4.658
ENSG00000076864	1	21922708	21995856	-1	p36.12	RAP1GAP	7.5192	8.4541	8.2414
ENSG00000090686	1	22004791	22110099	-1	p36.12	USP48	6.1857	4.9523	6.6372
ENSG00000142798	1	22148738	22263790	-1	p36.12	HSPG2	6.263	4.8248	2.8017
ENSG00000219073	1	22303514	22325135	1	p36.12	CELA3B	-4.8035	-5.0774	-4.8943
ENSG00000142789	1	22328149	22339032	1	p36.12	CELA3A	-4.8009	-5.0761	-4.8913
ENSG00000070831	1	22379120	22419437	1	p36.12	CDC42	8.1975	8.4919	8.3879
ENSG00000162552	1	22446461	22470462	-1	p36.12	WNT4	2.1258	0.6667	0.5698
ENSG00000184677	1	22778344	22857650	1	p36.12	ZBTB40	6.2306	5.9589	5.2637
ENSG00000070886	1	22890057	22930087	1	p36.12	EPHA8	1.8623	0.6284	-0.1384
ENSG00000173372	1	22962999	22966175	1	p36.12	C1QA	4.6429	4.8105	4.8877
ENSG00000159189	1	22970123	22974603	1	p36.12	C1QC	5.1681	5.4131	5.0499
ENSG00000173369	1	22979255	22988031	1	p36.12	C1QB	5.2949	5.3083	5.3308
ENSG00000133216	1	23037332	23241818	1	p36.12	EPHB2	5.7002	5.2566	4.7264
ENSG00000004487	1	23345941	23410182	1	p36.12	KDM1A	7.9082	6.5058	6.3027
ENSG00000169641	1	23410516	23504301	-1	p36.12	LUZP1	6.2201	7.2008	6.633
ENSG00000179546	1	23516993	23521222	-1	p36.12	HTR1D	0.306	0.8266	0.0232
ENSG00000125944	1	23630264	23670829	-1	p36.12	HNRNPR	7.4737	6.8486	7.4778
ENSG00000125945	1	23685941	23695935	-1	p36.12	ZNF436	5.4278	5.6905	5.819
ENSG00000204219	1	23707554	23751233	-1	p36.12	TCEA3	0.9794	1.5572	1.0351
ENSG00000088280	1	23750352	23810750	-1	p36.12	ASAP3	5.0223	5.2925	4.2654
ENSG00000007968	1	23832922	23857712	-1	p36.12	E2F2	3.6566	-1.9344	-0.6185
ENSG00000117318	1	23884409	23886285	-1	p36.12	ID3	5.0636	4.5922	3.4602
ENSG00000197880	1	23907985	23967058	1	p36.11	MDS2	-2.3908	-2.2176	-3.206
ENSG00000142676	1	24018269	24022915	1	p36.11	RPL11	8.8393	7.9896	8.1276
ENSG00000011007	1	24069645	24088549	1	p36.11	TCEB3	6.3389	5.8777	5.7501
ENSG00000011009	1	24117460	24122029	1	p36.11	LYPLA2	4.2046	4.3538	3.6692
ENSG00000117308	1	24122089	24127271	-1	p36.11	GALE	3.8268	4.1841	3.6348
ENSG00000117305	1	24128375	24165110	-1	p36.11	HMGCL	5.2341	4.882	4.2158
ENSG00000179163	1	24171567	24194784	-1	p36.11	FUCA1	3.9653	4.598	4.1411
ENSG00000188822	1	24197016	24285549	-1	p36.11	CNR2	-4.7743	-5.062	-4.8611
ENSG00000189266	1	24285599	24289952	1	p36.11	PNRC2	5.9327	5.5102	6.9117
ENSG00000142661	1	24382525	24438665	-1	p36.11	MYOM3	-4.711	-5.0239	-4.789
ENSG00000142677	1	24446261	24469611	-1	p36.11	IL22RA1	-4.6817	-1.8347	-4.7558
ENSG00000185436	1	24480647	24514449	-1	p36.11	IL28RA	0.6744	0.658	-1.118
ENSG00000158055	1	24645812	24690972	1	p36.11	GRHL3	-4.04	-2.0395	-1.7155
ENSG00000001460	1	24683489	24743424	-1	p36.11	C1orf201	4.4048	4.9241	4.7779
ENSG00000001461	1	24742284	24799466	1	p36.11	NIPAL3	8.1991	8.6422	8.3013
ENSG00000117602	1	24829387	24863506	1	p36.11	RCAN3	2.9131	0.9638	1.125
ENSG00000133226	1	24958207	24999758	1	p36.11	SRRM1	6.6511	6.9137	6.6689
ENSG00000169504	1	25071848	25170815	1	p36.11	CLIC4	8.6459	7.7929	8.1981
ENSG00000020633	1	25226002	25291612	-1	p36.11	RUNX3	0.9602	-0.4012	-0.7912
ENSG00000117614	1	25549170	25558993	-1	p36.11	SYF2	5.5063	4.3481	5.3686
ENSG00000117616	1	25568728	25664704	-1	p36.11	C1orf63	5.0064	4.8225	6.0161
ENSG00000187010	1	25598884	25656936	1	p36.11	RHD	-1.765	-0.2845	-0.933
ENSG00000183726	1	25664408	25688852	1	p36.11	TMEM50A	7.2589	6.9322	7.131
ENSG00000188672	1	25688741	25756683	-1	p36.11	RHCE	-0.8567	-0.6773	-2.7507
ENSG00000204178	1	25757388	25826700	1	p36.11	TMEM57	5.8725	4.4679	5.8122
ENSG00000157978	1	25870071	25895377	1	p36.11	LDLRAP1	5.3709	6.0113	5.3464
ENSG00000117643	1	25943959	26112698	1	p36.11	MAN1C1	6.1907	6.3142	5.7488
ENSG00000162430	1	26126667	26144713	1	p36.11	SEPN1	7.5165	7.3838	6.4701
ENSG00000117640	1	26145131	26159432	1	p36.11	FAM54B	6.6957	6.8047	6.4362
ENSG00000127423	1	26158414	26185903	-1	p36.11	C1orf135	1.0708	0.6683	0.9597
ENSG00000182749	1	26187701	26197744	-1	p36.11	PAQR7	4.1477	4.5159	3.7805
ENSG00000117632	1	26210672	26233482	-1	p36.11	STMN1	10.8343	9.9984	10.6028
ENSG00000158006	1	26286258	26324648	-1	p36.11	PAFAH2	3.9761	3.9586	3.3628
ENSG00000158008	1	26346375	26362955	1	p36.11	EXTL1	4.9097	6.553	6.2901
ENSG00000158014	1	26363743	26372624	-1	p36.11	SLC30A2	-4.7072	-2.6995	-3.1997
ENSG00000158022	1	26377795	26394927	-1	p36.11	TRIM63	-0.0266	-4.997	-3.158
ENSG00000175087	1	26437664	26452034	1	p36.11	PDIK1L	3.3544	2.4558	4.586
ENSG00000142684	1	26496362	26498551	1	p36.11	ZNF593	2.518	3.1284	2.054
ENSG00000142675	1	26503894	26516377	1	p36.11	CNKSR1	0.4499	1.0883	1.4604
ENSG00000142669	1	26605667	26608007	1	p36.11	SH3BGRL3	7.1399	6.9242	6.8219
ENSG00000158062	1	26607819	26644854	-1	p36.11	UBXN11	4.63	4.7939	4.4122
ENSG00000169442	1	26644448	26647014	1	p36.11	CD52	-0.8993	-0.4289	-0.0107
ENSG00000176092	1	26648350	26680621	-1	p36.11	AIM1L	-1.9687	-5.063	-4.8631
ENSG00000176083	1	26688125	26701013	-1	p36.11	ZNF683	-4.6791	-3.4179	-3.1678
ENSG00000117682	1	26758773	26797785	1	p36.11	DHDDS	5.5067	5.9405	5.4945
ENSG00000117676	1	26856252	26901521	1	p36.11	RPS6KA1	5.2363	4.9659	3.9436
ENSG00000117713	1	27022524	27108595	1	p36.11	ARID1A	7.9763	7.6353	6.8861
ENSG00000060642	1	27113963	27124889	1	p36.11	PIGV	3.886	4.4305	4.1613
ENSG00000204160	1	27153201	27183391	1	p36.11	ZDHHC18	4.9404	4.9285	4.2552
ENSG00000175793	1	27189633	27190947	1	p36.11	SFN	2.7588	-2.568	-2.9885
ENSG00000142751	1	27205773	27216788	-1	p36.11	GPN2	3.8589	4.3057	3.6313
ENSG00000198746	1	27216979	27226962	-1	p36.11	GPATCH3	3.9476	4.749	4.045
ENSG00000090273	1	27226729	27273353	1	p36.11	NUDC	8.1271	7.4848	7.5669
ENSG00000131910	1	27237980	27240457	-1	p36.11	NR0B2	1.3507	-0.0082	-4.8423
ENSG00000175707	1	27276053	27286897	-1	p36.11	C1orf172	2.2225	-1.5549	-2.4504
ENSG00000158246	1	27331511	27339327	-1	p36.11	FAM46B	0.5849	-2.4956	-0.9567
ENSG00000090020	1	27425306	27493472	-1	p36.11	SLC9A1	5.9776	6.5918	5.8019
ENSG00000142784	1	27561007	27635110	1	p36.11	WDTC1	7.6906	7.6201	6.5989
ENSG00000186501	1	27648651	27662891	1	p36.11	TMEM222	6.0705	6.2811	5.6789
ENSG00000142765	1	27668513	27680421	1	p36.11	SYTL1	2.507	-2.0444	-2.9259
ENSG00000142733	1	27681670	27693383	-1	p36.11	MAP3K6	3.8752	3.8688	2.1327
ENSG00000142748	1	27695603	27701315	-1	p36.11	FCN3	-1.4265	-1.486	-2.3381
ENSG00000181773	1	27719148	27722318	1	p36.11	GPR3	0.6039	3.3262	2.9433
ENSG00000158195	1	27730730	27816669	-1	p36.11	WASF2	7.7768	6.9927	6.1908
ENSG00000126705	1	27860546	27930942	-1	p36.11	AHDC1	6.6357	6.1042	5.6301
ENSG00000000938	1	27938575	27961788	-1	p36.11	FGR	2.6299	3.4043	2.0199
ENSG00000126709	1	27992572	27998729	-1	p36.11	IFI6	6.6349	6.3822	6.004
ENSG00000009780	1	28052490	28088475	1	p35.3	FAM76A	3.8023	4.4347	4.3357
ENSG00000117758	1	28099694	28150963	1	p35.3	STX12	7.1097	7.4183	7.7128
ENSG00000117751	1	28157289	28178187	1	p35.3	PPP1R8	6.0587	6.0091	5.9716
ENSG00000130775	1	28199055	28213196	1	p35.3	C1orf38	3.9507	4.0179	3.9906
ENSG00000117748	1	28218035	28241257	-1	p35.3	RPA2	6.7551	5.9102	6.0447
ENSG00000130768	1	28261504	28285668	1	p35.3	SMPDL3B	0.5044	-1.1459	-1.694
ENSG00000158161	1	28296855	28415207	-1	p35.3	EYA3	3.6326	3.0707	2.3014
ENSG00000169403	1	28473677	28520447	-1	p35.3	PTAFR	2.6336	3.245	2.6402
ENSG00000126698	1	28527068	28559536	-1	p35.3	DNAJC8	7.1409	6.9245	7.3624
ENSG00000130770	1	28562620	28573417	1	p35.3	ATPIF1	7.0313	7.0268	6.6921
ENSG00000130766	1	28586038	28609002	1	p35.3	SESN2	4.7749	4.8652	4.0904
ENSG00000130772	1	28655513	28662476	1	p35.3	MED18	3.7669	3.7493	3.2896
ENSG00000204138	1	28696114	28826881	1	p35.3	PHACTR4	6.5461	5.7705	5.2834
ENSG00000180198	1	28832455	28865708	1	p35.3	RCC1	-3.9915	-1.9762	-3.9948
ENSG00000180098	1	28879597	28905051	1	p35.3	TRNAU1AP	3.8865	4.248	3.7314
ENSG00000197989	1	28905050	28909495	-1	p35.3	SNHG12	1.0141	2.1867	1.4679
ENSG00000207311	1	28906276	28906405	-1	p35.3	SNORA61	-3.1991	-0.675	-1.7023
ENSG00000120656	1	28915835	28969597	-1	p35.3	TAF12	4.7783	4.2221	4.3017
ENSG00000188060	1	28918712	28921955	1	p35.3	RAB42	-4.4434	-1.1423	-1.3247
ENSG00000162419	1	28995244	29045865	1	p35.3	GMEB1	3.5487	2.9129	2.8321
ENSG00000198492	1	29063133	29096287	1	p35.3	YTHDF2	6.4498	6.0806	6.4159
ENSG00000116329	1	29138654	29190208	1	p35.3	OPRD1	-0.9089	0.4717	-0.974
ENSG00000159023	1	29213603	29446553	1	p35.3	EPB41	7.3031	4.1392	3.7022
ENSG00000116353	1	29519385	29557454	-1	p35.3	MECR	4.5751	5.0913	5.1315
ENSG00000060656	1	29563028	29653325	1	p35.3	PTPRU	5.5873	5.6008	5.0261
ENSG00000162510	1	31184124	31196434	-1	p35.2	MATN1	-1.3108	-0.0075	-1.7268
ENSG00000162511	1	31205316	31230667	-1	p35.2	LAPTM5	5.6788	6.5418	6.3134
ENSG00000162512	1	31342314	31381608	-1	p35.2	SDC3	8.7271	9.3195	8.6057
ENSG00000134644	1	31404353	31538838	-1	p35.2	PUM1	7.7538	7.5063	7.2426
ENSG00000084628	1	31652592	31712401	-1	p35.2	NKAIN1	5.3093	4.5334	3.3771
ENSG00000060688	1	31732417	31769662	-1	p35.2	SNRNP40	5.6345	5.2728	4.6531
ENSG00000121766	1	31769842	31837783	1	p35.2	ZCCHC17	6.2716	6.5304	6.3177
ENSG00000121769	1	31838472	31849697	-1	p35.2	FABP3	5.4318	6.4308	6.8493
ENSG00000168528	1	31882412	31907525	1	p35.2	SERINC2	4.5401	1.4114	-2.6369
ENSG00000142910	1	32042116	32053288	1	p35.2	TINAGL1	4.0988	4.5946	3.2325
ENSG00000121764	1	32083287	32098119	1	p35.2	HCRTR1	-3.0046	-0.417	-0.1289
ENSG00000162517	1	32095463	32110497	-1	p35.2	PEF1	6.8784	6.8399	6.6383
ENSG00000084636	1	32117848	32169920	-1	p35.2	COL16A1	4.7599	6.4585	5.6681
ENSG00000121753	1	32192718	32230494	-1	p35.2	BAI2	7.6891	9.0901	8.6343
ENSG00000134668	1	32256023	32281652	-1	p35.2	SPOCD1	-0.289	-0.0454	-4.1899
ENSG00000184007	1	32372022	32410457	-1	p35.1	PTP4A2	7.663	7.5559	7.8199
ENSG00000121774	1	32479430	32526451	1	p35.1	KHDRBS1	8.0385	7.3733	7.5096
ENSG00000121775	1	32537632	32568467	1	p35.1	TMEM39B	4.5175	3.703	3.902
ENSG00000025800	1	32573639	32642169	1	p35.1	KPNA6	7.2833	7.5788	7.09
ENSG00000084652	1	32645287	32663886	1	p35.1	TXLNA	6.949	6.686	5.9581
ENSG00000160050	1	32665987	32670988	1	p35.1	CCDC28B	4.9662	3.9866	3.0844
ENSG00000160051	1	32671236	32674288	1	p35.1	IQCC	2.8719	2.5797	2.4535
ENSG00000222046	1	32674695	32681797	1	p35.1	DCDC2B	-0.3492	0.3146	-1.1233
ENSG00000084623	1	32687529	32697205	1	p35.1	EIF3I	7.5527	6.7689	6.7532
ENSG00000183615	1	32712834	32714457	1	p35.1	FAM167B	0.0044	-2.4968	-2.1144
ENSG00000182866	1	32716840	32751766	1	p35.1	LCK	-0.1009	-2.5518	-4.5476
ENSG00000116478	1	32757687	32799236	1	p35.1	HDAC1	6.5308	5.523	4.9614
ENSG00000175130	1	32799433	32801980	-1	p35.1	MARCKSL1	10.1685	9.6009	9.35
ENSG00000162526	1	32817122	32829913	1	p35.1	TSSK3	0.735	0.739	1.401
ENSG00000160058	1	32830704	32860332	-1	p35.1	BSDC1	7.647	7.4652	7.1365
ENSG00000215897	1	32930670	32953461	1	p35.1	ZBTB8B	2.9827	0.8267	-1.8913
ENSG00000160062	1	33005028	33066591	1	p35.1	ZBTB8A	4.642	3.7723	3.8561
ENSG00000176261	1	33065773	33116504	-1	p35.1	ZBTB8OS	2.7614	2.9204	3.2113
ENSG00000162521	1	33116743	33146258	1	p35.1	RBBP4	7.7018	7.4438	7.2596
ENSG00000162520	1	33145507	33169197	-1	p35.1	SYNC	0.939	0.7468	1.1059
ENSG00000162522	1	33207486	33240571	1	p35.1	KIAA1522	6.1477	6.361	5.3527
ENSG00000134684	1	33240840	33283754	-1	p35.1	YARS	7.896	7.8096	7.7575
ENSG00000116497	1	33282368	33324476	1	p35.1	S100PBP	5.2701	5.2367	4.7573
ENSG00000160097	1	33327869	33338083	-1	p35.1	FNDC5	5.0436	6.4539	5.6106
ENSG00000121905	1	33351595	33364042	1	p35.1	HPCA	6.9432	8.3662	8.4144
ENSG00000121900	1	33360195	33367039	-1	p35.1	TMEM54	4.841	5.0174	4.2512
ENSG00000116514	1	33402046	33430286	-1	p35.1	RNF19B	5.1328	5.6042	5.6024
ENSG00000004455	1	33473585	33546597	-1	p35.1	AK2	6.6733	6.067	5.7676
ENSG00000142920	1	33546705	33586131	1	p35.1	ADC	4.82	5.4284	5.1322
ENSG00000116525	1	33611003	33647671	-1	p35.1	TRIM62	5.4614	5.107	4.4228
ENSG00000160094	1	33722146	33766320	1	p35.1	ZNF362	6.3195	6.0949	5.4008
ENSG00000134686	1	33789224	33896653	-1	p35.1	PHC2	7.8732	7.3666	6.8956
ENSG00000121903	1	33938232	33961995	1	p35.1	ZSCAN20	1.4576	2.1708	1.5231
ENSG00000121904	1	33979609	34631443	-1	p34.3	CSMD2	5.2855	5.4727	4.3237
ENSG00000176256	1	34326076	34330392	1	p35.1	HMGB4	-4.7908	-5.0709	-4.8798
ENSG00000142698	1	34632484	34684732	1	p34.3	C1orf94	0.4339	0.0969	-0.9133
ENSG00000163866	1	35178338	35325417	-1	p34.3	C1orf212	5.4448	5.8195	5.4117
ENSG00000189280	1	35220648	35224113	1	p34.3	GJB5	-0.9532	0.3022	-0.2144
ENSG00000189433	1	35225342	35229325	1	p34.3	GJB4	-4.7005	-3.4321	-4.7771
ENSG00000188910	1	35246790	35251970	1	p34.3	GJB3	-1.748	-0.5241	-0.5273
ENSG00000187513	1	35258599	35261348	1	p34.3	GJA4	3.1679	1.58	0.7248
ENSG00000116544	1	35331037	35395186	-1	p34.3	DLGAP3	5.8026	6.8918	6.2508
ENSG00000163867	1	35447134	35497569	-1	p34.3	ZMYM6	3.4929	3.2179	4.5493
ENSG00000197056	1	35525387	35581460	1	p34.3	ZMYM1	2.284	0.9859	2.0275
ENSG00000116560	1	35641979	35658749	-1	p34.3	SFPQ	8.0488	7.7328	7.8155
ENSG00000146463	1	35734568	35887659	1	p34.3	ZMYM4	6.0121	4.8964	6.5107
ENSG00000142687	1	35899091	36023551	-1	p34.3	KIAA0319L	7.0746	7.5339	6.8123
ENSG00000020129	1	36023074	36032875	1	p34.3	NCDN	9.5426	10.2987	9.8743
ENSG00000116819	1	36038971	36060929	1	p34.3	TFAP2E	1.2701	2.2799	2.0804
ENSG00000126067	1	36067185	36107445	-1	p34.3	PSMB2	6.6539	6.6264	6.1555
ENSG00000142686	1	36179476	36185073	-1	p34.3	C1orf216	6.7244	8.248	7.9429
ENSG00000092853	1	36185819	36235568	-1	p34.3	CLSPN	3.4271	0.3086	0.5757
ENSG00000134698	1	36273773	36323491	1	p34.3	EIF2C4	4.189	4.9141	4.5368
ENSG00000092847	1	36335409	36395211	1	p34.3	EIF2C1	6.5267	6.3214	5.4602
ENSG00000126070	1	36396319	36522063	1	p34.3	EIF2C3	2.2766	1.9591	2.4818
ENSG00000092850	1	36549676	36553876	1	p34.3	TEKT2	1.1787	-0.0047	0.9535
ENSG00000116863	1	36554476	36559533	1	p34.3	ADPRHL2	5.2835	5.2011	4.5901
ENSG00000171812	1	36560837	36590821	-1	p34.3	COL8A2	1.8749	2.3593	1.2336
ENSG00000054116	1	36602173	36615098	-1	p34.3	TRAPPC3	5.9905	6.0511	5.7149
ENSG00000116871	1	36621180	36646450	1	p34.3	MAP7D1	8.6071	8.885	8.7281
ENSG00000054118	1	36690017	36770958	1	p34.3	THRAP3	7.5952	7.0475	7.0642
ENSG00000142694	1	36787632	36789755	-1	p34.3	FAM176B	0.8844	1.3133	0.2401
ENSG00000196182	1	36805225	36851497	-1	p34.3	STK40	5.9537	6.2349	5.7651
ENSG00000181817	1	36856839	36863493	-1	p34.3	LSM10	4.6559	4.6371	4.4014
ENSG00000116885	1	36881428	36916086	-1	p34.3	OSCP1	3.7996	4.1281	4.1575
ENSG00000116898	1	36921319	36930038	-1	p34.3	MRPS15	5.3429	5.2342	4.8971
ENSG00000119535	1	36931644	36948879	-1	p34.3	CSF3R	1.401	3.1637	3.229
ENSG00000163873	1	37261128	37499730	-1	p34.3	GRIK3	5.25	6.7463	6.3603
ENSG00000163874	1	37940153	37949978	1	p34.3	ZC3H12A	-0.7722	-0.3735	-0.7704
ENSG00000163875	1	37958176	37980375	-1	p34.3	MEAF6	7.0759	7.0922	6.8854
ENSG00000163877	1	38002142	38019905	-1	p34.3	SNIP1	4.1592	4.3287	4.0533
ENSG00000163879	1	38022520	38032458	1	p34.3	DNALI1	5.8783	3.8634	4.2137
ENSG00000134697	1	38032417	38061540	-1	p34.3	GNL2	5.2899	2.4257	5.0632
ENSG00000169218	1	38076951	38100595	-1	p34.3	RSPO1	-4.6738	-2.6774	-1.2874
ENSG00000116922	1	38147242	38157914	-1	p34.3	C1orf109	4.501	4.2978	3.9644
ENSG00000134690	1	38158090	38175391	1	p34.3	CDCA8	4.2653	-0.2524	0.2762
ENSG00000183317	1	38179552	38230805	-1	p34.3	EPHA10	4.0825	4.9675	4.5269
ENSG00000185090	1	38259474	38266809	1	p34.3	MANEAL	6.4734	5.7631	5.2008
ENSG00000196449	1	38268616	38273857	-1	p34.3	YRDC	4.7155	4.5855	3.9984
ENSG00000197982	1	38272651	38275126	1	p34.3	C1orf122	5.8017	5.857	5.4362
ENSG00000188786	1	38279851	38325292	-1	p34.3	MTF1	5.3175	5.3267	5.0661
ENSG00000204084	1	38326369	38412729	-1	p34.3	INPP5B	4.5182	5.4933	4.7
ENSG00000183431	1	38422647	38456593	-1	p34.3	SF3A3	6.8388	5.9928	6.2155
ENSG00000183386	1	38462442	38471278	-1	p34.3	FHL3	3.3836	3.5634	3.1183
ENSG00000183520	1	38474930	38490496	1	p34.3	UTP11L	4.6859	4.7303	5.168
ENSG00000185668	1	38509523	38512450	-1	p34.3	POU3F1	1.4972	2.5854	2.6059
ENSG00000116954	1	39303870	39325495	-1	p34.3	RRAGC	4.2452	4.7037	4.3887
ENSG00000158315	1	39351479	39407471	-1	p34.3	RHBDL2	2.0696	2.7544	2.8975
ENSG00000174574	1	39456895	39471731	1	p34.3	AKIRIN1	6.4287	7.2756	7.2064
ENSG00000168653	1	39491990	39500308	1	p34.3	NDUFS5	7.3895	7.5844	7.1804
ENSG00000127603	1	39546988	39952849	1	p34.3	MACF1	8.6701	7.5335	8.6749
ENSG00000183682	1	39957318	39991607	1	p34.3	BMP8A	3.8693	4.5671	3.7919
ENSG00000090621	1	40026488	40042462	-1	p34.3	PABPC4	6.5328	6.3474	6.0909
ENSG00000163909	1	40089825	40105617	-1	p34.2	HEYL	4.6594	4.2975	2.2362
ENSG00000116981	1	40124793	40137710	-1	p34.2	NT5C1A	-1.5487	0.6032	-1.2289
ENSG00000116983	1	40144320	40157361	-1	p34.2	HPCAL4	7.7844	9.1806	9.1626
ENSG00000084072	1	40157854	40229586	1	p34.2	PPIE	5.4876	5.2911	5.007
ENSG00000116985	1	40222854	40254533	-1	p34.2	BMP8B	3.1947	2.6042	1.9442
ENSG00000043514	1	40306708	40349183	-1	p34.2	TRIT1	3.914	3.475	3.9803
ENSG00000116990	1	40361098	40367928	-1	p34.2	MYCL1	3.5847	1.9577	1.6819
ENSG00000168389	1	40420802	40435638	1	p34.2	MFSD2A	5.3605	6.4032	4.8138
ENSG00000131236	1	40505905	40538321	1	p34.2	CAP1	8.0937	7.9939	8.2854
ENSG00000131238	1	40538379	40563375	-1	p34.2	PPT1	7.5591	8.0488	8.0243
ENSG00000117000	1	40627045	40706593	1	p34.2	RLF	3.6998	2.262	5.5055
ENSG00000188800	1	40711619	40717363	1	p34.2	TMCO2	-4.7989	-5.0752	-4.8891
ENSG00000084073	1	40723779	40759856	1	p34.2	ZMPSTE24	5.3135	5.4452	6.3296
ENSG00000049089	1	40766159	40783488	-1	p34.2	COL9A2	6.8065	6.7625	6.6774
ENSG00000084070	1	40810522	40888998	1	p34.2	SMAP2	7.3837	8.2857	8.2622
ENSG00000187801	1	40915774	40929390	1	p34.2	ZNF643	2.1746	0.3313	1.6752
ENSG00000187815	1	40942887	40962015	1	p34.2	ZNF642	0.4797	1.5817	2.8603
ENSG00000164002	1	40974413	40982228	1	p34.2	DEM1	2.542	2.5691	2.8963
ENSG00000117010	1	40997233	41013841	1	p34.2	ZNF684	0.6307	-0.224	2.1874
ENSG00000117016	1	41086351	41131329	-1	p34.2	RIMS3	9.228	9.9196	9.0993
ENSG00000066136	1	41157320	41237275	1	p34.2	NFYC	6.349	6.0707	5.812
ENSG00000117013	1	41249684	41306124	1	p34.2	KCNQ4	0.2573	2.1474	0.9914
ENSG00000179862	1	41326729	41328018	-1	p34.2	CITED4	2.3252	1.375	1.4462
ENSG00000171793	1	41445007	41478235	1	p34.2	CTPS	5.2573	5.0029	4.9275
ENSG00000171790	1	41481269	41488909	-1	p34.2	SLFNL1	-1.7479	-2.109	-3.0298
ENSG00000010803	1	41492872	41707826	-1	p34.2	SCMH1	5.9425	5.7204	5.126
ENSG00000127129	1	41944446	41950344	-1	p34.2	EDN2	-4.7706	-5.0599	-4.8569
ENSG00000127124	1	41972036	42501596	-1	p34.2	HIVEP3	3.6767	4.3709	3.5118
ENSG00000044012	1	42619092	42621495	1	p34.2	GUCA2B	-4.8105	-5.0809	-4.9022
ENSG00000197273	1	42628362	42630389	-1	p34.2	GUCA2A	-4.8124	-5.0819	-4.9044
ENSG00000198815	1	42642210	42801548	-1	p34.2	FOXJ3	7.1318	7.2473	6.8972
ENSG00000177181	1	42846466	42880850	1	p34.2	RIMKLA	6.7502	6.7344	6.7937
ENSG00000066185	1	42896000	42921938	-1	p34.2	ZMYND12	1.2031	1.5493	0.74
ENSG00000127125	1	42921788	42948411	1	p34.2	PPCS	4.4005	4.7333	4.8903
ENSG00000186409	1	42929001	43120335	1	p34.2	CCDC30	1.2876	-0.2431	2.5835
ENSG00000171960	1	43124096	43142429	1	p34.2	PPIH	4.1488	3.8399	4.0371
ENSG00000164007	1	43198764	43205925	-1	p34.2	CLDN19	-3.1856	-2.738	-4.8569
ENSG00000117385	1	43212006	43232755	-1	p34.2	LEPRE1	4.3495	4.0408	3.0678
ENSG00000164008	1	43232940	43264127	1	p34.2	C1orf50	3.6844	3.3629	3.8019
ENSG00000177868	1	43272723	43282954	-1	p34.2	CCDC23	4.3716	4.1129	3.8621
ENSG00000164010	1	43282795	43310660	1	p34.2	ERMAP	3.3855	4.1787	4.0407
ENSG00000164011	1	43312280	43318148	1	p34.2	ZNF691	3.3903	3.1582	2.8606
ENSG00000117394	1	43391519	43424539	-1	p34.2	SLC2A1	8.1768	8.3578	7.4094
ENSG00000117395	1	43629846	43727589	-1	p34.2	EBNA1BP2	5.8505	5.4692	6.2751
ENSG00000179178	1	43735665	43739673	1	p34.2	TMEM125	4.73	5.1546	5.2038
ENSG00000066056	1	43766664	43788779	1	p34.2	TIE1	4.931	6.1031	4.2001
ENSG00000117400	1	43803475	43818443	1	p34.2	MPL	1.6837	2.1936	2.199
ENSG00000117399	1	43824599	43828874	1	p34.2	CDC20	4.8271	1.7756	1.4861
ENSG00000066322	1	43829068	43833697	-1	p34.2	ELOVL1	7.6516	7.9683	7.6195
ENSG00000159479	1	43849588	43855479	-1	p34.2	MED8	5.0031	5.1927	5.2334
ENSG00000178922	1	43916824	43919660	-1	p34.2	HYI	2.4592	2.5537	2.1001
ENSG00000142949	1	43990858	44089343	1	p34.2	PTPRF	8.5844	8.3569	7.6893
ENSG00000066135	1	44115829	44171186	1	p34.1	KDM4A	6.555	6.2956	5.8603
ENSG00000126091	1	44171495	44396831	1	p34.1	ST3GAL3	5.6012	5.9427	5.3949
ENSG00000117407	1	44398992	44402913	1	p34.1	ARTN	-2.1327	-3.2643	-2.1845
ENSG00000117408	1	44412611	44433694	1	p34.1	IPO13	7.9363	8.3627	7.7813
ENSG00000132768	1	44435672	44439041	1	p34.1	DPH2	4.7455	5.1551	4.4778
ENSG00000117410	1	44440159	44443967	1	p34.1	ATP6V0B	7.0786	7.449	7.3337
ENSG00000117411	1	44444615	44456840	1	p34.1	B4GALT2	6.3801	7.0285	6.7139
ENSG00000159214	1	44457031	44462200	1	p34.1	CCDC24	3.1185	3.2279	2.7736
ENSG00000196517	1	44457172	44497139	-1	p34.1	SLC6A9	5.9529	6.4969	5.4973
ENSG00000171872	1	44584522	44600812	1	p34.1	KLF17	-3.0262	-1.7859	-1.8691
ENSG00000178028	1	44679127	44686353	1	p34.1	DMAP1	5.9548	5.9244	5.4962
ENSG00000117419	1	44686742	44820932	-1	p34.1	ERI3	6.9461	7.2552	6.9051
ENSG00000187147	1	44870866	45117396	1	p34.1	RNF220	7.8168	8.319	7.8942
ENSG00000126106	1	45100910	45140227	-1	p34.1	TMEM53	3.1378	3.5222	3.4276
ENSG00000198520	1	45140364	45191263	1	p34.1	C1orf228	-0.1055	-0.0702	1.032
ENSG00000142945	1	45205490	45233439	1	p34.1	KIF2C	4.6378	0.6461	-0.2788
ENSG00000142959	1	45249257	45253377	-1	p34.1	BEST4	-1.6297	-0.3156	-0.4005
ENSG00000173846	1	45265897	45271662	1	p34.1	PLK3	2.2145	3.3248	2.8739
ENSG00000117425	1	45285516	45308735	-1	p34.1	PTCH2	2.2202	3.6355	2.8755
ENSG00000070785	1	45316450	45452282	-1	p34.1	EIF2B3	4.7966	4.5678	5.2622
ENSG00000126107	1	45468212	45477001	-1	p34.1	HECTD3	6.4211	6.3291	5.652
ENSG00000126088	1	45477819	45481247	1	p34.1	UROD	6.3961	6.378	6.0419
ENSG00000162415	1	45482071	45771881	-1	p34.1	ZSWIM5	4.7207	4.6922	3.6793
ENSG00000186603	1	45792545	45794347	1	p34.1	HPDL	1.5128	0.6089	-0.0245
ENSG00000132781	1	45794835	45806142	-1	p34.1	MUTYH	3.8771	3.8691	2.9798
ENSG00000132773	1	45805342	45809647	1	p34.1	TOE1	3.389	3.2769	2.8548
ENSG00000070759	1	45809555	45956872	-1	p34.1	TESK2	4.0838	4.6399	3.8484
ENSG00000132763	1	45965725	45976739	1	p34.1	MMACHC	3.5243	4.0855	3.6564
ENSG00000117450	1	45976708	45988719	-1	p34.1	PRDX1	8.3699	8.4327	8.3176
ENSG00000117448	1	46016215	46035721	1	p34.1	AKR1A1	6.7881	5.9766	5.5011
ENSG00000132780	1	46049518	46084566	1	p34.1	NASP	6.794	5.8339	6.6216
ENSG00000159588	1	46085716	46089729	-1	p34.1	CCDC17	-2.1302	-1.1473	-0.8034
ENSG00000159592	1	46092976	46153785	-1	p34.1	GPBP1L1	6.6638	6.9491	6.5197
ENSG00000159596	1	46152886	46160115	1	p34.1	TMEM69	4.4232	4.5084	4.5615
ENSG00000197429	1	46159996	46216322	-1	p34.1	IPP	4.3616	3.7825	3.1505
ENSG00000086015	1	46252659	46501896	1	p34.1	MAST2	6.8844	6.8159	5.9603
ENSG00000117461	1	46505812	46642160	-1	p34.1	PIK3R3	7.2056	5.9767	5.6056
ENSG00000117472	1	46640745	46651630	1	p34.1	TSPAN1	2.054	0.8411	0.2831
ENSG00000085998	1	46654354	46685977	-1	p34.1	POMGNT1	6.8834	7.1384	6.9326
ENSG00000085999	1	46713360	46744145	1	p34.1	RAD54L	3.1315	0.9866	0.3253
ENSG00000132128	1	46726868	46769280	-1	p34.1	LRRC41	6.6957	6.8958	6.1745
ENSG00000117481	1	46805849	46830824	1	p33	NSUN4	4.5409	5.1577	4.4354
ENSG00000117480	1	46859937	46879520	1	p33	FAAH	5.5571	6.1731	5.7023
ENSG00000197587	1	46972668	46979898	1	p33	DMBX1	-3.1703	-2.7292	-3.2544
ENSG00000162456	1	47011316	47017199	-1	p33	KNCN	-0.4793	0.8569	1.3499
ENSG00000079277	1	47023090	47082515	-1	p33	MKNK1	4.2648	5.4727	4.9177
ENSG00000123472	1	47098409	47139539	-1	p33	ATPAF1	6.9936	7.8655	7.6593
ENSG00000159658	1	47124366	47184824	-1	p33	KIAA0494	7.9234	8.0437	7.8262
ENSG00000142973	1	47223510	47285085	1	p33	CYP4B1	-1.3091	-0.3409	-1.3624
ENSG00000154198	1	47308767	47366109	-1	p33	CYP4Z2P	-4.7865	-5.0686	-4.875
ENSG00000187048	1	47394849	47407156	-1	p33	CYP4A11	-2.369	2.5206	-1.5962
ENSG00000186377	1	47427036	47516423	1	p33	CYP4X1	2.8598	3.7303	4.2341
ENSG00000186160	1	47533160	47583991	1	p33	CYP4Z1	-3.1448	-3.4508	-2.4885
ENSG00000162366	1	47649265	47656716	-1	p33	PDZK1IP1	-2.9748	-2.5976	-3.0347
ENSG00000162367	1	47681963	47697892	-1	p33	TAL1	1.66	3.413	2.7468
ENSG00000123473	1	47715811	47779819	-1	p33	STIL	3.3524	0.1198	1.6772
ENSG00000162368	1	47799469	47844511	1	p33	CMPK1	6.5304	7.0653	7.3133
ENSG00000186790	1	47881744	47883723	1	p33	FOXE3	-3.1247	-5.0231	-4.7875
ENSG00000186564	1	47901689	47906363	1	p33	FOXD2	-0.3782	-0.9491	-2.1962
ENSG00000117834	1	48688357	48714316	1	p33	SLC5A9	-1.6549	-2.0465	-1.7072
ENSG00000132122	1	48761044	48937845	-1	p33	SPATA6	2.3109	1.7516	2.384
ENSG00000162373	1	49193195	49244275	-1	p33	BEND5	4.1242	4.1453	4.4682
ENSG00000162374	1	50513686	50669458	1	p33	ELAVL4	5.5891	3.1725	5.8108
ENSG00000142700	1	50883222	50889172	-1	p32.3	DMRTA2	3.4029	1.1314	0.2545
ENSG00000185104	1	50905150	51425935	-1	p32.3	FAF1	6.5907	5.8093	5.9666
ENSG00000123080	1	51426417	51440305	1	p32.3	CDKN2C	7.0996	3.9607	3.6632
ENSG00000123091	1	51701943	51739127	1	p32.3	RNF11	8.4203	9.2119	9.0702
ENSG00000085831	1	51752930	51810788	-1	p32.3	TTC39A	0.8914	2.3193	1.6658
ENSG00000085832	1	51819935	51985000	-1	p32.3	EPS15	7.0615	6.6686	8.7294
ENSG00000117859	1	52042851	52254889	1	p32.3	OSBPL9	5.6515	3.625	5.9543
ENSG00000078618	1	52254863	52344477	-1	p32.3	NRD1	7.4823	6.5573	7.6552
ENSG00000169213	1	52373628	52456436	-1	p32.3	RAB3B	4.3879	-0.3411	-0.4453
ENSG00000117862	1	52485803	52521843	-1	p32.3	TXNDC12	6.1211	5.5746	5.5906
ENSG00000198841	1	52497775	52499488	-1	p32.3	KTI12	2.797	2.8392	2.5601
ENSG00000134717	1	52521797	52556388	1	p32.3	BTF3L4	6.4232	6.7264	6.6853
ENSG00000157077	1	52608046	52812358	1	p32.3	ZFYVE9	6.1263	5.9087	7.0321
ENSG00000154222	1	52811395	52831865	-1	p32.3	CC2D1B	5.9406	5.9879	5.3545
ENSG00000134748	1	52870236	52883992	1	p32.3	PRPF38A	5.7452	5.0239	5.4935
ENSG00000134744	1	52873954	53019159	-1	p32.3	ZCCHC11	5.1716	3.9232	4.9131
ENSG00000116157	1	53068044	53074723	1	p32.3	GPX7	2.9321	1.1953	0.9054
ENSG00000182183	1	53099016	53135355	1	p32.3	FAM159A	-2.943	-1.4379	-4.585
ENSG00000162378	1	53192126	53293014	1	p32.3	ZYG11B	6.5018	7.162	7.5003
ENSG00000203995	1	53308183	53360670	1	p32.3	ZYG11A	-0.3617	-1.591	-3.253
ENSG00000121310	1	53361656	53392884	-1	p32.3	ECHDC2	3.3443	3.7596	2.8064
ENSG00000116171	1	53392901	53517375	1	p32.3	SCP2	6.5343	6.4127	6.7679
ENSG00000174348	1	53527854	53551174	1	p32.3	PODN	3.1605	3.3483	2.4276
ENSG00000162383	1	53552855	53608289	-1	p32.3	SLC1A7	-0.3881	-1.9192	-0.6074
ENSG00000157184	1	53662101	53679869	1	p32.3	CPT2	4.9004	4.6354	4.1719
ENSG00000162384	1	53679771	53686289	-1	p32.3	C1orf123	5.2558	5.1559	5.1846
ENSG00000162385	1	53692564	53704282	-1	p32.3	MAGOH	4.0327	3.7766	3.899
ENSG00000157193	1	53711217	53793742	-1	p32.3	LRP8	5.242	5.553	5.3007
ENSG00000143006	1	53925072	53933161	1	p32.3	DMRTB1	-4.7457	-5.0455	-4.8285
ENSG00000174332	1	53971910	54199877	-1	p32.3	GLIS1	-0.0709	0.5157	-0.8799
ENSG00000058804	1	54231133	54304533	-1	p32.3	TMEM48	4.6467	4.236	4.5162
ENSG00000058799	1	54317392	54356407	-1	p32.3	YIPF1	4.8924	4.4256	5.1832
ENSG00000211452	1	54356912	54376759	1	p32.3	DIO1	-3.0929	1.4737	-4.7514
ENSG00000081870	1	54387234	54411975	-1	p32.3	HSPB11	3.6416	3.3417	3.6617
ENSG00000116212	1	54411750	54433841	1	p32.3	LRRC42	4.8155	3.9072	3.6795
ENSG00000116209	1	54497347	54519177	-1	p32.3	TMEM59	7.9215	7.8387	8.219
ENSG00000215883	1	54638009	54665709	-1	p32.3	CYB5RL	2.5268	2.0322	1.8817
ENSG00000116221	1	54649714	54686603	1	p32.3	MRPL37	6.3347	6.244	5.9258
ENSG00000157216	1	54692190	54879152	-1	p32.3	SSBP3	7.8953	7.5232	7.0027
ENSG00000162390	1	55007930	55104865	1	p32.3	ACOT11	2.0636	2.4541	1.5301
ENSG00000162391	1	55074855	55089229	-1	p32.3	FAM151A	-3.1256	-1.3232	-2.4666
ENSG00000162396	1	55222571	55230187	-1	p32.3	PARS2	3.1179	2.3666	2.13
ENSG00000006555	1	55245385	55266940	-1	p32.3	TTC22	-1.9216	-1.5759	-2.0021
ENSG00000162398	1	55271736	55307925	1	p32.3	C1orf177	-4.7829	-5.0667	-1.701
ENSG00000116133	1	55315300	55352921	-1	p32.3	DHCR24	9.1091	9.5161	9.0357
ENSG00000143001	1	55446465	55457966	1	p32.3	TMEM61	0.6935	-2.6708	-2.4139
ENSG00000162399	1	55464606	55476556	1	p32.3	BSND	-4.7995	-5.0755	-4.8898
ENSG00000169174	1	55505221	55530525	1	p32.3	PCSK9	-1.1747	-0.0177	-3.1171
ENSG00000162402	1	55532032	55681039	-1	p32.3	USP24	5.9094	5.2926	6.3659
ENSG00000162407	1	56960419	57110974	-1	p32.2	PPAP2B	8.0142	8.0276	7.6701
ENSG00000162409	1	57110995	57181008	1	p32.2	PRKAA2	3.028	3.0724	5.4636
ENSG00000187889	1	57184477	57285369	-1	p32.2	C1orf168	-4.4639	-2.533	-0.6094
ENSG00000157131	1	57320479	57383894	1	p32.2	C8A	-4.8027	1.1518	-4.8934
ENSG00000021852	1	57394883	57431813	-1	p32.2	C8B	-4.8027	0.9002	-4.8934
ENSG00000173406	1	57460451	59012406	-1	p32.1	DAB1	0.9571	2.0325	2.3751
ENSG00000162600	1	58881056	59012474	-1	p32.1	OMA1	2.9209	1.9134	3.4406
ENSG00000184292	1	59041099	59043166	-1	p32.1	TACSTD2	-1.0666	-0.5036	-1.413
ENSG00000162601	1	59120411	59165764	-1	p32.1	MYSM1	1.0785	0.274	2.5351
ENSG00000177606	1	59246465	59249785	-1	p32.1	JUN	7.4438	7.0044	6.9084
ENSG00000172456	1	59762467	60233347	1	p32.1	FGGY	2.3947	2.9478	2.3601
ENSG00000134709	1	60280458	60342050	1	p32.1	HOOK1	3.1927	1.8514	4.7768
ENSG00000134716	1	60358980	60392462	-1	p32.1	CYP2J2	4.5919	4.6532	4.9293
ENSG00000162598	1	60452941	60539442	-1	p32.1	C1orf87	-3.0921	-2.6796	-2.4286
ENSG00000162599	1	61330931	61928465	1	p31.3	NFIA	6.1943	5.4559	6.341
ENSG00000162604	1	62146717	62191095	-1	p31.3	TM2D1	4.5998	5.2098	5.2851
ENSG00000132849	1	62208149	62629592	1	p31.3	INADL	5.1559	3.2539	3.6373
ENSG00000132854	1	62702651	62785085	-1	p31.3	KANK4	2.4429	1.8485	2.3391
ENSG00000162607	1	62901968	62917475	1	p31.3	USP1	5.6631	2.7825	5.7701
ENSG00000116641	1	62920399	63153969	-1	p31.3	DOCK7	5.9747	3.5902	5.5454
ENSG00000132855	1	63063158	63071830	1	p31.3	ANGPTL3	-4.782	-0.5427	-4.8699
ENSG00000125703	1	63249806	63339980	1	p31.3	ATG4C	4.2709	3.5775	5.32
ENSG00000187140	1	63788730	63790797	1	p31.3	FOXD3	-0.7118	-4.9611	-4.6849
ENSG00000088035	1	63833261	63904233	1	p31.3	ALG6	3.287	2.974	3.3748
ENSG00000142856	1	63906441	64059392	-1	p31.3	ITGB3BP	2.7906	0.5101	1.8545
ENSG00000203965	1	63989043	64038364	1	p31.3	EFCAB7	2.4452	1.2399	4.4709
ENSG00000116652	1	64014635	64015911	1	p31.3	DLEU2L	-2.1655	-2.548	-1.734
ENSG00000079739	1	64058916	64125916	1	p31.3	PGM1	6.4836	6.8751	6.1165
ENSG00000185483	1	64239693	64647181	1	p31.3	ROR1	-2.7926	-1.1169	-0.1773
ENSG00000177414	1	64669310	64733051	1	p31.3	UBE2U	-4.8071	-5.0792	-4.8984
ENSG00000158966	1	64936428	65158741	1	p31.3	CACHD1	5.3561	4.8206	5.2001
ENSG00000162437	1	65210778	65298915	1	p31.3	RAVER2	5.262	4.096	4.7618
ENSG00000162434	1	65298912	65432187	-1	p31.3	JAK1	7.7225	6.6205	7.1291
ENSG00000116675	1	65713902	65881552	1	p31.3	DNAJC6	8.5781	8.9641	9.4779
ENSG00000116678	1	65886248	66107242	1	p31.3	LEPR	3.7159	3.1547	3.7723
ENSG00000213625	1	65886270	65901690	1	p31.3	LEPROT	6.3018	6.1943	5.7674
ENSG00000184588	1	66258197	66840259	1	p31.3	PDE4B	6.6604	6.7207	7.5086
ENSG00000118473	1	66999066	67213982	1	p31.3	SGIP1	4.9219	5.4869	6.8068
ENSG00000152760	1	67218142	67244470	1	p31.3	TCTEX1D1	-0.724	-0.1888	1.456
ENSG00000172410	1	67263424	67266939	-1	p31.3	INSL5	-4.7522	-5.0494	-2.514
ENSG00000152763	1	67278568	67390570	-1	p31.3	WDR78	0.8555	-0.7825	1.0049
ENSG00000198160	1	67390578	67454302	1	p31.3	MIER1	4.5214	4.5825	5.5344
ENSG00000116704	1	67465015	67519782	-1	p31.3	SLC35D1	3.2836	5.0795	4.3418
ENSG00000162594	1	67632083	67725662	1	p31.3	IL23R	-4.8047	-2.2707	-3.3108
ENSG00000081985	1	67773047	67862583	1	p31.3	IL12RB2	1.1609	2.0461	1.9374
ENSG00000142864	1	67873493	67896098	-1	p31.3	SERBP1	8.0519	7.1688	7.9678
ENSG00000116717	1	68150744	68154021	1	p31.3	GADD45A	5.1607	4.7165	4.535
ENSG00000172380	1	68167149	68299150	-1	p31.3	GNG12	5.2636	5.272	4.7184
ENSG00000162595	1	68511645	68517314	-1	p31.3	DIRAS3	1.2514	1.3429	2.1361
ENSG00000116745	1	68894505	68915642	-1	p31.2	RPE65	-0.9631	-0.3961	0.7329
ENSG00000024526	1	68939835	68962904	-1	p31.2	DEPDC1	1.5531	-3.2323	-1.2554
ENSG00000033122	1	70034081	70589164	1	p31.1	LRRC7	1.9018	2.9583	4.6749
ENSG00000066557	1	70610488	70671303	-1	p31.1	LRRC40	3.5257	3.0809	5.2087
ENSG00000118454	1	70726271	70820417	-1	p31.1	ANKRD13C	4.547	4.4947	5.9696
ENSG00000197568	1	70820488	70851022	1	p31.1	HHLA3	4.2501	3.3535	3.9495
ENSG00000116761	1	70876901	70905534	1	p31.1	CTH	2.0275	2.8316	2.8589
ENSG00000050628	1	71318036	71513491	-1	p31.1	PTGER3	-2.0423	0.1354	3.0245
ENSG00000132485	1	71528974	71546980	-1	p31.1	ZRANB2	5.6471	4.9975	7.3734
ENSG00000172260	1	71868625	72748417	-1	p31.1	NEGR1	6.2601	5.3063	8.129
ENSG00000162620	1	74491699	74663871	-1	p31.1	LRRIQ3	-4.5675	-3.34	-3.0432
ENSG00000178965	1	75033795	75139422	-1	p31.1	C1orf173	4.6367	4.5661	6.4471
ENSG00000116791	1	75171170	75199092	-1	p31.1	CRYZ	4.1347	3.5234	4.9686
ENSG00000162623	1	75198836	75232362	1	p31.1	TYW3	3.5873	1.9415	5.4305
ENSG00000162624	1	75594119	75627218	1	p31.1	LHX8	-4.7693	-2.7373	-4.8555
ENSG00000137968	1	75667816	76076801	-1	p31.1	SLC44A5	-0.7383	0.85	3.0347
ENSG00000117054	1	76190036	76253260	1	p31.1	ACADM	5.4732	5.2186	6.1511
ENSG00000137955	1	76251879	76261100	1	p31.1	RABGGTB	4.6591	5.47	5.9466
ENSG00000057468	1	76262567	76378923	1	p31.1	MSH4	-3.086	-4.9973	-1.9362
ENSG00000154007	1	76384558	76398116	-1	p31.1	ASB17	-4.8124	-5.0819	-4.9044
ENSG00000184005	1	76540389	77100286	1	p31.1	ST6GALNAC3	3.4417	3.1776	4.551
ENSG00000117069	1	77333126	77531396	1	p31.1	ST6GALNAC5	3.5516	3.6122	4.9902
ENSG00000142892	1	77554675	77685115	-1	p31.1	PIGK	4.6945	4.9553	6.2821
ENSG00000154027	1	77747736	78025651	1	p31.1	AK5	8.0322	8.9648	9.2754
ENSG00000036549	1	78028101	78149104	-1	p31.1	ZZZ3	4.1626	3.0597	5.451
ENSG00000077254	1	78161672	78225537	-1	p31.1	USP33	6.7334	6.4529	7.3758
ENSG00000180488	1	78245309	78344106	1	p31.1	FAM73A	4.9402	5.6475	6.4169
ENSG00000162614	1	78354198	78409580	1	p31.1	NEXN	0.2334	-0.8177	1.3407
ENSG00000162613	1	78409740	78444794	-1	p31.1	FUBP1	6.1509	5.6105	5.9005
ENSG00000162616	1	78444859	78483648	1	p31.1	DNAJB4	4.5664	4.3218	5.9756
ENSG00000137960	1	78445226	78604133	1	p31.1	GIPC2	-1.3016	-0.1047	-1.717
ENSG00000122420	1	78769568	79005434	1	p31.1	PTGFR	-1.1105	-1.2413	0.8405
ENSG00000137959	1	79085607	79108484	1	p31.1	IFI44L	3.3394	2.6862	4.1013
ENSG00000137965	1	79115481	79129763	1	p31.1	IFI44	1.4365	1.8976	3.2894
ENSG00000162618	1	79355449	79472403	-1	p31.1	ELTD1	3.7928	1.6377	3.0181
ENSG00000117114	1	81771845	82458107	1	p31.1	LPHN2	4.9424	4.5885	6.048
ENSG00000137941	1	84330711	84464833	-1	p31.1	TTLL7	5.0612	3.3721	6.6735
ENSG00000142875	1	84543745	84704181	1	p31.1	PRKACB	7.4672	7.3043	9.8737
ENSG00000203943	1	84764049	84855640	1	p31.1	SAMD13	-0.7835	0.4054	1.2488
ENSG00000137976	1	84864215	84880701	1	p31.1	DNASE2B	-4.5379	-4.9042	-2.2739
ENSG00000117133	1	84944942	84963473	1	p22.3	RPF1	4.6175	3.9895	4.8002
ENSG00000174021	1	84964008	84972248	-1	p22.3	GNG5	4.5803	4.5062	4.2066
ENSG00000117151	1	85018804	85040163	-1	p22.3	CTBS	2.5474	2.5476	3.1104
ENSG00000180869	1	85093913	85100703	-1	p22.3	C1orf180	-2.4715	-3.4874	-4.8829
ENSG00000117155	1	85109390	85156486	-1	p22.3	SSX2IP	5.5525	5.0778	7.7069
ENSG00000171517	1	85277285	85358896	-1	p22.3	LPAR3	-0.0678	0.8583	-0.0349
ENSG00000153898	1	85391268	85462796	-1	p22.3	MCOLN2	-2.1422	-2.0477	-1.7092
ENSG00000162643	1	85464830	85598821	1	p22.3	WDR63	-2.9268	-4.8861	-1.7601
ENSG00000055732	1	85483765	85514182	-1	p22.3	MCOLN3	0.6682	-3.3751	-4.6831
ENSG00000162642	1	85715639	85725355	-1	p22.3	C1orf52	4.8495	5.7942	6.1523
ENSG00000142867	1	85731931	85743771	-1	p22.3	BCL10	3.323	3.2819	3.3838
ENSG00000153904	1	85784168	86044046	-1	p22.3	DDAH1	7.7171	8.6986	8.457
ENSG00000142871	1	86046444	86049645	1	p22.3	CYR61	4.4624	5.075	4.4573
ENSG00000117174	1	86115106	86174116	-1	p22.3	ZNHIT6	5.1635	4.0636	5.5153
ENSG00000171502	1	86194916	86622626	-1	p22.3	COL24A1	-0.9801	0.7741	3.2974
ENSG00000122417	1	86786611	86862025	-1	p22.3	ODF2L	1.8065	0.834	3.4776
ENSG00000137975	1	86889769	86922241	1	p22.3	CLCA2	-1.3696	-1.7354	0.5317
ENSG00000016490	1	86934051	86965972	1	p22.3	CLCA1	-4.7949	-5.0731	-4.8846
ENSG00000016602	1	87012761	87046437	1	p22.3	CLCA4	1.0765	-0.577	3.8498
ENSG00000153923	1	87099956	87121059	1	p22.3	CLCA3P	-4.8045	-5.078	-4.8955
ENSG00000097033	1	87170259	87213867	1	p22.3	SH3GLB1	6.7528	5.6025	6.8147
ENSG00000153936	1	87380331	87634887	1	p22.3	HS2ST1	5.5599	5.1781	6.3253
ENSG00000143013	1	87794151	87812788	1	p22.3	LMO4	8.2104	8.6151	9.0311
ENSG00000065243	1	89149905	89301938	1	p22.2	PKN2	4.6446	2.7248	5.2781
ENSG00000137947	1	89318615	89357627	-1	p22.2	GTF2B	4.121	4.2691	4.9356
ENSG00000137944	1	89401456	89458636	-1	p22.2	CCBL2	5.0567	4.046	4.4737
ENSG00000213516	1	89445139	89458643	-1	p22.2	RBMXL1	4.6352	4.572	5.1376
ENSG00000117226	1	89472349	89488577	-1	p22.2	GBP3	1.375	-0.1989	1.4734
ENSG00000117228	1	89518002	89531043	-1	p22.2	GBP1	2.566	1.4985	2.3561
ENSG00000162645	1	89571815	89616139	-1	p22.2	GBP2	3.4702	1.6518	2.1548
ENSG00000162654	1	89646831	89664615	-1	p22.2	GBP4	3.7767	4.5074	3.4533
ENSG00000154451	1	89724633	89738544	-1	p22.2	GBP5	-0.6929	-1.3607	-1.2722
ENSG00000183347	1	89829605	89853719	1	p22.2	GBP6	-1.3848	-1.4565	-1.8068
ENSG00000197147	1	89990395	90063423	1	p22.2	LRRC8B	5.9749	6.8126	7.9211
ENSG00000171488	1	90098631	90398809	1	p22.2	LRRC8C	4.5309	4.4008	5.4638
ENSG00000171492	1	90286573	90402170	1	p22.2	LRRC8D	6.6324	5.7448	6.8632
ENSG00000162664	1	90457722	90494097	1	p22.2	ZNF326	5.12	3.2571	5.4029
ENSG00000122482	1	91380859	91487829	-1	p22.2	ZNF644	4.4283	2.7817	5.8196
ENSG00000162669	1	91726323	91870426	-1	p22.2	HFM1	-1.3613	-1.7239	0.3624
ENSG00000097046	1	91966404	91991321	1	p22.2	CDC7	3.3403	2.492	4.4472
ENSG00000069702	1	92145902	92371892	-1	p22.1	TGFBR3	4.7714	4.1815	3.7763
ENSG00000137948	1	92414928	92479983	1	p22.1	BRDT	-4.7859	-5.0683	-4.8743
ENSG00000172031	1	92495539	92529093	1	p22.1	EPHX4	2.6399	4.1585	4.2269
ENSG00000189195	1	92545862	92613393	1	p22.1	BTBD8	0.0012	-2.0122	-0.1918
ENSG00000069712	1	92632542	92650280	1	p22.1	KIAA1107	4.6931	3.8617	7.4165
ENSG00000174842	1	92711959	92764544	-1	p22.1	GLMN	2.6947	1.328	4.2049
ENSG00000122484	1	92764522	92853730	1	p22.1	RPAP2	2.1349	0.2229	3.2019
ENSG00000162676	1	92940319	92952433	-1	p22.1	GFI1	-4.5576	-3.333	-3.0323
ENSG00000067208	1	92974253	93257961	-1	p22.1	EVI5	3.674	3.9856	5.438
ENSG00000122406	1	93297597	93307481	1	p22.1	RPL5	9.0277	8.2576	8.7015
ENSG00000154511	1	93307724	93427079	-1	p22.1	FAM69A	5.4987	4.9228	6.6972
ENSG00000143033	1	93544792	93604638	1	p22.1	MTF2	3.8523	3.3476	4.8088
ENSG00000117500	1	93615299	93646285	-1	p22.1	TMED5	5.49	4.1565	6.414
ENSG00000122483	1	93645476	93744287	1	p22.1	CCDC18	-0.4474	-4.8245	0.1277
ENSG00000117505	1	93811445	93828149	1	p22.1	DR1	5.9954	6.1731	5.9399
ENSG00000137942	1	93913658	94020218	1	p22.1	FNBP1L	6.5098	4.0883	5.4222
ENSG00000137936	1	94027347	94312706	-1	p22.1	BCAR3	4.7919	4.5478	3.8813
ENSG00000067334	1	94333373	94345474	-1	p22.1	DNTTIP2	4.4285	2.3134	5.6844
ENSG00000023909	1	94350761	94374966	-1	p22.1	GCLM	3.5844	3.919	4.0247
ENSG00000198691	1	94458391	94586688	-1	p22.1	ABCA4	-1.006	0.636	-1.348
ENSG00000137962	1	94614544	94740624	-1	p21.3	ARHGAP29	4.1298	3.0877	4.4896
ENSG00000117528	1	94883933	94984222	1	p21.3	ABCD3	5.2828	5.0641	6.5089
ENSG00000117525	1	94994781	95007356	-1	p21.3	F3	5.9276	6.6945	6.1388
ENSG00000143036	1	95285898	95360802	1	p21.3	SLC44A3	3.0691	2.8554	2.2942
ENSG00000117519	1	95362507	95392834	-1	p21.3	CNN3	8.1122	7.6681	7.4892
ENSG00000172339	1	95448297	95538501	-1	p21.3	ALG14	2.9097	3.3804	3.5512
ENSG00000152078	1	95582894	95663163	1	p21.3	TMEM56	4.6473	4.8802	5.9051
ENSG00000122481	1	95699711	95712781	1	p21.3	RWDD3	2.145	2.6386	3.7056
ENSG00000117569	1	97187221	97280349	1	p21.3	PTBP2	4.5373	5.774	6.4575
ENSG00000188641	1	97543299	98386605	-1	p21.3	DPYD	2.0792	1.4909	3.3566
ENSG00000162627	1	99127236	99226056	1	p21.3	SNX7	2.473	3.4889	4.0896
ENSG00000117598	1	99355806	99470588	-1	p21.3	LPPR5	3.219	4.5354	5.4581
ENSG00000099260	1	100111499	100160097	1	p21.2	PALMD	3.1091	2.4628	3.207
ENSG00000162688	1	100315640	100389579	1	p21.2	AGL	4.1867	2.9102	5.5645
ENSG00000117620	1	100435345	100492535	1	p21.2	SLC35A3	1.7384	1.2662	2.6205
ENSG00000156875	1	100503653	100548933	1	p21.2	HIAT1	6.081	6.6181	6.733
ENSG00000156876	1	100549119	100598511	-1	p21.2	SASS6	1.2997	0.0075	2.2862
ENSG00000122435	1	100598706	100616053	1	p21.2	CCDC76	1.9942	1.8811	3.9691
ENSG00000122477	1	100614409	100643771	-1	p21.2	LRRC39	-0.8936	-1.3658	0.6512
ENSG00000137992	1	100659634	100715390	-1	p21.2	DBT	5.4232	4.4317	5.7165
ENSG00000137996	1	100731763	100758325	1	p21.2	RTCD1	4.6068	5.5237	5.8348
ENSG00000079335	1	100810584	100985833	1	p21.2	CDC14A	2.5169	1.626	2.1403
ENSG00000181656	1	101003693	101007574	1	p21.2	GPR88	1.3287	3.2638	4.6986
ENSG00000162692	1	101185305	101204601	1	p21.2	VCAM1	2.6875	2.1738	2.1503
ENSG00000162694	1	101337943	101361554	-1	p21.2	EXTL2	4.9237	4.9199	6.2213
ENSG00000162695	1	101361632	101447309	1	p21.2	SLC30A7	3.2469	3.2465	4.0007
ENSG00000117543	1	101455179	101491644	-1	p21.2	DPH5	4.0368	3.9911	3.8044
ENSG00000170989	1	101702444	101707074	1	p21.2	S1PR1	6.9898	7.209	6.1306
ENSG00000118733	1	102268127	102462586	-1	p21.1	OLFM3	2.8535	3.2106	6.129
ENSG00000060718	1	103342023	103574052	-1	p21.1	COL11A1	1.8779	3.0683	3.9422
ENSG00000185946	1	104068313	104097854	1	p21.1	RNPC3	2.6264	2.1054	4.2812
ENSG00000198890	1	107599267	107601916	1	p13.3	PRMT6	4.3359	5.1467	5.0331
ENSG00000162631	1	107682629	108026080	1	p13.3	NTNG1	3.0786	4.2814	4.8226
ENSG00000134215	1	108113782	108507766	-1	p13.3	VAV3	1.927	1.9192	2.5286
ENSG00000085491	1	108676658	108743471	-1	p13.3	SLC25A24	3.5498	2.7949	2.9714
ENSG00000162636	1	109102711	109187522	1	p13.3	FAM102B	5.1427	5.8258	6.9106
ENSG00000134186	1	109234945	109244425	1	p13.3	PRPF38B	5.7595	3.5908	6.0635
ENSG00000143107	1	109255279	109285365	1	p13.3	FNDC7	-2.2391	-3.3355	-4.6211
ENSG00000116266	1	109289296	109352148	1	p13.3	STXBP3	5.1763	3.9501	6.4863
ENSG00000162641	1	109358520	109506106	-1	p13.3	AKNAD1	-2.7965	-2.0102	-1.6221
ENSG00000121957	1	109417972	109473044	1	p13.3	GPSM2	5.1412	3.9619	5.31
ENSG00000121940	1	109472130	109506111	-1	p13.3	CLCC1	5.8165	5.6239	5.9037
ENSG00000085433	1	109512836	109584850	-1	p13.3	WDR47	6.9134	7.1017	8.1773
ENSG00000197780	1	109605121	109618624	-1	p13.3	TAF13	3.807	4.946	4.7432
ENSG00000179902	1	109648573	109656479	-1	p13.3	C1orf194	0.5163	0.3206	1.1245
ENSG00000116299	1	109656301	109749401	1	p13.3	KIAA1324	7.6461	5.6953	5.2875
ENSG00000031698	1	109756540	109780791	1	p13.3	SARS	8.4627	8.2423	8.2827
ENSG00000143126	1	109792641	109818377	1	p13.3	CELSR2	8.9995	9.531	8.7201
ENSG00000134222	1	109822178	109825808	-1	p13.3	PSRC1	6.3134	5.6907	6.0996
ENSG00000134243	1	109852192	109940573	-1	p13.3	SORT1	9.8738	9.8736	9.8041
ENSG00000143106	1	109941653	109969062	-1	p13.3	PSMA5	5.3194	5.8264	5.866
ENSG00000143028	1	110009180	110024759	1	p13.3	SYPL2	0.3465	1.4189	0.444
ENSG00000162650	1	110026101	110035426	1	p13.3	ATXN7L2	3.482	3.6652	3.2131
ENSG00000174151	1	110036674	110045554	1	p13.3	CYB561D1	4.8278	5.7183	5.0299
ENSG00000156097	1	110082494	110091028	1	p13.3	GPR61	0.6816	2.9637	3.2367
ENSG00000065135	1	110091233	110136975	1	p13.3	GNAI3	6.1708	5.2808	5.5387
ENSG00000134183	1	110145889	110155679	-1	p13.3	GNAT2	-2.3763	-1.8457	-3.1895
ENSG00000116337	1	110158726	110174673	1	p13.3	AMPD2	7.289	7.7723	7.1835
ENSG00000168765	1	110198703	110208118	1	p13.3	GSTM4	5.0504	5.0213	4.5908
ENSG00000134201	1	110254877	110260888	1	p13.3	GSTM5	4.5275	5.0949	2.2718
ENSG00000134202	1	110276554	110284384	-1	p13.3	GSTM3	6.238	6.3265	6.3825
ENSG00000198758	1	110292702	110306649	-1	p13.3	EPS8L3	-4.7678	-5.0584	-4.8537
ENSG00000184371	1	110452864	110473614	1	p13.3	CSF1	4.7171	4.9291	4.0314
ENSG00000168710	1	110527308	110566357	1	p13.3	AHCYL1	9.5956	9.3423	8.9639
ENSG00000143093	1	110574199	110597263	1	p13.3	FAM40A	6.0729	6.6688	6.2436
ENSG00000156150	1	110602616	110613234	-1	p13.3	ALX3	2.9209	0.7935	0.0095
ENSG00000197106	1	110693108	110744824	1	p13.3	SLC6A17	7.8095	9.4802	8.5284
ENSG00000116396	1	110753965	110825722	1	p13.3	KCNC4	5.1676	5.9683	5.58
ENSG00000200536	1	110815106	110815229	1	p13.3	SNORA25	-2.4815	-3.4924	-1.7243
ENSG00000162775	1	110881128	110889299	1	p13.3	RBM15	2.703	2.6291	2.0786
ENSG00000168679	1	110905470	110933704	-1	p13.3	SLC16A4	2.1664	2.5549	1.9856
ENSG00000134248	1	110943871	110950564	-1	p13.3	HBXIP	6.0276	6.0388	5.9655
ENSG00000143125	1	110993822	110999976	1	p13.3	PROK1	-2.125	-2.5228	-2.1764
ENSG00000143105	1	111059839	111061797	-1	p13.3	KCNA10	-4.7929	-3.4871	-4.8823
ENSG00000177301	1	111136202	111174096	-1	p13.3	KCNA2	2.2395	4.2815	3.1151
ENSG00000177272	1	111214310	111217655	-1	p13.3	KCNA3	2.6302	-0.0432	1.6175
ENSG00000143119	1	111415772	111442550	1	p13.3	CD53	3.9337	4.7345	3.7742
ENSG00000156171	1	111659955	111682838	-1	p13.3	DRAM2	4.4009	3.6471	4.4146
ENSG00000134255	1	111682249	111727724	1	p13.3	CEPT1	5.0781	5.3754	5.5588
ENSG00000162777	1	111729796	111747157	-1	p13.3	DENND2D	0.5226	-0.2743	-2.0376
ENSG00000064886	1	111743393	111786062	1	p13.3	CHI3L2	2.3474	0.7463	0.4535
ENSG00000203878	1	111822681	111828738	1	p13.2	RP11-165H20.1	-4.8117	-3.4966	-4.9036
ENSG00000134216	1	111833484	111863188	1	p13.2	CHIA	-4.7615	-5.0548	-4.8466
ENSG00000173947	1	111888910	111895635	1	p13.2	C1orf88	2.2239	2.5525	2.5958
ENSG00000085465	1	111956936	111970399	-1	p13.2	OVGP1	0.0115	1.9103	1.8306
ENSG00000116455	1	111982512	111991998	-1	p13.2	WDR77	5.1609	5.2139	4.9187
ENSG00000116459	1	111991486	112005395	1	p13.2	ATP5F1	7.0068	7.1577	7.7065
ENSG00000143110	1	112016414	112021134	1	p13.2	C1orf162	0.7726	1.495	1.6852
ENSG00000121933	1	112025970	112106597	-1	p13.2	ADORA3	3.4474	4.1122	4.34
ENSG00000116473	1	112084840	112259313	1	p13.2	RAP1A	6.12	5.9155	6.2643
ENSG00000064703	1	112297867	112310638	1	p13.2	DDX20	3.4976	2.6243	4.0123
ENSG00000171385	1	112313284	112531777	-1	p13.2	KCND3	3.1612	2.7175	3.1554
ENSG00000143079	1	112938803	113003786	1	p13.2	CTTNBP2NL	5.7442	3.9098	5.3796
ENSG00000134245	1	113009163	113065288	1	p13.2	WNT2B	1.0158	1.4949	2.374
ENSG00000007341	1	113066140	113163447	-1	p13.2	ST7L	3.9419	3.7816	3.8874
ENSG00000155363	1	113215763	113243368	1	p13.2	MOV10	4.7011	4.7272	3.596
ENSG00000155366	1	113243728	113250056	-1	p13.2	RHOC	6.6817	6.4954	5.5537
ENSG00000155367	1	113245236	113258099	-1	p13.2	PPM1J	1.7183	2.6628	2.0968
ENSG00000155380	1	113454469	113499635	-1	p13.2	SLC16A1	7.1649	6.3075	6.0182
ENSG00000198799	1	113615831	113669822	1	p13.2	LRIG2	3.521	3.3968	2.5852
ENSG00000081026	1	113933371	114228545	1	p13.2	MAGI3	4.9247	3.9235	5.5555
ENSG00000116793	1	114234854	114302111	-1	p13.2	PHTF1	3.8896	4.6042	4.4521
ENSG00000081019	1	114304454	114355098	-1	p13.2	RSBN1	5.3127	4.3873	5.086
ENSG00000134242	1	114356433	114414381	-1	p13.2	PTPN22	-4.5732	-4.929	-2.3125
ENSG00000188761	1	114420790	114430169	-1	p13.2	BCL2L15	0.3399	1.3617	0.6645
ENSG00000134262	1	114437370	114447823	-1	p13.2	AP4B1	4.1049	4.9936	4.7415
ENSG00000118655	1	114447763	114456708	1	p13.2	DCLRE1B	3.8207	3.2238	2.7276
ENSG00000163349	1	114471814	114520426	1	p13.2	HIPK1	7.5668	7.6979	7.0581
ENSG00000116774	1	114522063	114524876	1	p13.2	OLFML3	3.3654	4.8036	3.9037
ENSG00000134207	1	114631914	114696541	-1	p13.2	SYT6	2.46	4.2025	3.442
ENSG00000197323	1	114935399	115053781	-1	p13.2	TRIM33	6.3818	5.1868	6.7095
ENSG00000116752	1	115110178	115124260	-1	p13.2	BCAS2	4.9405	4.3187	6.404
ENSG00000175984	1	115125469	115213043	-1	p13.2	DENND2C	-0.8618	-0.2503	-0.2549
ENSG00000116748	1	115215719	115238239	-1	p13.2	AMPD1	-4.8032	-5.0773	-4.894
ENSG00000213281	1	115247090	115259515	-1	p13.2	NRAS	6.0314	5.7323	5.8853
ENSG00000009307	1	115259534	115301297	-1	p13.2	CSDE1	9.2251	7.8509	9.4664
ENSG00000052723	1	115312100	115323306	-1	p13.2	SIKE1	4.3425	3.9763	5.3758
ENSG00000198765	1	115397424	115537991	1	p13.2	SYCP1	-4.8088	-5.0801	-4.9004
ENSG00000134200	1	115572415	115576941	1	p13.2	TSHB	-4.8089	-5.0801	-4.9005
ENSG00000134198	1	115590632	115632121	-1	p13.2	TSPAN2	-0.4783	-0.0632	0.9241
ENSG00000134259	1	115828539	115880857	-1	p13.2	NGF	-2.8569	-0.087	-0.7926
ENSG00000173218	1	116184574	116240845	1	p13.1	VANGL1	4.5186	3.0726	2.4452
ENSG00000118729	1	116242628	116311435	-1	p13.1	CASQ2	1.2555	1.5885	1.211
ENSG00000177551	1	116378998	116386538	-1	p13.1	NHLH2	-0.428	0.1557	0.7139
ENSG00000163393	1	116519119	116612675	1	p13.1	SLC22A15	4.5641	4.9633	5.4162
ENSG00000163399	1	116915290	116952883	1	p13.1	ATP1A1	10.0616	10.8343	10.584
ENSG00000116815	1	117057157	117113661	-1	p13.1	CD58	0.4595	-0.1605	1.1078
ENSG00000143061	1	117117031	117210375	-1	p13.1	IGSF3	6.2471	5.7551	4.9329
ENSG00000116824	1	117297007	117311850	1	p13.1	CD2	-4.5118	-4.8862	-4.5675
ENSG00000134247	1	117452679	117532980	1	p13.1	PTGFRN	4.9753	5.9896	5.5705
ENSG00000134256	1	117544382	117579167	1	p13.1	CD101	0.0534	0.2405	0.3911
ENSG00000116830	1	117602925	117645492	1	p13.1	TTF2	3.4703	2.6179	2.8422
ENSG00000134253	1	117653682	117665209	-1	p13.1	TRIM45	3.1923	3.5043	3.2557
ENSG00000134258	1	117686209	117753556	-1	p13.1	VTCN1	-4.4496	-3.2613	-2.9162
ENSG00000198162	1	117910071	118071494	1	p12	MAN1A2	4.9186	3.8662	5.6501
ENSG00000183508	1	118148556	118170994	1	p12	FAM46C	-0.0263	0.4391	0.1112
ENSG00000196505	1	118412037	118472253	-1	p12	GDAP2	3.6726	2.5703	3.9373
ENSG00000065183	1	118472343	118503049	1	p12	WDR3	4.354	4.1076	4.6833
ENSG00000155761	1	118496484	118727846	-1	p12	SPAG17	-4.6674	-2.673	-2.4176
ENSG00000092607	1	119425666	119532179	-1	p12	TBX15	3.5474	1.0581	0.2059
ENSG00000116874	1	119573839	119683294	-1	p12	WARS2	3.3551	2.325	3.0288
ENSG00000116882	1	119911402	119936753	1	p12	HAO2	-4.7757	-0.1086	-4.8627
ENSG00000203859	1	119957554	119965658	1	p12	HSD3B2	-4.7097	-3.4381	-4.7875
ENSG00000203857	1	120049821	120057681	1	p12	HSD3B1	-3.2201	-2.7563	-4.8961
ENSG00000143067	1	120162045	120190396	-1	p12	ZNF697	2.7229	3.2725	3.9862
ENSG00000092621	1	120202421	120286838	1	p12	PHGDH	8.2998	7.7608	7.2638
ENSG00000134240	1	120290619	120311528	-1	p12	HMGCS2	-4.7154	3.5545	-4.794
ENSG00000134193	1	120336641	120354283	-1	p12	REG4	-3.1374	-5.0311	-4.8019
ENSG00000134249	1	120436156	120439118	-1	p12	ADAM30	-4.8056	-5.0785	-3.3117
ENSG00000134250	1	120454176	120612240	-1	p11.2	NOTCH2	7.2515	7.5213	6.0754
ENSG00000178104	1	144836157	145076186	-1	q21.1	PDE4DIP	7.8082	8.0143	8.5667
ENSG00000168509	1	145413095	145417545	1	q21.1	HFE2	-2.3533	0.6145	-1.2889
ENSG00000117289	1	145438469	145442635	1	q21.1	TXNIP	8.5542	8.2724	7.9106
ENSG00000121851	1	145456236	145470388	-1	q21.1	POLR3GL	5.3173	5.1865	5.1467
ENSG00000181039	1	145470508	145475646	1	q21.1	ANKRD34A	5.1336	5.885	5.7814
ENSG00000131795	1	145507598	145511444	1	q21.1	RBM8A	6.5956	5.9262	5.6417
ENSG00000131779	1	145516252	145523730	1	q21.1	PEX11B	5.867	6.661	6.3094
ENSG00000143127	1	145524891	145543868	1	q21.1	ITGA10	2.0061	2.4826	1.6167
ENSG00000198483	1	145549227	145568526	1	q21.1	ANKRD35	5.1149	3.5482	3.0156
ENSG00000131788	1	145575233	145586546	1	q21.1	PIAS3	6.417	6.0215	5.2187
ENSG00000186364	1	145586115	145590461	-1	q21.1	NUDT17	1.8838	1.6955	1.887
ENSG00000186141	1	145592605	145611025	-1	q21.1	POLR3C	4.8412	3.9754	4.4105
ENSG00000121848	1	145611036	145690661	1	q21.1	RNF115	4.9051	5.3425	4.7565
ENSG00000117281	1	145695798	145715614	-1	q21.1	CD160	0.9424	1.2112	1.0571
ENSG00000131791	1	146626685	146644129	-1	q21.1	PRKAB2	5.2278	5.6692	5.7204
ENSG00000131781	1	146646930	146714700	-1	q21.1	FMO5	1.7332	1.9045	1.5363
ENSG00000131778	1	146714291	146767443	1	q21.1	CHD1L	5.8014	5.9396	5.7617
ENSG00000116128	1	147013182	147098017	1	q21.2	BCL9	6.0554	6.1055	4.9939
ENSG00000162836	1	147119170	147142618	-1	q21.2	ACP6	2.2284	2.4294	1.8953
ENSG00000143140	1	147228332	147245484	-1	q21.2	GJA5	2.2569	1.8107	1.1603
ENSG00000121634	1	147374946	147381393	1	q21.2	GJA8	-4.8003	-5.0758	-4.8907
ENSG00000183598	1	149784826	149785236	-1	q21.2	HIST2H3D	-4.6492	-2.6605	-4.719
ENSG00000184678	1	149856010	149858232	-1	q21.2	HIST2H2BE	5.7279	5.54	5.4062
ENSG00000178096	1	149858486	149872351	1	q21.2	BOLA1	3.492	3.7731	3.268
ENSG00000159164	1	149874870	149889434	-1	q21.2	SV2A	8.8678	9.8886	9.3407
ENSG00000143368	1	149895209	149900236	-1	q21.2	SF3B4	6.3222	5.6771	5.3847
ENSG00000014914	1	149900543	149908791	-1	q21.2	MTMR11	1.8285	3.4451	2.7102
ENSG00000163113	1	149912231	149982686	-1	q21.2	OTUD7B	6.1146	6.2425	5.4071
ENSG00000136631	1	150039369	150117505	1	q21.2	VPS45	6.0312	5.5534	6.3303
ENSG00000023902	1	150121373	150132260	1	q21.2	PLEKHO1	6.3024	5.9688	5.3642
ENSG00000143401	1	150190717	150208504	-1	q21.2	ANP32E	6.2891	5.5782	6.4827
ENSG00000118298	1	150230169	150237478	1	q21.2	CA14	4.8391	5.3124	5.0439
ENSG00000117362	1	150237804	150241980	-1	q21.2	APH1A	7.3558	7.2848	6.3781
ENSG00000118292	1	150240600	150253327	1	q21.2	C1orf54	1.6271	2.258	2.3222
ENSG00000159208	1	150254953	150259505	1	q21.2	C1orf51	4.4997	5.0743	4.2477
ENSG00000187145	1	150266289	150281414	1	q21.2	MRPS21	6.153	6.4127	6.2909
ENSG00000117360	1	150293925	150325671	1	q21.2	PRPF3	6.1511	5.3574	5.1891
ENSG00000163125	1	150335567	150449042	1	q21.3	RPRD2	7.3146	6.6937	6.2154
ENSG00000143374	1	150459887	150480078	1	q21.3	TARS2	5.4979	5.4264	5.041
ENSG00000143369	1	150480538	150486265	1	q21.3	ECM1	3.4678	4.793	3.8163
ENSG00000143382	1	150521884	150533413	1	q21.3	ADAMTSL4	1.2979	0.4682	0.1328
ENSG00000143384	1	150547032	150552073	-1	q21.3	MCL1	7.8583	7.3334	7.0324
ENSG00000143420	1	150573327	150602088	-1	q21.3	ENSA	8.4885	8.8465	8.77
ENSG00000143457	1	150618701	150669672	-1	q21.3	GOLPH3L	4.9045	4.8574	4.6548
ENSG00000143452	1	150670536	150693364	-1	q21.3	HORMAD1	-4.7862	-3.4835	-4.8747
ENSG00000163131	1	150702551	150738433	-1	q21.3	CTSS	3.3882	4.0601	3.7587
ENSG00000143387	1	150768684	150780799	-1	q21.3	CTSK	2.5236	3.1385	2.7161
ENSG00000143437	1	150782181	150849244	-1	q21.3	ARNT	6.1217	6.249	5.3691
ENSG00000143379	1	150898739	150937213	1	q21.3	SETDB1	6.2834	5.5486	4.7888
ENSG00000143412	1	150954493	150968110	1	q21.3	ANXA9	3.3196	3.2143	2.236
ENSG00000143409	1	150969025	150980851	-1	q21.3	FAM63A	6.4338	6.2493	5.2939
ENSG00000143363	1	150980896	151008189	1	q21.3	PRUNE	5.8663	5.4795	5.0737
ENSG00000163141	1	151009046	151020076	1	q21.3	BNIPL	-1.2976	0.0009	-0.8197
ENSG00000143443	1	151020216	151024462	1	q21.3	C1orf56	3.0449	2.6801	1.7758
ENSG00000197622	1	151023447	151032249	-1	q21.3	CDC42SE1	6.4542	6.8668	6.5546
ENSG00000213190	1	151030234	151040970	1	q21.3	MLLT11	8.4311	8.6974	9.0342
ENSG00000143434	1	151104161	151119104	-1	q21.3	SEMA6C	6.0173	5.1882	4.4939
ENSG00000163154	1	151129105	151132225	1	q21.3	TNFAIP8L2	-0.6448	0.5987	-0.1903
ENSG00000163155	1	151132224	151138424	-1	q21.3	LYSMD1	4.7704	5.0415	4.6357
ENSG00000163157	1	151142462	151148492	-1	q21.3	TMOD4	-2.8454	-2.0283	-1.311
ENSG00000163159	1	151142463	151167797	-1	q21.3	VPS72	6.5025	5.7289	5.2812
ENSG00000143398	1	151170425	151222012	1	q21.3	PIP5K1A	6.0102	6.0137	5.5149
ENSG00000159352	1	151227179	151239955	1	q21.3	PSMD4	6.9923	6.6753	6.4982
ENSG00000143373	1	151254094	151264381	1	q21.3	ZNF687	5.9012	5.7398	4.9318
ENSG00000143393	1	151264273	151300191	-1	q21.3	PI4KB	7.0968	7.2004	6.7017
ENSG00000143390	1	151313116	151319833	-1	q21.3	RFX5	5.574	5.9854	5.5476
ENSG00000143416	1	151336778	151345209	-1	q21.3	SELENBP1	5.5801	6.1304	5.0473
ENSG00000159377	1	151372010	151374420	1	q21.3	PSMB4	7.3295	7.1401	6.9364
ENSG00000143442	1	151375200	151431941	-1	q21.3	POGZ	7.3429	7.5802	7.0219
ENSG00000143375	1	151482986	151511168	1	q21.3	CGN	4.0047	3.7033	3.1988
ENSG00000143367	1	151512781	151556059	1	q21.3	TUFT1	4.353	3.5953	3.1588
ENSG00000143376	1	151584541	151671567	1	q21.3	SNX27	7.06	7.7108	7.2643
ENSG00000159409	1	151674880	151689290	-1	q21.3	CELF3	6.8218	7.1525	6.9798
ENSG00000143436	1	151732119	151736040	-1	q21.3	MRPL9	5.8931	5.4117	5.4084
ENSG00000143450	1	151735445	151743808	1	q21.3	OAZ3	-0.3051	0.0381	0.2026
ENSG00000182134	1	151742583	151763892	-1	q21.3	TDRKH	5.2076	4.9379	5.0234
ENSG00000143365	1	151778547	151804348	-1	q21.3	RORC	1.4204	0.6371	-4.6165
ENSG00000159445	1	151846060	151882284	-1	q21.3	THEM4	3.2456	3.8122	3.8333
ENSG00000197747	1	151955391	151966866	-1	q21.3	S100A10	4.6063	4.013	3.5869
ENSG00000163191	1	152004982	152020383	-1	q21.3	S100A11	4.2117	3.9342	3.5583
ENSG00000159450	1	152078793	152086556	-1	q21.3	TCHH	-0.6513	-0.9189	1.3915
ENSG00000215853	1	152126071	152131704	-1	q21.3	RPTN	-4.803	-3.4922	-4.8937
ENSG00000143631	1	152274651	152297679	-1	q21.3	FLG	-0.613	1.2623	0.8772
ENSG00000143520	1	152321213	152332482	-1	q21.3	FLG2	-3.155	-2.2346	-3.237
ENSG00000143536	1	152381719	152386739	-1	q21.3	CRNN	-4.7957	-5.0735	-4.8855
ENSG00000169509	1	152486978	152488486	1	q21.3	CRCT1	-4.8066	-5.079	-4.8979
ENSG00000163202	1	152551857	152552980	-1	q21.3	LCE3D	-4.8082	-5.0798	-4.8997
ENSG00000159455	1	152647771	152659877	1	q21.3	LCE2B	-4.8098	-5.0806	-3.3165
ENSG00000198854	1	152691082	152692946	1	q21.3	C1orf68	-4.809	-5.0802	-4.9006
ENSG00000196734	1	152784447	152785585	1	q21.3	LCE1B	-4.7959	-5.0736	-4.8857
ENSG00000163206	1	152850793	152857523	1	q21.3	SMCP	-4.5526	-4.9145	-4.6118
ENSG00000163207	1	152881021	152884362	1	q21.3	IVL	-4.6794	-5.0031	-4.7531
ENSG00000184148	1	152943142	152945050	1	q21.3	SPRR4	-4.7994	-5.0754	-4.8896
ENSG00000169474	1	152956557	152958289	1	q21.3	SPRR1A	1.3581	-5.0483	-4.8339
ENSG00000163209	1	152974223	152976332	1	q21.3	SPRR3	-4.775	-5.0624	-4.8619
ENSG00000169469	1	153003678	153005376	1	q21.3	SPRR1B	-4.7705	-5.0599	-4.8568
ENSG00000196805	1	153042704	153113927	-1	q21.3	SPRR2B	-4.807	-5.0792	-4.8983
ENSG00000159516	1	153112967	153123345	-1	q21.3	SPRR2G	-3.1309	-3.442	-3.2096
ENSG00000203784	1	153175919	153177596	1	q21.3	LELP1	-4.8087	-5.08	-4.9002
ENSG00000203782	1	153232176	153234598	1	q21.3	LOR	-4.6061	-2.6303	-4.6708
ENSG00000159527	1	153270338	153283194	-1	q21.3	PGLYRP3	-4.8092	-5.0803	-4.9008
ENSG00000163218	1	153302596	153321316	-1	q21.3	PGLYRP4	-4.8088	-5.0801	-4.9003
ENSG00000163220	1	153330330	153333503	1	q21.3	S100A9	1.2349	0.3916	0.2072
ENSG00000163221	1	153346184	153348125	-1	q21.3	S100A12	-2.3434	-3.4086	-4.7372
ENSG00000143546	1	153362508	153363664	-1	q21.3	S100A8	-0.0936	-0.0535	-2.7821
ENSG00000184330	1	153388945	153395701	1	q21.3	S100A7A	-3.2124	-5.0744	-4.8874
ENSG00000197956	1	153507075	153508720	-1	q21.3	S100A6	6.6017	6.0215	5.3582
ENSG00000196420	1	153509623	153514241	-1	q21.3	S100A5	-3.1913	-1.8932	-4.8634
ENSG00000196154	1	153516089	153522612	-1	q21.3	S100A4	0.8508	0.9751	0.3576
ENSG00000188015	1	153519805	153521848	-1	q21.3	S100A3	-4.478	-4.8638	-4.5313
ENSG00000196754	1	153533584	153540366	-1	q21.3	S100A2	-1.5892	-2.0137	-2.1235
ENSG00000188643	1	153579362	153585644	-1	q21.3	S100A16	5.053	5.8697	4.9159
ENSG00000189334	1	153586731	153589462	-1	q21.3	S100A14	-2.2664	-0.8522	-1.1917
ENSG00000189171	1	153591263	153606873	-1	q21.3	S100A13	6.4947	6.1952	5.6498
ENSG00000160678	1	153600402	153604513	1	q21.3	S100A1	7.6602	7.624	6.8368
ENSG00000143553	1	153631130	153634306	1	q21.3	SNAPIN	5.2035	5.3459	4.8461
ENSG00000143621	1	153634512	153643524	-1	q21.3	ILF2	7.9819	7.036	7.1588
ENSG00000169418	1	153651113	153666468	1	q21.3	NPR1	1.1619	1.2643	1.0199
ENSG00000143624	1	153700543	153746555	1	q21.3	INTS3	6.6405	7.3571	6.7907
ENSG00000143554	1	153746830	153752633	1	q21.3	SLC27A3	4.1496	3.2755	2.7232
ENSG00000143614	1	153777201	153895451	-1	q21.3	GATAD2B	7.4089	7.3888	6.8467
ENSG00000198837	1	153901977	153919172	-1	q21.3	DENND4B	6.8641	7.6422	6.6541
ENSG00000160741	1	153920145	153931101	-1	q21.3	CRTC2	5.7994	5.7235	5.2171
ENSG00000143570	1	153931575	153940188	-1	q21.3	SLC39A1	6.0343	5.9478	5.1996
ENSG00000143578	1	153940010	153946839	1	q21.3	CREB3L4	4.5202	2.0786	1.2978
ENSG00000143543	1	153946745	153950164	-1	q21.3	JTB	6.4432	6.6994	6.3819
ENSG00000143552	1	153965161	154127592	-1	q21.3	NUP210L	-0.8053	-1.8548	-4.7904
ENSG00000143549	1	154127784	154167124	-1	q21.3	TPM3	8.6133	8.3967	8.3709
ENSG00000143612	1	154179196	154193104	-1	q21.3	C1orf43	8.0902	8.2073	8.0939
ENSG00000143569	1	154192655	154243986	1	q21.3	UBAP2L	7.8629	7.7535	7.1885
ENSG00000143575	1	154244987	154248351	1	q21.3	HAX1	6.5586	6.5282	6.3078
ENSG00000143595	1	154293566	154297801	1	q21.3	AQP10	-4.7859	-5.0684	-4.8744
ENSG00000143515	1	154298029	154323783	1	q21.3	ATP8B2	5.7752	6.7943	5.2416
ENSG00000160712	1	154377669	154441926	1	q21.3	IL6R	2.1657	3.6793	1.689
ENSG00000169291	1	154442248	154474589	-1	q21.3	SHE	3.3659	4.2235	2.8213
ENSG00000163239	1	154474695	154520623	1	q21.3	TDRD10	-2.1265	-0.2017	-0.7994
ENSG00000160714	1	154521053	154531504	-1	q21.3	UBE2Q1	7.2993	7.0825	7.083
ENSG00000160716	1	154540257	154552502	1	q21.3	CHRNB2	6.2769	7.2632	6.718
ENSG00000160710	1	154554538	154600475	-1	q21.3	ADAR	8.9341	9.0029	8.6089
ENSG00000143603	1	154679902	154842756	-1	q21.3	KCNN3	3.5041	2.5002	2.4231
ENSG00000163344	1	154897210	154909467	-1	q21.3	PMVK	5.9996	6.2647	5.8005
ENSG00000163346	1	154916552	154928599	-1	q21.3	PBXIP1	8.1217	7.8615	6.8931
ENSG00000163348	1	154929502	154936329	-1	q21.3	PYGO2	6.8404	6.5323	6.0003
ENSG00000160691	1	154934774	154946871	-1	q21.3	SHC1	5.5964	5.5314	4.9442
ENSG00000160688	1	154955814	154965587	1	q21.3	FLAD1	5.1921	4.9783	4.3677
ENSG00000163352	1	154966062	154966791	1	q21.3	LENEP	-4.7509	-5.0486	-4.8344
ENSG00000160685	1	154975127	154990998	1	q21.3	ZBTB7B	5.2606	5.2381	4.4736
ENSG00000163354	1	154990996	155006257	-1	q22	DCST2	-0.2284	-2.5408	-2.9445
ENSG00000163357	1	155006300	155023406	1	q22	DCST1	-1.9796	-2.2615	-4.8755
ENSG00000143537	1	155023042	155035252	1	q22	ADAM15	6.0309	6.5669	5.804
ENSG00000143590	1	155036224	155060014	1	q22	EFNA3	4.9465	4.8892	4.6415
ENSG00000169242	1	155099936	155107333	1	q22	EFNA1	4.494	5.0614	4.3008
ENSG00000179085	1	155112367	155113071	-1	q22	DPM3	3.7787	3.2551	2.9043
ENSG00000163463	1	155141884	155159747	-1	q22	KRTCAP2	5.8201	5.0074	5.1005
ENSG00000163462	1	155145873	155157447	1	q22	TRIM46	4.2016	5.4422	4.7104
ENSG00000185499	1	155158300	155162707	-1	q22	MUC1	2.9325	-0.1347	-2.4672
ENSG00000169231	1	155165379	155178842	-1	q22	THBS3	4.9223	4.712	4.0414
ENSG00000160767	1	155216996	155225274	-1	q22	FAM189B	5.4794	5.7401	5.2089
ENSG00000116521	1	155225770	155232221	-1	q22	SCAMP3	6.1392	6.326	5.7713
ENSG00000176444	1	155232659	155248282	-1	q22	CLK2	5.0227	5.1387	4.3885
ENSG00000143630	1	155247374	155259639	1	q22	HCN3	4.9792	3.931	3.3908
ENSG00000143627	1	155259086	155271225	-1	q22	PKLR	-2.297	2.5385	-1.8778
ENSG00000160752	1	155278539	155290457	1	q22	FDPS	6.7966	6.7845	6.4956
ENSG00000160753	1	155290687	155300905	1	q22	RUSC1	6.7996	7.545	6.941
ENSG00000116539	1	155305059	155532598	-1	q22	ASH1L	7.3462	6.1708	7.5746
ENSG00000163374	1	155629237	155658791	-1	q22	YY1AP1	6.1793	6.1287	5.9432
ENSG00000132676	1	155657751	155708803	1	q22	DAP3	6.0114	5.9193	5.7981
ENSG00000116580	1	155719508	155829191	-1	q22	GON4L	5.8797	5.6124	5.1865
ENSG00000132718	1	155829300	155854990	1	q22	SYT11	10.0786	10.7635	10.711
ENSG00000143622	1	155867599	155881195	-1	q22	RIT1	4.0576	4.1809	4.4062
ENSG00000132680	1	155882834	155904191	-1	q22	KIAA0907	5.905	5.7274	5.4823
ENSG00000116584	1	155916645	155966129	-1	q22	ARHGEF2	8.2083	8.4439	7.9283
ENSG00000163479	1	155978839	155990750	-1	q22	SSR2	7.4021	6.5411	6.2594
ENSG00000132698	1	156030951	156040295	1	q22	RAB25	4.0746	-1.2584	-3.0962
ENSG00000160789	1	156052364	156109880	1	q22	LMNA	6.1657	6.2728	5.5034
ENSG00000196189	1	156117157	156147543	1	q22	SEMA4A	4.9048	5.9335	5.5234
ENSG00000160785	1	156163880	156182587	1	q22	SLC25A44	6.5277	7.4818	7.0308
ENSG00000160783	1	156182784	156212874	1	q22	PMF1	5.4872	4.9134	4.6798
ENSG00000160781	1	156213206	156217881	-1	q22	PAQR6	8.9216	9.3954	8.8308
ENSG00000198952	1	156219015	156252616	-1	q22	SMG5	7.4036	7.3785	6.9654
ENSG00000163472	1	156252726	156262976	1	q22	TMEM79	3.0182	3.031	2.9547
ENSG00000198715	1	156259880	156265463	-1	q22	C1orf85	4.004	3.7929	3.5156
ENSG00000163468	1	156278759	156337664	-1	q22	CCT3	8.5409	7.7835	7.7419
ENSG00000163467	1	156307105	156316786	1	q22	C1orf182	-1.8675	-5	-4.748
ENSG00000132677	1	156339003	156355011	1	q22	RHBG	-1.8998	-2.6995	-2.4627
ENSG00000125462	1	156374044	156400493	-1	q22	C1orf61	6.7479	8.252	7.5959
ENSG00000116604	1	156433519	156470620	-1	q22	MEF2D	7.0394	8.5952	8.0296
ENSG00000183856	1	156495197	156542396	-1	q23.1	IQGAP3	4.5366	-0.442	-1.3525
ENSG00000163382	1	156561542	156564091	1	q23.1	APOA1BP	6.2098	6.5481	5.8126
ENSG00000160818	1	156564279	156571288	-1	q23.1	GPATCH4	4.7959	4.8633	5.6413
ENSG00000132702	1	156589086	156595517	1	q23.1	HAPLN2	6.2294	6.454	6.0975
ENSG00000132692	1	156611182	156629324	1	q23.1	BCAN	8.0738	8.966	8.2173
ENSG00000132688	1	156638555	156647189	-1	q23.1	NES	6.1979	5.9392	5.4842
ENSG00000143320	1	156669398	156675608	-1	q23.1	CRABP2	1.7622	1.9767	1.0484
ENSG00000143319	1	156691683	156698591	-1	q23.1	ISG20L2	5.2982	4.7946	4.3559
ENSG00000143314	1	156707095	156711382	-1	q23.1	MRPL24	5.8496	5.6724	5.4525
ENSG00000143321	1	156711899	156736717	-1	q23.1	HDGF	8.5615	7.8485	7.4225
ENSG00000143294	1	156720402	156770607	1	q23.1	PRCC	6.6109	6.5442	6.342
ENSG00000027869	1	156776035	156786654	-1	q23.1	SH2D2A	-1.0992	-3.3337	-2.2965
ENSG00000198400	1	156785432	156851642	1	q23.1	NTRK1	-2.8378	-1.6619	-1.6656
ENSG00000027644	1	156809855	156828810	-1	q23.1	INSRR	-4.5728	-2.6068	-3.0491
ENSG00000187800	1	156863490	156886226	1	q23.1	PEAR1	2.9936	3.9675	2.1559
ENSG00000132694	1	156904632	157015162	-1	q23.1	ARHGEF11	6.9915	7.7952	7.0022
ENSG00000117036	1	157090983	157108266	-1	q23.1	ETV3	2.2216	2.797	2.2331
ENSG00000143297	1	157483167	157522310	-1	q23.1	FCRL5	-4.7522	-5.0494	-4.8359
ENSG00000163518	1	157543539	157567870	-1	q23.1	FCRL4	-4.7985	-5.075	-4.8887
ENSG00000160856	1	157646271	157670775	-1	q23.1	FCRL3	-3.1565	-5.0429	-4.8237
ENSG00000132704	1	157715521	157746922	-1	q23.1	FCRL2	-4.7764	-5.0632	-4.8635
ENSG00000163534	1	157764193	157789895	-1	q23.1	FCRL1	-4.7689	-5.059	-4.8549
ENSG00000073754	1	157800704	157868046	-1	q23.1	CD5L	0.104	-4.9055	-2.276
ENSG00000183853	1	157963063	158070052	1	q23.1	KIRREL	1.3071	2.2579	-0.814
ENSG00000158473	1	158149737	158154686	1	q23.1	CD1D	-0.8941	-3.24	-0.694
ENSG00000158477	1	158223927	158228059	1	q23.1	CD1A	-4.7791	-5.0647	-4.8665
ENSG00000158481	1	158259563	158264564	1	q23.1	CD1C	-4.6751	-5.0002	-3.1632
ENSG00000158485	1	158297741	158301321	-1	q23.1	CD1B	-4.8009	-5.0762	-4.8914
ENSG00000158488	1	158323254	158327343	1	q23.1	CD1E	-4.714	-3.4409	-4.7924
ENSG00000163554	1	158580278	158656488	-1	q23.1	SPTA1	-4.7461	-5.0457	-4.8289
ENSG00000163563	1	158801107	158819296	1	q23.1	MNDA	0.4469	-0.1524	2.8102
ENSG00000163564	1	158900586	158946844	1	q23.1	PYHIN1	-3.111	-5.0141	-3.187
ENSG00000163565	1	158969758	159024945	1	q23.1	IFI16	4.305	2.4213	4.7485
ENSG00000163568	1	159032274	159116886	-1	q23.2	AIM2	-2.0375	-2.4988	-2.0821
ENSG00000162706	1	159141399	159173103	1	q23.2	CADM3	8.8104	9.8741	9.6212
ENSG00000213088	1	159173097	159176290	1	q23.2	DARC	3.6087	3.5651	3.3137
ENSG00000179639	1	159259504	159278014	1	q23.2	FCER1A	-4.5806	-4.9342	-4.6426
ENSG00000196184	1	159409512	159410600	1	q23.2	OR10J1	-4.8119	-5.0817	-4.9039
ENSG00000132703	1	159557615	159558655	1	q23.2	APCS	-4.8049	3.1067	-4.8959
ENSG00000132693	1	159682079	159684379	-1	q23.2	CRP	-4.8014	-2.7544	-4.8919
ENSG00000158716	1	159750722	159752333	1	q23.2	DUSP23	2.9712	3.0224	2.3256
ENSG00000158714	1	159796540	159807039	1	q23.2	SLAMF8	-0.3157	0.7497	-0.5191
ENSG00000188004	1	159804264	159825137	-1	q23.2	C1orf204	1.6358	2.2748	2.5503
ENSG00000213085	1	159842154	159869953	-1	q23.2	CCDC19	-2.2965	-2.639	-1.2251
ENSG00000158710	1	159887897	159895522	-1	q23.2	TAGLN2	8.4212	5.9964	5.589
ENSG00000085552	1	159896829	159915394	-1	q23.2	IGSF9	4.3403	-0.3014	-2.0619
ENSG00000162723	1	159921282	159924044	-1	q23.2	SLAMF9	-4.7046	-5.0197	-4.7817
ENSG00000143315	1	159997462	160001783	-1	q23.2	PIGM	4.1727	4.3845	4.0739
ENSG00000177807	1	160007257	160040038	-1	q23.2	KCNJ10	8.8767	8.6498	8.6402
ENSG00000162728	1	160051360	160060353	1	q23.2	KCNJ9	6.3211	7.5842	7.2496
ENSG00000162729	1	160061130	160068733	-1	q23.2	IGSF8	7.7435	8.5276	8.1149
ENSG00000018625	1	160085549	160113381	1	q23.2	ATP1A2	10.9027	11.134	10.314
ENSG00000132681	1	160121360	160156767	1	q23.2	ATP1A4	-2.2249	-1.21	-1.7982
ENSG00000143318	1	160160285	160171676	1	q23.2	CASQ1	3.8738	4.6854	4.7368
ENSG00000162734	1	160175127	160185166	1	q23.2	PEA15	10.4512	10.8733	10.8249
ENSG00000132716	1	160185505	160254920	-1	q23.2	DCAF8	7.4289	8.1853	7.6725
ENSG00000162735	1	160246602	160256138	-1	q23.2	PEX19	7.3879	7.5045	7.193
ENSG00000122218	1	160259063	160313190	-1	q23.2	COPA	8.8393	8.3687	8.3177
ENSG00000162736	1	160313062	160328742	1	q23.2	NCSTN	7.5017	7.189	6.7948
ENSG00000171786	1	160336857	160342638	1	q23.2	NHLH1	0.0147	0.312	0.704
ENSG00000162738	1	160370376	160398468	1	q23.2	VANGL2	6.8632	5.6473	4.5432
ENSG00000162739	1	160454820	160493052	-1	q23.2	SLAMF6	-2.2148	-1.7334	-1.7871
ENSG00000066294	1	160510885	160549306	-1	q23.3	CD84	0.22	-0.8358	-0.0775
ENSG00000117090	1	160577890	160617085	-1	q23.3	SLAMF1	-4.7117	-5.0244	-4.7898
ENSG00000117091	1	160648536	160681641	-1	q23.3	CD48	-0.4578	-1.6487	-2.8257
ENSG00000026751	1	160709037	160724611	1	q23.3	SLAMF7	-1.6802	-2.548	-4.5415
ENSG00000122224	1	160765896	160798045	1	q23.3	LY9	-1.8456	-4.985	-3.1383
ENSG00000122223	1	160799950	160832692	-1	q23.3	CD244	-1.3358	-0.3585	0.4834
ENSG00000179914	1	160846329	160854960	-1	q23.3	ITLN1	-4.7852	-5.0679	-3.2885
ENSG00000158769	1	160965001	161008784	-1	q23.3	F11R	7.4027	4.7277	3.4276
ENSG00000215845	1	161007421	161008780	-1	q23.3	TSTD1	3.3805	2.0386	2.1732
ENSG00000158773	1	161009041	161015767	-1	q23.3	USF1	5.7805	6.3734	5.7847
ENSG00000186517	1	161016736	161039760	-1	q23.3	ARHGAP30	1.9712	3.1852	2.8992
ENSG00000143217	1	161040785	161059389	-1	q23.3	PVRL4	-2.3124	-2.6502	-3.1174
ENSG00000162755	1	161068151	161070136	1	q23.3	KLHDC9	3.783	3.7852	3.7658
ENSG00000143256	1	161070346	161087901	-1	q23.3	PFDN2	6.1708	5.8979	5.8725
ENSG00000158793	1	161087876	161095235	1	q23.3	NIT1	4.6813	5.0458	5.0007
ENSG00000158796	1	161090764	161102478	-1	q23.3	DEDD	5.5355	5.6951	5.4333
ENSG00000143222	1	161122566	161128646	1	q23.3	UFC1	6.4678	6.5846	6.7092
ENSG00000143258	1	161129240	161135513	1	q23.3	USP21	5.4459	5.7192	5.2345
ENSG00000143224	1	161136200	161147803	1	q23.3	PPOX	4.1932	4.2543	3.4909
ENSG00000158850	1	161141100	161147309	-1	q23.3	B4GALT3	5.3555	5.4534	5.0222
ENSG00000158864	1	161166894	161184185	1	q23.3	NDUFS2	6.7626	7.75	7.6153
ENSG00000158869	1	161185024	161190489	1	q23.3	FCER1G	3.198	2.8194	3.1058
ENSG00000158874	1	161192082	161193421	-1	q23.3	APOA2	-2.4596	5.7518	-4.8693
ENSG00000158882	1	161195793	161200408	1	q23.3	TOMM40L	5.0443	5.8913	5.5853
ENSG00000143257	1	161199456	161208092	-1	q23.3	NR1I3	-2.7828	0.1364	-2.0923
ENSG00000158887	1	161274525	161279762	-1	q23.3	MPZ	0.6127	1.865	3.919
ENSG00000143252	1	161284047	161332984	1	q23.3	SDHC	6.7655	7.1341	6.4872
ENSG00000188931	1	161334521	161337664	-1	q23.3	C1orf192	2.4853	3.0212	2.6364
ENSG00000173110	1	161494036	161496681	1	q23.3	HSPA6	-0.9913	-0.8208	-0.066
ENSG00000072694	1	161551101	161648444	1	q23.3	FCGR2B	-2.0845	-1.1242	-1.6485
ENSG00000162747	1	161592986	161601753	-1	q23.3	FCGR3B	-1.2448	-2.5061	-0.3771
ENSG00000132185	1	161676762	161684142	1	q23.3	FCRLA	-0.6493	-0.7374	-0.4768
ENSG00000162746	1	161691353	161697933	1	q23.3	FCRLB	-0.7068	0.6814	0.8857
ENSG00000081721	1	161719548	161727028	1	q23.3	DUSP12	3.1443	4.0443	3.7879
ENSG00000118217	1	161736084	161933860	1	q23.3	ATF6	5.2102	4.3886	4.8467
ENSG00000162745	1	161952982	161993644	-1	q23.3	OLFML2B	2.477	3.1729	3.4473
ENSG00000198929	1	162039564	162353321	1	q23.3	NOS1AP	5.0703	6.1218	5.6883
ENSG00000171722	1	162343515	162346660	-1	q23.3	C1orf111	-1.4635	-1.8015	-2.3794
ENSG00000198574	1	162365056	162381928	-1	q23.3	SH2D1B	-0.88	-0.5418	0.0015
ENSG00000152332	1	162467041	162499419	1	q23.3	UHMK1	4.4061	4.8442	4.1167
ENSG00000117143	1	162531321	162569627	1	q23.3	UAP1	5.2638	5.1727	5.2432
ENSG00000162733	1	162601163	162750237	1	q23.3	DDR2	2.2112	0.4732	0.97
ENSG00000185860	1	162794248	162838605	-1	q23.3	C1orf110	-3.0917	-5.0012	-3.165
ENSG00000117152	1	163038565	163046592	1	q23.3	RGS4	7.4022	9.5665	10.0733
ENSG00000143248	1	163080911	163187426	-1	q23.3	RGS5	7.406	6.2207	8.242
ENSG00000143228	1	163236366	163325554	1	q23.3	NUF2	2.1227	-2.9634	-0.0868
ENSG00000185630	1	164524821	164868533	1	q23.3	PBX1	8.0363	7.355	7.6599
ENSG00000162761	1	165171104	165325952	-1	q23.3	LMX1A	-4.634	-2.1645	-4.702
ENSG00000143171	1	165370159	165414433	-1	q23.3	RXRG	2.798	3.13	3.3173
ENSG00000162763	1	165513244	165533198	1	q24.1	LRRC52	-4.6935	-2.6905	-3.1841
ENSG00000143198	1	165600098	165631033	1	q24.1	MGST3	6.7924	7.6595	7.0853
ENSG00000143149	1	165631453	165668100	-1	q24.1	ALDH9A1	7.3961	7.0713	6.7126
ENSG00000143183	1	165696032	165738417	-1	q24.1	TMCO1	6.1492	5.8992	6.3678
ENSG00000143179	1	165796768	165880855	1	q24.1	UCK2	3.9323	3.8849	3.322
ENSG00000215834	1	166572912	166600637	1	q24.1	FMO9P	-4.8085	-5.08	-4.9
ENSG00000143157	1	166808681	166825581	1	q24.1	POGK	7.4399	7.4595	7.0411
ENSG00000152382	1	166825747	166845564	-1	q24.1	TADA1	4.7828	5.312	5.4659
ENSG00000143195	1	166887996	166944719	-1	q24.1	ILDR2	3.3376	2.7571	2.2237
ENSG00000143194	1	166958346	166991451	1	q24.1	MAEL	0.5376	1.9959	2.4002
ENSG00000143167	1	167022073	167059868	-1	q24.1	GPA33	-4.6496	-2.6608	-1.9122
ENSG00000198842	1	167063282	167098402	1	q24.1	DUSP27	-1.5458	0.5324	0.8918
ENSG00000143190	1	167190066	167396582	1	q24.1	POU2F1	3.2554	1.96	2.3383
ENSG00000198821	1	167399877	167487847	-1	q24.2	CD247	-0.9505	0.3033	0.1844
ENSG00000143162	1	167498914	167523004	-1	q24.2	CREG1	5.2138	6.0097	6.4976
ENSG00000198771	1	167599330	167675486	1	q24.2	RCSD1	3.1682	4.2882	3.648
ENSG00000197965	1	167690429	167761156	1	q24.2	MPZL1	5.9372	6.3431	5.5535
ENSG00000143199	1	167778625	167883453	-1	q24.2	ADCY10	-3.0563	-2.655	-1.0097
ENSG00000143158	1	167885967	167906278	-1	q24.2	BRP44	5.6807	6.513	6.3136
ENSG00000143164	1	167905021	168045081	1	q24.2	DCAF6	5.891	6.5055	7.9083
ENSG00000143147	1	168053997	168106821	-1	q24.2	GPR161	3.8313	2.9581	2.4151
ENSG00000143155	1	168148171	168169950	1	q24.2	TIPRL	5.3611	5.7161	6.4046
ENSG00000213064	1	168195176	168212378	1	q24.2	SFT2D2	1.2379	0.2785	-0.8771
ENSG00000143178	1	168250278	168283664	1	q24.2	TBX19	1.4054	0.0819	0.514
ENSG00000143184	1	168545711	168551315	1	q24.2	XCL1	-1.9364	-3.4594	-4.8263
ENSG00000143196	1	168664697	168698502	-1	q24.2	DPT	-2.2737	-0.4213	-1.8519
ENSG00000143153	1	169074935	169101960	1	q24.2	ATP1B1	9.2233	10.6117	10.6109
ENSG00000143156	1	169101769	169337205	-1	q24.2	NME7	3.5027	3.2697	4.4906
ENSG00000117475	1	169337208	169365778	1	q24.2	BLZF1	2.4436	1.5742	3.843
ENSG00000117477	1	169364108	169429907	-1	q24.2	C1orf114	2.0035	0.0304	3.3685
ENSG00000117479	1	169433147	169455241	-1	q24.2	SLC19A2	2.8479	4.4135	3.7857
ENSG00000198734	1	169483404	169555826	-1	q24.2	F5	2.1307	4.6917	2.4242
ENSG00000174175	1	169558037	169599380	-1	q24.2	SELP	-1.8887	-1.8442	-4.772
ENSG00000000460	1	169631245	169823221	1	q24.2	C1orf112	2.7011	0.803	1.7678
ENSG00000188404	1	169659808	169680839	-1	q24.2	SELL	3.387	4.7033	2.9498
ENSG00000007908	1	169691781	169703220	-1	q24.2	SELE	-1.1436	1.0272	-0.5799
ENSG00000000457	1	169821804	169863408	-1	q24.2	SCYL3	2.572	3.1931	3.0143
ENSG00000075945	1	169890467	170054349	-1	q24.2	KIFAP3	7.1982	7.0238	8.4629
ENSG00000120370	1	170501270	170522974	1	q24.2	GORAB	2.1396	0.5778	3.323
ENSG00000116132	1	170631869	170708560	1	q24.2	PRRX1	2.7651	3.367	4.4112
ENSG00000117501	1	170904612	171033906	1	q24.3	C1orf129	-4.8051	-5.0782	-4.8961
ENSG00000007933	1	171060018	171086959	1	q24.3	FMO3	-0.3947	1.6365	-1.5092
ENSG00000117507	1	171106879	171130707	1	q24.3	FMO6P	-4.7638	-5.0561	-4.8492
ENSG00000094963	1	171154347	171181822	1	q24.3	FMO2	-0.1365	-0.5224	0.4228
ENSG00000010932	1	171217638	171255117	1	q24.3	FMO1	-4.6338	-4.9717	-4.7017
ENSG00000076258	1	171283347	171311223	1	q24.3	FMO4	0.3023	0.1491	0.9915
ENSG00000034971	1	171604557	171621857	-1	q24.3	MYOC	-4.6786	-3.4176	-4.7523
ENSG00000117533	1	171669300	171711387	-1	q24.3	VAMP4	3.0037	2.9667	4.1922
ENSG00000010165	1	171750788	171783163	1	q24.3	METTL13	5.7178	5.6212	5.3836
ENSG00000197959	1	171810621	172387606	1	q24.3	DNM3	6.042	6.2015	8.2701
ENSG00000135845	1	172339329	172413230	-1	q24.3	PIGC	4.2772	4.4348	4.1815
ENSG00000180999	1	172389828	172437971	1	q24.3	C1orf105	-3.1538	-5.0413	-4.8206
ENSG00000094975	1	172501489	172580971	1	q24.3	C1orf9	4.9974	3.6879	5.535
ENSG00000117560	1	172628154	172636014	1	q24.3	FASLG	-4.7259	-2.226	-4.806
ENSG00000120337	1	173009100	173020103	-1	q25.1	TNFSF18	-4.5307	-2.0918	-3.003
ENSG00000117586	1	173152873	173176452	-1	q25.1	TNFSF4	0.9818	1.2174	0.4186
ENSG00000117592	1	173446405	173457946	1	q25.1	PRDX6	8.0019	7.8613	7.5311
ENSG00000183831	1	173578700	173639001	-1	q25.1	ANKRD45	1.9378	2.289	2.1555
ENSG00000076321	1	173684080	173755840	1	q25.1	KLHL20	4.5666	3.49	4.327
ENSG00000120334	1	173768688	173793858	-1	q25.1	CENPL	2.5701	1.2457	0.642
ENSG00000117593	1	173793641	173827684	1	q25.1	DARS2	4.9907	3.7701	3.9386
ENSG00000185278	1	173837220	173866494	1	q25.1	ZBTB37	0.5441	-0.2373	-0.2453
ENSG00000117601	1	173872947	173886516	-1	q25.1	SERPINC1	-4.6964	4.143	-2.4505
ENSG00000135870	1	173900352	173991435	-1	q25.1	RC3H1	4.4732	5.2408	5.4607
ENSG00000152061	1	174128548	174964445	1	q25.1	RABGAP1L	2.7245	1.454	2.6821
ENSG00000203737	1	174417212	174418683	1	q25.1	GPR52	-4.6827	-0.7574	0.735
ENSG00000116161	1	174968300	174980851	1	q25.1	CACYBP	7.2072	6.8878	7.9705
ENSG00000120333	1	174979925	174992561	-1	q25.1	MRPS14	4.2492	4.2397	4.261
ENSG00000120332	1	175036994	175117202	1	q25.1	TNN	-1.9713	-0.8165	0.4494
ENSG00000116147	1	175291935	175712906	-1	q25.1	TNR	5.9054	6.0057	4.4594
ENSG00000143207	1	175911248	176176629	-1	q25.2	RFWD2	4.9764	5.1384	5.6425
ENSG00000116183	1	176432307	176814735	1	q25.2	PAPPA2	-2.0894	-0.303	-0.7605
ENSG00000152092	1	176826438	177134109	-1	q25.2	ASTN1	7.5931	8.8316	8.3521
ENSG00000198797	1	177140063	177251558	1	q25.2	FAM5B	5.8633	7.0354	6.7559
ENSG00000120341	1	177896701	177995366	-1	q25.2	SEC16B	0.9266	3.216	3.0698
ENSG00000075391	1	178062864	178448644	1	q25.2	RASAL2	4.9353	5.3199	6.2588
ENSG00000213057	1	178511887	178518024	1	q25.2	C1orf220	-0.9041	-0.1752	-0.5023
ENSG00000116191	1	178694300	179065553	1	q25.2	RALGPS2	2.6826	1.6335	2.9124
ENSG00000116194	1	178818840	178840187	-1	q25.2	ANGPTL1	0.142	-2.126	1.3931
ENSG00000116199	1	178994939	179045697	1	q25.2	FAM20B	6.5801	6.8183	7.0729
ENSG00000186283	1	179050512	179067158	1	q25.2	TOR3A	5.2052	5.1722	4.6926
ENSG00000143322	1	179068462	179198819	-1	q25.2	ABL2	5.9281	5.892	5.8227
ENSG00000057252	1	179262925	179327815	1	q25.2	SOAT1	4.0661	3.8652	3.4165
ENSG00000116218	1	179519674	179545087	-1	q25.2	NPHS2	-4.8016	-5.0765	-4.8922
ENSG00000162782	1	179560748	179660407	1	q25.2	TDRD5	-2.1452	-1.6869	1.1527
ENSG00000143340	1	179712298	179785333	1	q25.2	FAM163A	-0.3583	1.4958	2.5141
ENSG00000169905	1	179809102	179846934	-1	q25.2	TOR1AIP2	4.071	4.5998	4.5749
ENSG00000143337	1	179851177	179888412	1	q25.2	TOR1AIP1	5.9325	6.0936	6.3945
ENSG00000135837	1	179923873	180084015	1	q25.2	CEP350	5.0363	3.3656	6.3131
ENSG00000116260	1	180123969	180173165	1	q25.2	QSOX1	6.0917	6.4101	5.852
ENSG00000121454	1	180199421	180249380	1	q25.2	LHX4	-0.5789	-0.3452	-1.7322
ENSG00000135847	1	180244515	180472089	-1	q25.3	ACBD6	5.3269	5.0511	5.0945
ENSG00000143324	1	180601140	180859387	1	q25.3	XPR1	6.3303	5.2373	6.3777
ENSG00000135835	1	180882290	180920750	1	q25.3	KIAA1614	2.682	3.1222	2.2076
ENSG00000135823	1	180941861	180992047	-1	q25.3	STX6	6.35	6.6598	6.992
ENSG00000153029	1	181003067	181031074	1	q25.3	MR1	-0.2078	0.6698	0.1408
ENSG00000162783	1	181057638	181059977	1	q25.3	IER5	5.2248	5.5779	5.386
ENSG00000198216	1	181382238	181777219	1	q25.3	CACNA1E	5.2138	6.5389	6.1475
ENSG00000135821	1	182350839	182361341	-1	q25.3	GLUL	11.8508	11.9455	11.3075
ENSG00000203730	1	182367252	182369751	-1	q25.3	TEDDM1	-2.4249	-1.8763	-2.5079
ENSG00000121446	1	182419256	182529734	1	q25.3	RGSL1	-4.8064	-5.0789	-4.8976
ENSG00000135828	1	182542769	182558391	-1	q25.3	RNASEL	2.7144	3.3655	3.6048
ENSG00000143333	1	182567758	182573543	-1	q25.3	RGS16	4.7358	3.7322	2.6647
ENSG00000135824	1	182615239	182653711	-1	q25.3	RGS8	0.4331	0.9901	0.8486
ENSG00000135838	1	182758428	182799519	1	q25.3	NPL	2.5811	3.2617	2.9274
ENSG00000135829	1	182808439	182856886	1	q25.3	DHX9	8.0511	6.8272	7.7875
ENSG00000135862	1	182992597	183114727	1	q25.3	LAMC1	6.9012	5.3812	4.5443
ENSG00000058085	1	183155373	183214035	1	q25.3	LAMC2	0.1577	-0.4767	-0.4525
ENSG00000157064	1	183217372	183387737	-1	q25.3	NMNAT2	7.246	8.2863	8.4319
ENSG00000116698	1	183441351	183567381	1	q25.3	SMG7	7.6678	7.569	7.2601
ENSG00000116701	1	183524698	183560011	-1	q25.3	NCF2	2.0147	1.6291	1.736
ENSG00000162704	1	183592401	183604892	-1	q25.3	ARPC5	7.2879	6.782	7.3279
ENSG00000143344	1	183605208	183897666	1	q25.3	RGL1	6.7788	7.3967	7.4454
ENSG00000173627	1	183615541	183622451	-1	q25.3	APOBEC4	-3.1978	-5.0666	-4.8707
ENSG00000198756	1	183898796	184006863	-1	q25.3	GLT25D2	6.5484	7.2743	6.9101
ENSG00000198860	1	184020811	184043346	1	q25.3	TSEN15	5.2367	5.1938	5.7027
ENSG00000116667	1	184356192	184598154	1	q25.3	C1orf21	6.9832	7.2457	7.4332
ENSG00000116406	1	184659637	184724047	-1	q25.3	EDEM3	4.3266	4.0764	6.0836
ENSG00000135842	1	184759858	184943682	-1	q25.3	FAM129A	3.8099	2.394	2.487
ENSG00000121481	1	185014496	185071740	1	q25.3	RNF2	3.8855	4.278	4.7958
ENSG00000116679	1	185265520	185286461	-1	q25.3	IVNS1ABP	7.3825	6.8986	7.461
ENSG00000143341	1	185703683	186160085	1	q25.3	HMCN1	1.7901	0.3245	0.8682
ENSG00000116690	1	186265405	186283694	1	q31.1	PRG4	0.1462	0.2554	-1.2142
ENSG00000047410	1	186282954	186344825	-1	q31.1	TPR	6.1952	4.3966	6.8177
ENSG00000157181	1	186344890	186390510	1	q31.1	C1orf27	3.639	1.7973	4.6928
ENSG00000116703	1	186412698	186430254	-1	q31.1	PDC	-4.6951	-5.0135	-2.449
ENSG00000073756	1	186640923	186649559	-1	q31.1	PTGS2	1.417	2.1091	3.5167
ENSG00000116711	1	186798085	186958113	1	q31.1	PLA2G4A	-0.0877	1.4257	3.1824
ENSG00000162670	1	190066792	190446759	-1	q31.1	FAM5C	4.1306	5.0108	5.4781
ENSG00000150681	1	192127587	192154945	1	q31.2	RGS18	-1.4843	-4.7205	0.2202
ENSG00000090104	1	192544857	192549161	1	q31.2	RGS1	2.2302	1.0481	2.3035
ENSG00000127074	1	192605275	192629390	1	q31.2	RGS13	-4.7615	-5.0548	-4.8465
ENSG00000116741	1	192778169	192781403	1	q31.2	RGS2	3.7115	3.8436	5.4993
ENSG00000116750	1	192984889	193029237	-1	q31.2	UCHL5	4.4314	3.4356	5.4991
ENSG00000116747	1	193028552	193060907	1	q31.2	TROVE2	3.3187	2.4831	4.2245
ENSG00000023572	1	193065598	193075244	-1	q31.2	GLRX2	3.0657	3.2997	3.4041
ENSG00000134371	1	193091147	193223031	1	q31.2	CDC73	5.1241	4.0917	5.5026
ENSG00000162630	1	193148175	193155784	-1	q31.2	B3GALT2	3.8458	2.6776	6.5361
ENSG00000162687	1	196194909	196577541	-1	q31.3	KCNT2	2.1433	1.1341	4.1022
ENSG00000000971	1	196621008	196716634	1	q31.3	CFH	3.9776	3.3705	3.7132
ENSG00000134389	1	196946667	196978804	1	q31.3	CFHR5	-4.7839	-1.6078	-3.2871
ENSG00000143278	1	197008321	197036397	-1	q31.3	F13B	-4.7984	-1.3745	-4.8886
ENSG00000066279	1	197053258	197115824	-1	q31.3	ASPM	2.6859	-1.8162	-0.531
ENSG00000177888	1	197127572	197169672	-1	q31.3	ZBTB41	4.3654	3.7618	5.7024
ENSG00000134376	1	197170592	197447585	1	q31.3	CRB1	4.7547	4.3308	4.0026
ENSG00000203724	1	197871777	197876497	1	q31.3	C1orf53	-0.4416	-0.0674	-0.6801
ENSG00000143355	1	197881618	197904608	1	q31.3	LHX9	-2.9107	-4.8753	-4.5502
ENSG00000151414	1	198126093	198291550	1	q31.3	NEK7	4.8535	5.2832	6.264
ENSG00000151418	1	198492352	198510075	-1	q31.3	ATP6V1G3	-4.809	-5.0802	-4.9006
ENSG00000081237	1	198607801	198726545	1	q31.3	PTPRC	1.4859	0.89	3.5195
ENSG00000116833	1	199996730	200146552	1	q32.1	NR5A2	-1.2159	-1.3588	-2.8492
ENSG00000162702	1	200375827	200379184	-1	q32.1	ZNF281	3.9019	2.5296	4.7743
ENSG00000118193	1	200520628	200589862	-1	q32.1	KIF14	2.2712	-1.9259	-0.8532
ENSG00000118197	1	200593024	200639126	-1	q32.1	DDX59	4.1975	3.0809	3.6125
ENSG00000170128	1	200842083	200843306	1	q32.1	GPR25	-4.7992	-5.0753	-4.8894
ENSG00000116852	1	200938520	200992828	-1	q32.1	KIF21B	7.278	7.9942	7.484
ENSG00000081248	1	201008642	201081694	-1	q32.1	CACNA1S	-1.384	0.9673	0.7443
ENSG00000116857	1	201103900	201140702	-1	q32.1	TMEM9	7.0234	7.2778	6.6887
ENSG00000163395	1	201159953	201198080	1	q32.1	IGFN1	-0.8067	2.6634	1.7453
ENSG00000081277	1	201252580	201302121	1	q32.1	PKP1	-0.1541	0.1314	-0.3638
ENSG00000118194	1	201328136	201346890	-1	q32.1	TNNT2	3.1643	2.7499	2.9066
ENSG00000159166	1	201342372	201368736	-1	q32.1	LAD1	1.3691	-1.3144	-4.7731
ENSG00000159173	1	201372896	201398994	-1	q32.1	TNNI1	-2.4508	-2.2538	-2.5374
ENSG00000174307	1	201434620	201438365	-1	q32.1	PHLDA3	5.6088	5.8343	5.5687
ENSG00000159176	1	201452658	201478584	-1	q32.1	CSRP1	10.149	10.2602	9.8676
ENSG00000134369	1	201592411	201796102	1	q32.1	NAV1	8.2314	8.1492	7.5334
ENSG00000198700	1	201798269	201853422	1	q32.1	IPO9	7.8583	7.0529	7.2249
ENSG00000198892	1	201857808	201861434	1	q32.1	SHISA4	6.4404	7.4441	6.8278
ENSG00000163431	1	201865580	201915716	-1	q32.1	LMOD1	4.5222	4.8935	3.7744
ENSG00000134375	1	201924619	201939789	1	q32.1	TIMM17A	5.3829	6.3916	6.8136
ENSG00000176393	1	201951500	201975275	1	q32.1	RNPEP	6.2819	5.1331	4.4657
ENSG00000163435	1	201977073	201986316	1	q32.1	ELF3	1.6537	-0.9201	-4.4621
ENSG00000170075	1	202091972	202098640	1	q32.1	GPR37L1	7.4318	7.9467	6.8862
ENSG00000143862	1	202102532	202113869	-1	q32.1	ARL8A	7.6147	7.8968	7.5331
ENSG00000143851	1	202116141	202130716	-1	q32.1	PTPN7	-0.9052	-0.9118	-0.7101
ENSG00000133067	1	202162938	202288909	1	q32.1	LGR6	0.5645	1.3706	1.2897
ENSG00000077152	1	202300785	202311108	-1	q32.1	UBE2T	4.1075	2.8215	3.3854
ENSG00000077157	1	202317827	202557697	1	q32.1	PPP1R12B	6.8581	7.6802	7.489
ENSG00000143858	1	202559724	202679545	-1	q32.1	SYT2	5.2837	6.072	4.6676
ENSG00000117139	1	202696526	202778598	-1	q32.1	KDM5B	7.4878	5.8719	5.8304
ENSG00000183155	1	202848085	202858263	-1	q32.1	RABIF	4.7704	5.0087	4.9908
ENSG00000117153	1	202860228	202897764	-1	q32.1	KLHL12	6.1342	6.4174	6.3443
ENSG00000159346	1	202909951	202927700	-1	q32.1	ADIPOR1	7.4698	7.2771	6.9165
ENSG00000159348	1	202930997	202936408	-1	q32.1	CYB5R1	6.7318	6.0602	5.4645
ENSG00000143847	1	202995626	203047864	1	q32.1	PPFIA4	6.2176	7.5515	6.727
ENSG00000122180	1	203052260	203055164	-1	q32.1	MYOG	-4.6354	-2.6509	-4.7035
ENSG00000163485	1	203059782	203136533	1	q32.1	ADORA1	6.7477	7.4191	7.0061
ENSG00000133055	1	203136939	203144941	-1	q32.1	MYBPH	-1.4377	-0.4298	-4.6725
ENSG00000133048	1	203148059	203155877	-1	q32.1	CHI3L1	6.2221	4.1232	3.8406
ENSG00000133063	1	203181955	203242769	-1	q32.1	CHIT1	-1.1566	0.0752	-1.5415
ENSG00000159388	1	203274619	203278730	1	q32.1	BTG2	7.1392	5.9282	5.6436
ENSG00000122176	1	203309753	203320617	-1	q32.1	FMOD	3.0673	3.2644	1.8256
ENSG00000188783	1	203444956	203460480	1	q32.1	PRELP	6.0373	6.1947	4.458
ENSG00000188770	1	203463271	203477992	1	q32.1	OPTC	-3.0461	-3.3849	-3.1138
ENSG00000058668	1	203595689	203713209	1	q32.1	ATP2B4	8.6826	8.441	8.5687
ENSG00000122188	1	203734304	203745361	1	q32.1	LAX1	-2.2642	-3.3532	-1.8414
ENSG00000058673	1	203764782	203823252	1	q32.1	ZC3H11A	6.2244	6.4708	7.4629
ENSG00000182004	1	203830731	203839678	1	q32.1	SNRPE	5.1973	5.0462	4.9969
ENSG00000143842	1	204042243	204096863	1	q32.1	SOX13	6.5641	5.4369	4.334
ENSG00000143845	1	204100190	204121307	-1	q32.1	ETNK2	4.5764	4.4684	3.62
ENSG00000143839	1	204123944	204135465	-1	q32.1	REN	-3.114	-2.6941	-3.1904
ENSG00000170498	1	204159469	204165614	-1	q32.1	KISS1	-3.124	-5.0226	-3.2017
ENSG00000174567	1	204167288	204183220	-1	q32.1	GOLT1A	-0.8243	0.8863	-0.058
ENSG00000143850	1	204190349	204346793	-1	q32.1	PLEKHA6	7.2251	7.6761	7.064
ENSG00000158615	1	204372515	204380945	-1	q32.1	PPP1R15B	5.6677	6.2815	6.1089
ENSG00000133056	1	204391756	204463852	-1	q32.1	PIK3C2B	6.6871	6.9709	6.2853
ENSG00000198625	1	204485511	204542871	1	q32.1	MDM4	4.8584	6.6734	5.7243
ENSG00000170382	1	204586298	204654861	-1	q32.1	LRRN2	4.9917	5.9346	5.631
ENSG00000163531	1	204797779	204991950	1	q32.1	NFASC	9.0694	9.3752	8.6261
ENSG00000184144	1	205012325	205047627	1	q32.1	CNTN2	9.9213	10.3096	9.5818
ENSG00000117222	1	205055270	205091143	-1	q32.1	RBBP5	5.9282	5.6724	5.4487
ENSG00000133059	1	205111632	205180727	-1	q32.1	DSTYK	6.4476	6.8216	6.5909
ENSG00000133069	1	205197304	205242471	1	q32.1	TMCC2	7.8757	7.6299	7.0088
ENSG00000163545	1	205271187	205290883	-1	q32.1	NUAK2	3.2475	0.5252	-0.1292
ENSG00000162873	1	205305220	205326166	-1	q32.1	KLHDC8A	3.8232	2.9351	2.7079
ENSG00000186007	1	205350506	205425082	-1	q32.1	LEMD1	-2.9808	-2.1164	-2.3043
ENSG00000117266	1	205473723	205501921	1	q32.1	CDK18	7.5761	8.1381	7.5174
ENSG00000174514	1	205538013	205572046	1	q32.1	MFSD4	6.3032	8.0781	7.9943
ENSG00000158711	1	205566707	205601090	-1	q32.1	ELK4	2.0172	1.1814	1.0838
ENSG00000158715	1	205626979	205649587	-1	q32.1	SLC45A3	5.1574	5.5328	5.1997
ENSG00000069275	1	205681947	205719404	-1	q32.1	NUCKS1	9.5571	8.894	9.5091
ENSG00000201944	1	205700349	205700480	-1	q32.1	SNORA72	-4.7856	-3.4832	-4.874
ENSG00000117280	1	205737114	205744588	-1	q32.1	RAB7L1	5.1059	4.9511	4.4136
ENSG00000133065	1	205758221	205782876	-1	q32.1	SLC41A1	7.4504	7.2758	6.1255
ENSG00000162877	1	205797150	205819260	-1	q32.1	PM20D1	-3.0668	-1.0773	-4.7219
ENSG00000174502	1	205882176	205912588	-1	q32.1	SLC26A9	3.6226	1.1991	1.6843
ENSG00000198049	1	206223976	206231639	1	q32.1	AVPR1B	-3.1587	-3.4593	-4.8262
ENSG00000196533	1	206238872	206288647	-1	q32.1	C1orf186	-1.953	-2.7322	-2.5233
ENSG00000196188	1	206317459	206332104	1	q32.1	CTSE	-4.7705	-5.0599	-4.8568
ENSG00000163486	1	206516198	206637783	1	q32.1	SRGAP2	7.2987	7.5629	7.238
ENSG00000143466	1	206643791	206670223	1	q32.1	IKBKE	0.7695	1.0672	1.5648
ENSG00000136653	1	206680879	206762616	1	q32.1	RASSF5	3.6577	5.288	5.3231
ENSG00000143479	1	206808881	206857764	1	q32.1	DYRK3	2.4507	1.3975	1.7283
ENSG00000162889	1	206858289	206907628	1	q32.1	MAPKAPK2	6.9234	6.177	5.1434
ENSG00000136634	1	206940947	206945839	-1	q32.1	IL10	-1.7541	-1.4613	-1.8142
ENSG00000142224	1	206972215	207016324	1	q32.1	IL19	-4.8026	-5.077	-4.8933
ENSG00000162891	1	207038699	207042568	1	q32.1	IL20	-4.8032	-5.0773	-4.894
ENSG00000162892	1	207070788	207077484	1	q32.1	IL24	-4.7587	-5.0532	-4.8433
ENSG00000162894	1	207077731	207096592	-1	q32.1	FAIM3	0.6478	-0.8404	-1.5156
ENSG00000162896	1	207101863	207119811	-1	q32.1	PIGR	-2.9335	-1.7208	-2.9898
ENSG00000162897	1	207131310	207143970	-1	q32.1	FCAMR	-4.7749	-3.4774	-4.8618
ENSG00000182795	1	207191866	207206101	-1	q32.2	C1orf116	1.9115	-1.3953	-2.931
ENSG00000180667	1	207217194	207226325	-1	q32.2	YOD1	3.5162	3.8317	5.0961
ENSG00000123836	1	207222801	207254369	1	q32.2	PFKFB2	7.7794	6.6309	5.8892
ENSG00000123843	1	207262187	207273338	1	q32.2	C4BPB	-4.7807	-0.542	-4.8684
ENSG00000123838	1	207277607	207318317	1	q32.2	C4BPA	-4.7754	2.1173	-4.8624
ENSG00000196352	1	207494853	207534311	1	q32.2	CD55	5.4808	4.9956	5.5125
ENSG00000117322	1	207627575	207663240	1	q32.2	CR2	-0.8369	-2.7224	-1.6564
ENSG00000203710	1	207669492	207813992	1	q32.2	CR1	1.5423	-0.7505	0.2692
ENSG00000197721	1	207818458	207911761	1	q32.2	CR1L	-2.4353	-5.0523	-4.8417
ENSG00000117335	1	207925402	207968858	1	q32.2	CD46	6.157	5.9118	6.8327
ENSG00000207966	1	207975197	207975284	-1	q32.2	MIR29C	-4.8101	-1.6213	-3.3169
ENSG00000174059	1	208057594	208084747	-1	q32.2	CD34	6.1102	5.4101	4.1507
ENSG00000076356	1	208195587	208417665	-1	q32.2	PLXNA2	6.6416	7.544	7.1306
ENSG00000207623	1	209605478	209605587	1	q32.2	MIR205	-4.8124	-5.0819	-4.9044
ENSG00000008118	1	209757062	209787283	1	q32.2	CAMK1G	5.6228	6.0165	6.3935
ENSG00000196878	1	209788220	209825811	-1	q32.2	LAMB3	1.6151	2.8768	2.5328
ENSG00000123689	1	209848765	209849733	1	q32.2	G0S2	0.0884	2.5628	1.0059
ENSG00000117594	1	209859510	209908295	1	q32.2	HSD11B1	3.0207	3.3651	1.9541
ENSG00000009790	1	209929377	209955668	1	q32.2	TRAF3IP3	-0.2606	-0.0665	0.0129
ENSG00000162757	1	209955661	209957904	-1	q32.2	C1orf74	2.175	0.9657	1.4574
ENSG00000117595	1	209959036	209979465	-1	q32.2	IRF6	5.112	0.9539	-1.0038
ENSG00000143469	1	210111538	210337636	1	q32.2	SYT14	1.7282	-0.2213	2.3381
ENSG00000203706	1	210404801	210407392	-1	q32.2	C1orf133	1.2393	-0.0624	1.0034
ENSG00000082497	1	210406144	210419976	1	q32.2	SERTAD4	2.5146	2.1879	2.2881
ENSG00000054392	1	210501596	210849638	1	q32.2	HHAT	3.015	2.7192	3.136
ENSG00000143473	1	210856555	211307457	-1	q32.2	KCNH1	5.2059	6.9818	6.2685
ENSG00000117625	1	211431719	211489727	1	q32.2	RCOR3	5.6367	5.375	5.7555
ENSG00000082512	1	211499957	211548288	1	q32.2	TRAF5	2.486	2.9055	3.9085
ENSG00000198570	1	211649864	211666259	-1	q32.3	RD3	0.5246	-1.4918	-0.9688
ENSG00000170385	1	211744910	211752084	-1	q32.3	SLC30A1	3.403	3.5524	3.3628
ENSG00000117650	1	211836114	211848960	-1	q32.3	NEK2	2.9469	-0.1109	1.1635
ENSG00000123684	1	211916799	212004114	-1	q32.3	LPGAT1	6.5154	6.2724	7.7193
ENSG00000143493	1	212113741	212208884	-1	q32.3	INTS7	5.6297	2.9796	4.1235
ENSG00000143476	1	212208919	212280742	1	q32.3	DTL	4.5757	-0.4581	0.2081
ENSG00000066027	1	212458782	212535200	1	q32.3	PPP2R5A	5.57	5.9678	6.5139
ENSG00000065600	1	212537273	212588243	-1	q32.3	TMEM206	5.7817	6.344	6.1329
ENSG00000117691	1	212606229	212619714	1	q32.3	NENF	6.1403	6.387	6.0232
ENSG00000162772	1	212738676	212794119	1	q32.3	ATF3	4.2246	4.56	4.3913
ENSG00000162771	1	212797789	212800120	1	q32.3	FAM71A	-4.7752	-5.0625	-4.8622
ENSG00000123685	1	212859760	212873327	-1	q32.3	BATF3	-0.2294	0.5914	1.0895
ENSG00000117697	1	212899495	212965124	-1	q32.3	NSL1	5.3723	5.2552	5.6154
ENSG00000203705	1	212965170	212989968	1	q32.3	TATDN3	3.993	4.6019	4.6797
ENSG00000185523	1	213003483	213020991	-1	q32.3	C1orf227	-1.8805	-3.4238	-3.1777
ENSG00000162769	1	213031597	213072705	1	q32.3	FLVCR1	2.9259	2.6426	2.5862
ENSG00000143494	1	213123862	213165379	1	q32.3	VASH2	2.6064	-0.2026	0.7574
ENSG00000174606	1	213165524	213189168	-1	q32.3	ANGEL2	5.014	5.6346	5.621
ENSG00000136643	1	213224589	213448116	1	q32.3	RPS6KC1	5.1296	4.184	6.2084
ENSG00000117707	1	214156524	214214853	1	q32.3	PROX1	5.1146	1.5088	2.4612
ENSG00000143499	1	214454445	214510474	1	q32.3	SMYD2	5.7286	6.1161	6.0831
ENSG00000152104	1	214530851	214725792	-1	q41	PTPN14	2.1063	2.3078	0.3696
ENSG00000117724	1	214776538	214837931	1	q41	CENPF	5.6979	0.1113	2.239
ENSG00000082482	1	215179118	215410436	1	q41	KCNK2	2.1881	3.7891	4.0406
ENSG00000136636	1	215740735	215795073	1	q41	KCTD3	6.2815	5.3411	6.4752
ENSG00000042781	1	215796236	216596738	-1	q41	USH2A	-0.5545	-2.5315	-0.2657
ENSG00000196482	1	216676588	217311097	-1	q41	ESRRG	3.7362	2.3472	4.4651
ENSG00000092978	1	217600334	217804424	-1	q41	GPATCH2	1.6433	1.3177	2.6837
ENSG00000162814	1	217804666	218045038	1	q41	SPATA17	-0.7568	-3.2659	-1.3393
ENSG00000067533	1	218458629	218511325	1	q41	RRP15	4.2397	3.1513	4.3858
ENSG00000092969	1	218519577	218617961	1	q41	TGFB2	5.0848	3.8681	4.9616
ENSG00000143353	1	219347186	219386207	1	q41	LYPLAL1	4.0352	3.4077	4.8471
ENSG00000196660	1	219858769	220131989	-1	q41	SLC30A10	0.8539	3.0752	2.7521
ENSG00000136628	1	220141943	220220000	-1	q41	EPRS	7.2623	5.031	7.4147
ENSG00000162813	1	220230824	220263804	-1	q41	BPNT1	5.2238	5.0512	4.6986
ENSG00000067704	1	220267444	220321380	1	q41	IARS2	6.2585	6.5396	6.8271
ENSG00000118873	1	220321635	220445796	-1	q41	RAB3GAP2	5.1995	3.8258	6.3581
ENSG00000116141	1	220701568	220837803	1	q41	MARK1	5.4404	5.498	6.3477
ENSG00000162817	1	220863187	220872499	1	q41	C1orf115	7.0219	8.4355	8.2132
ENSG00000136630	1	221051699	221059124	1	q41	HLX	-0.2189	0.1698	-1.796
ENSG00000143507	1	221874766	221915518	-1	q41	DUSP10	4.005	3.5346	3.8136
ENSG00000143512	1	222695602	222721445	-1	q41	HHIPL2	-4.6402	-4.9762	-3.1239
ENSG00000143498	1	222731244	222763275	-1	q41	TAF1A	0.7437	0.4312	2.138
ENSG00000154305	1	222791428	222841354	1	q41	MIA3	6.4381	4.8017	6.7664
ENSG00000154309	1	222988406	223179337	1	q41	DISP1	3.0209	2.2923	2.4773
ENSG00000187554	1	223282748	223316624	-1	q41	TLR5	0.4406	1.3978	1.5834
ENSG00000143502	1	223394161	223537544	-1	q41	SUSD4	4.6128	6.2895	6.0531
ENSG00000178395	1	223566715	223568812	1	q41	C1orf65	-4.5613	-4.9206	-2.2994
ENSG00000203697	1	223711349	223853436	-1	q41	CAPN8	-3.0756	-2.6683	-2.4098
ENSG00000162909	1	223889295	223963720	1	q41	CAPN2	7.3573	6.6655	6.9249
ENSG00000143514	1	223967601	224033674	-1	q41	TP53BP2	7.3553	6.8757	6.5569
ENSG00000143799	1	224102741	226595780	-1	q42.12	PARP1	9.0035	8.1948	8.3434
ENSG00000143756	1	224301789	224349749	1	q42.11	FBXO28	5.6114	5.5804	6.196
ENSG00000143753	1	224363458	224381143	1	q42.11	DEGS1	6.3765	6.8184	6.6431
ENSG00000143748	1	224415036	224518089	-1	q42.11	NVL	4.226	3.9581	3.8346
ENSG00000143771	1	224544552	224567161	1	q42.11	CNIH4	3.8865	3.8887	3.1885
ENSG00000162923	1	224572845	224624735	-1	q42.12	WDR26	6.6885	6.3708	7.2643
ENSG00000143786	1	224622362	224928251	1	q42.12	CNIH3	3.652	5.206	5.3618
ENSG00000185842	1	225083964	225586996	1	q42.12	DNAH14	-1.0629	-2.0861	-1.7716
ENSG00000143815	1	225589204	225616627	-1	q42.12	LBR	5.7558	5.107	4.871
ENSG00000154380	1	225677502	225840844	-1	q42.12	ENAH	7.7108	6.0051	7.0189
ENSG00000143742	1	225965531	225978168	1	q42.12	SRP9	7.8079	7.846	8.3045
ENSG00000143819	1	225997794	226033260	1	q42.12	EPHX1	7.7924	7.713	6.8015
ENSG00000196187	1	226033237	226070069	-1	q42.12	TMEM63A	7.1135	8.106	7.3091
ENSG00000143811	1	226107578	226111978	-1	q42.12	PYCR2	6.5883	6.662	6.2333
ENSG00000143768	1	226124298	226129189	-1	q42.12	LEFTY2	-1.6345	-2.5199	-2.908
ENSG00000143751	1	226170403	226187066	-1	q42.12	C1orf55	4.9772	5.0043	4.4674
ENSG00000163041	1	226249552	226259702	1	q42.12	H3F3A	2.2694	1.055	1.2071
ENSG00000182827	1	226332380	226374431	-1	q42.12	ACBD3	5.3156	5.0988	5.7799
ENSG00000185155	1	226411319	226414785	1	q42.12	MIXL1	-4.7503	-5.0482	-4.8338
ENSG00000183814	1	226418850	226497570	-1	q42.12	LIN9	1.402	-0.552	2.5735
ENSG00000203685	1	226736501	226796915	1	q42.12	C1orf95	4.4785	6.8662	6.342
ENSG00000143772	1	226819391	226927024	-1	q42.12	ITPKB	8.9197	7.9394	7.0759
ENSG00000143801	1	227057885	227083806	1	q42.13	PSEN2	4.563	5.2112	4.7536
ENSG00000143776	1	227177566	227506175	-1	q42.13	CDC42BPA	6.7237	6.6256	7.8004
ENSG00000181450	1	227751236	227847594	1	q42.13	ZNF678	2.63	1.5366	3.4077
ENSG00000143740	1	227916240	227968927	1	q42.13	SNAP47	6.3226	6.4638	6.0841
ENSG00000081692	1	227918126	227923112	-1	q42.13	JMJD4	3.2957	3.6347	3.1437
ENSG00000143761	1	228270361	228286912	1	q42.13	ARF1	9.128	9.1564	8.8159
ENSG00000143793	1	228288427	228293112	-1	q42.13	C1orf35	3.9043	3.8099	3.4511
ENSG00000162910	1	228294380	228297013	-1	q42.13	MRPL55	4.6889	4.8538	4.5818
ENSG00000143774	1	228327663	228336685	1	q42.13	GUK1	7.588	8.0966	7.7131
ENSG00000198835	1	228337553	228347527	1	q42.13	GJC2	4.8825	5.3705	4.6264
ENSG00000154358	1	228395831	228566575	1	q42.13	OBSCN	4.7188	4.5436	4.0704
ENSG00000154370	1	228581377	228594541	-1	q42.13	TRIM11	4.5262	4.8389	4.2715
ENSG00000162931	1	228595641	228604562	-1	q42.13	TRIM17	1.1864	3.1588	3.1491
ENSG00000168148	1	228612546	228613026	-1	q42.13	HIST3H3	-4.7766	-5.0633	-4.8637
ENSG00000168159	1	228674762	228683467	1	q42.13	RNF187	9.1298	8.928	8.5009
ENSG00000116574	1	228870824	228882416	1	q42.13	RHOU	7.2143	7.3439	7.4717
ENSG00000168118	1	229406822	229441641	1	q42.13	RAB4A	5.8558	6.3022	6.0275
ENSG00000213029	1	229440129	229441248	1	q42.13	SPHAR	3.1409	3.6791	3.9845
ENSG00000154429	1	229456758	229479041	-1	q42.13	C1orf96	5.9903	6.6382	7.5779
ENSG00000143632	1	229566992	229569845	-1	q42.13	ACTA1	-0.5341	-0.0865	0.1517
ENSG00000069248	1	229577044	229644103	-1	q42.13	NUP133	6.538	5.489	6.4738
ENSG00000135776	1	229652329	229694442	-1	q42.13	ABCB10	3.7601	4.3353	4.4978
ENSG00000135801	1	229728858	229761794	-1	q42.13	TAF5L	4.6907	4.794	4.5308
ENSG00000135763	1	229761981	229795946	1	q42.13	URB2	5.035	4.3091	3.1813
ENSG00000143641	1	230193536	230417870	1	q42.13	GALNT2	6.2295	6.9298	6.2603
ENSG00000177614	1	230457392	230561475	-1	q42.13	PGBD5	7.0192	7.6539	7.2414
ENSG00000135775	1	230778235	230829728	1	q42.2	COG2	4.9461	5.1116	4.9416
ENSG00000135744	1	230838269	230850043	-1	q42.2	AGT	8.6046	8.5977	7.8005
ENSG00000135773	1	230883130	230937749	1	q42.2	CAPN9	0.6123	-0.3129	0.5617
ENSG00000119280	1	230972865	231005335	-1	q42.2	C1orf198	8.3382	8.2219	7.7658
ENSG00000143643	1	231041989	231114621	-1	q42.2	TTC13	4.2495	3.9549	4.4146
ENSG00000173409	1	231114727	231136341	1	q42.2	ARV1	4.2231	4.4409	5.2084
ENSG00000182118	1	231154704	231175992	-1	q42.2	FAM89A	3.488	3.8556	2.1333
ENSG00000119283	1	231297858	231357302	1	q42.2	TRIM67	3.8548	4.3999	3.3094
ENSG00000143633	1	231359509	231376933	-1	q42.2	C1orf131	2.2034	2.6764	2.7406
ENSG00000116906	1	231376953	231413719	1	q42.2	GNPAT	6.0024	5.4962	5.8983
ENSG00000116903	1	231468480	231473598	-1	q42.2	EXOC8	4.0943	4.6356	5.0799
ENSG00000010072	1	231472850	231490769	1	q42.2	C1orf124	3.4327	2.2851	3.0656
ENSG00000135766	1	231499497	231560790	-1	q42.2	EGLN1	6.5795	7.1382	7.2303
ENSG00000116918	1	231664287	231702270	1	q42.2	TSNAX	4.5581	5.0892	5.983
ENSG00000162946	1	231762561	232177018	1	q42.2	DISC1	-3.6182	-1.0689	-2.2121
ENSG00000116991	1	232533711	232697304	-1	q42.2	SIPA1L2	6.5893	6.2944	6.3703
ENSG00000212916	1	232940643	232946092	1	q42.2	KIAA1383	1.2906	0.1268	1.8206
ENSG00000135749	1	233119881	233431459	-1	q42.2	PCNXL2	6.1683	6.5741	6.2865
ENSG00000135750	1	233749750	233808258	1	q42.2	KCNK1	5.9711	6.559	7.1219
ENSG00000183780	1	234040679	234460262	1	q42.2	SLC35F3	3.7138	4.2371	4.5105
ENSG00000168275	1	234509202	234519795	1	q42.2	C1orf31	3.5722	3.5234	4.2117
ENSG00000059588	1	234527059	234614849	-1	q42.2	TARBP1	4.2552	4.7094	5.1704
ENSG00000168264	1	234740015	234745271	-1	q42.3	IRF2BP2	8.3012	7.6868	7.1259
ENSG00000173726	1	235272651	235292251	-1	q42.3	TOMM20	8.0383	8.7474	9.4688
ENSG00000188739	1	235294498	235324772	-1	q42.3	RBM34	4.4617	3.1353	5.0735
ENSG00000054267	1	235294949	235491534	-1	q42.3	ARID4B	5.3756	3.568	6.303
ENSG00000152904	1	235490665	235507847	1	q42.3	GGPS1	4.7842	4.3186	5.5306
ENSG00000116957	1	235530675	235612283	1	q42.3	TBCE	4.429	3.8548	4.1892
ENSG00000162885	1	235610533	235667781	-1	q42.3	B3GALNT2	3.555	3.9409	4.1114
ENSG00000168243	1	235710987	235814054	-1	q42.3	GNG4	8.4092	6.6471	6.4113
ENSG00000143669	1	235824341	236046940	-1	q42.3	LYST	4.2054	3.3621	5.601
ENSG00000116962	1	236139130	236228462	-1	q42.3	NID1	5.7809	4.7682	3.1044
ENSG00000077585	1	236305832	236385165	1	q42.3	GPR137B	5.6584	6.0305	5.521
ENSG00000086619	1	236378855	236445319	-1	q42.3	ERO1LB	3.7634	4.1348	5.0716
ENSG00000186197	1	236511562	236648026	1	q42.3	EDARADD	-2.7249	-4.7536	-2.0056
ENSG00000116977	1	236681300	236716281	1	q43	LGALS8	4.7044	3.745	5.5142
ENSG00000119285	1	236712305	236767804	-1	q43	HEATR1	4.8784	3.491	4.7466
ENSG00000077522	1	236849754	236927931	1	q43	ACTN2	5.0194	6.6709	6.7632
ENSG00000116984	1	236958581	237067281	1	q43	MTR	5.0039	4.3999	5.7447
ENSG00000198626	1	237205505	238129359	1	q43	RYR2	4.9587	4.4649	7.1135
ENSG00000116996	1	238045705	238054094	-1	q43	ZP4	-4.8116	-5.0815	-4.9035
ENSG00000133019	1	239549865	240078750	1	q43	CHRM3	1.1395	1.4033	3.2157
ENSG00000155816	1	240177648	240655529	1	q43	FMN2	6.7566	6.6174	6.6634
ENSG00000180875	1	240652873	240775449	-1	q43	GREM2	2.44	3.5598	4.0053
ENSG00000182901	1	240931554	241520530	-1	q43	RGS7	5.3173	5.9017	6.7491
ENSG00000091483	1	241660903	241683061	-1	q43	FH	6.6837	5.8315	6.429
ENSG00000117009	1	241695434	241758944	1	q43	KMO	-1.6531	0.2765	0.5317
ENSG00000054277	1	241753404	241840678	-1	q43	OPN3	3.0716	4.1845	3.7996
ENSG00000203668	1	241792155	241799232	-1	q43	CHML	3.8718	1.2306	5.8059
ENSG00000162843	1	241815580	241965435	1	q43	WDR64	-2.4272	-3.4626	-4.8324
ENSG00000174371	1	242011269	242058450	1	q43	EXO1	2.8327	-3.199	-1.5423
ENSG00000197769	1	242158792	242162375	-1	q43	MAP1LC3C	-3.0217	-2.1453	-1.5016
ENSG00000180287	1	242251689	242687998	-1	q43	PLD5	2.9151	2.049	3.3483
ENSG00000054282	1	243419320	243663394	1	q43	SDCCAG8	4.5465	4.1528	5.3521
ENSG00000117020	1	243651535	244014381	-1	q44	AKT3	6.1179	5.5646	6.7453
ENSG00000179456	1	244214583	244220778	1	q44	ZNF238	7.3347	8.1952	8.0819
ENSG00000173728	1	244515937	244552965	1	q44	C1orf100	-4.811	-5.0812	-4.9028
ENSG00000035687	1	244571796	244615436	-1	q44	ADSS	5.8562	6.4299	6.7787
ENSG00000179397	1	244617679	244804479	1	q44	C1orf101	-1.2386	-1.125	-0.9986
ENSG00000121644	1	244816237	244872335	1	q44	PPPDE1	5.6375	4.8828	4.6423
ENSG00000153187	1	245014468	245027844	-1	q44	HNRNPU	9.4837	8.1135	9.0638
ENSG00000203666	1	245133007	245290466	1	q44	EFCAB2	3.6965	3.3906	4.4243
ENSG00000162849	1	245318287	245872733	1	q44	KIF26B	4.7184	3.4799	2.5984
ENSG00000185420	1	245912642	246670614	-1	q44	SMYD3	4.9506	4.7272	4.6383
ENSG00000162851	1	246703862	246729626	-1	q44	TFB2M	1.6899	2.9442	3.0048
ENSG00000162852	1	246729746	246831886	1	q44	CNST	5.7325	6.2031	6.9337
ENSG00000143653	1	246887349	246931439	1	q44	SCCPDH	6.7008	6.5447	6.9789
ENSG00000153207	1	247002400	247095280	-1	q44	AHCTF1	5.1867	2.7725	5.7155
ENSG00000197472	1	247108849	247171395	-1	q44	ZNF695	-0.6923	-3.235	-2.8565
ENSG00000135747	1	247108849	247242113	-1	q44	ZNF670	1.8219	0.7209	2.1782
ENSG00000188295	1	247261406	247267674	-1	q44	ZNF669	2.8396	2.1208	2.0319
ENSG00000196418	1	247285277	247335310	-1	q44	ZNF124	0.9799	-1.0459	0.2508
ENSG00000197617	1	247419374	247420447	1	q44	VN1R5	-4.7746	-5.0622	-4.8615
ENSG00000162714	1	247460714	247495148	-1	q44	ZNF496	4.7413	4.6419	2.9644
ENSG00000162711	1	247579458	247612410	1	q44	NLRP3	0.8593	2.7037	2.1889
ENSG00000169224	1	247670360	247740992	1	q44	C1orf150	-2.4051	-1.8642	-3.2223
ENSG00000196242	1	247693434	247697141	-1	q44	OR2C3	-4.8037	-5.0775	-4.8945
ENSG00000221888	1	247920676	247921982	-1	q44	OR1C1	-4.8109	-5.0811	-4.9027
ENSG00000162722	1	248020501	248041507	1	q44	TRIM58	0.8294	1.2486	1.3
ENSG00000196071	1	248100493	248264224	1	q44	OR2L13	2.5571	2.6657	2.8175
ENSG00000203663	1	248201474	248202607	1	q44	OR2L2	-4.6342	-1.5126	-2.3802
ENSG00000171180	1	248402231	248403166	1	q44	OR2M4	-4.7518	-3.4641	-4.8354
ENSG00000175137	1	249104648	249120832	-1	q44	SH3BP5L	6.5091	6.5909	5.9942
ENSG00000171161	1	249132409	249143716	1	q44	ZNF672	5.7325	5.4059	4.7583
ENSG00000171163	1	249144205	249153343	-1	q44	ZNF692	4.0459	5.0263	4.776
ENSG00000185220	1	249200395	249214145	1	q44	PGBD2	1.6617	1.871	1.7716
ENSG00000184731	2	38814	46870	-1	p25.3	FAM110C	0.6025	1.5228	2.7794
ENSG00000035115	2	217730	266398	-1	p25.3	SH3YL1	4.167	4.5375	5.4424
ENSG00000143727	2	264140	278283	1	p25.3	ACP1	5.8785	6.5629	6.9249
ENSG00000189292	2	279565	288851	-1	p25.3	FAM150B	-1.6238	-0.3125	0.3762
ENSG00000151353	2	667335	677439	-1	p25.3	TMEM18	5.1717	4.9265	4.722
ENSG00000172554	2	946554	1371385	1	p25.3	SNTG2	-0.6043	-1.1044	-1.9597
ENSG00000115705	2	1377995	1547483	1	p25.3	TPO	-3.1828	-3.4734	-3.2688
ENSG00000130508	2	1635659	1748624	-1	p25.3	PXDN	3.9541	4.2153	3.1266
ENSG00000186487	2	1792885	2335032	-1	p25.3	MYT1L	6.3195	7.6864	8.0999
ENSG00000032389	2	3192696	3381653	-1	p25.3	TSSC1	5.6924	5.9516	5.708
ENSG00000182551	2	3501693	3523507	-1	p25.3	ADI1	6.1659	6.1333	5.368
ENSG00000171865	2	3592383	3606206	-1	p25.3	RNASEH1	3.8619	4.3065	3.6943
ENSG00000118004	2	3642426	3692048	1	p25.3	COLEC11	0.6975	-0.3128	-1.3125
ENSG00000151360	2	3705785	3750261	1	p25.3	ALLC	-4.724	-3.4472	-4.8038
ENSG00000176887	2	5832799	5841516	1	p25.2	SOX11	6.3248	2.8898	2.4376
ENSG00000134326	2	6980701	7006766	-1	p25.2	CMPK2	3.1268	3.8355	3.1035
ENSG00000134321	2	7005937	7038370	1	p25.2	RSAD2	2.5866	2.8566	3.4515
ENSG00000151692	2	7057523	7208417	1	p25.2	RNF144A	6.9669	7.6293	6.7981
ENSG00000115738	2	8818975	8824583	1	p25.1	ID2	6.6831	6.8489	6.6916
ENSG00000134313	2	8865408	8977760	-1	p25.1	KIDINS220	7.6229	6.4319	8.172
ENSG00000143797	2	8992820	9143942	-1	p25.1	MBOAT2	5.0802	5.0825	6.0079
ENSG00000151693	2	9346894	9545812	1	p25.1	ASAP2	5.4661	6.2268	6.3894
ENSG00000119185	2	9543604	9563676	-1	p25.1	ITGB1BP1	5.7156	6.3241	6.8198
ENSG00000119203	2	9563697	9613230	1	p25.1	CPSF3	5.0715	4.3098	4.8452
ENSG00000134330	2	9613787	9636672	1	p25.1	IAH1	4.2744	5.2378	5.1691
ENSG00000151694	2	9628615	9695921	-1	p25.1	ADAM17	4.5355	4.683	4.6275
ENSG00000115750	2	9983483	10074537	1	p25.1	TAF1B	2.4406	1.1587	3.2188
ENSG00000134317	2	10085341	10142411	1	p25.1	GRHL1	0.4795	1.4052	2.5014
ENSG00000172059	2	10182976	10194963	1	p25.1	KLF11	4.7085	3.5556	2.7218
ENSG00000205795	2	10196907	10221071	-1	p25.1	CYS1	2.6589	3.739	3.3055
ENSG00000171848	2	10262455	10271545	1	p25.1	RRM2	4.4839	0.4511	-0.8286
ENSG00000115756	2	10443015	10567743	1	p25.1	HPCAL1	7.1563	7.4637	7.4495
ENSG00000115758	2	10580094	10588630	-1	p25.1	ODC1	6.3001	6.1384	5.7102
ENSG00000115761	2	10710892	10830101	-1	p25.1	NOL10	4.1443	3.1241	4.3745
ENSG00000143882	2	10861775	10925236	1	p25.1	ATP6V1C2	-0.5933	0.7677	-0.2186
ENSG00000143870	2	10923517	10978103	-1	p25.1	PDIA6	6.3911	6.1612	6.1264
ENSG00000162975	2	11052063	11054350	1	p25.1	KCNF1	5.3336	6.6884	6.7074
ENSG00000162976	2	11295324	11319000	1	p25.1	PQLC3	2.4893	3.5124	3.1797
ENSG00000134318	2	11319887	11488456	-1	p25.1	ROCK2	4.3161	3.4728	6.5516
ENSG00000196208	2	11674242	11782914	1	p25.1	GREB1	5.8499	5.6565	4.7729
ENSG00000169006	2	11798304	11810290	-1	p25.1	NTSR2	4.8972	5.4667	4.9313
ENSG00000134324	2	11817721	11967535	1	p25.1	LPIN1	6.2248	6.6921	6.254
ENSG00000071575	2	12857015	12882860	1	p24.3	TRIB2	6.2237	6.89	6.8744
ENSG00000162981	2	14772810	14790933	1	p24.3	FAM84A	5.9348	7.0846	6.7668
ENSG00000151779	2	15307032	15701454	-1	p24.3	NBAS	6.5186	5.9592	6.2858
ENSG00000079785	2	15731302	15771225	1	p24.3	DDX1	6.6728	6.2054	7.9786
ENSG00000134323	2	16080686	16087129	1	p24.3	MYCN	3.8428	3.6037	2.5012
ENSG00000197872	2	16730727	16847599	-1	p24.2	FAM49A	6.2033	7.8629	8.4866
ENSG00000163032	2	17720393	17838285	1	p24.2	VSNL1	9.2429	9.5709	10.5949
ENSG00000163029	2	17845079	17981509	-1	p24.2	SMC6	3.5932	1.6712	4.4149
ENSG00000178295	2	17935125	17966632	1	p24.2	GEN1	0.9066	-1.3152	2.7076
ENSG00000170745	2	18059114	18542882	1	p24.2	KCNS3	1.2189	3.5867	2.9936
ENSG00000185013	2	18744138	18770838	-1	p24.2	NT5C1B	-4.7478	-2.2394	-4.8309
ENSG00000143867	2	19551246	19558414	-1	p24.1	OSR1	-0.9147	-1.1168	-2.0996
ENSG00000183891	2	20096404	20101747	-1	p24.1	TTC32	2.1355	2.4137	2.094
ENSG00000118965	2	20110021	20189892	-1	p24.1	WDR35	4.6138	3.1578	4.8888
ENSG00000132031	2	20191872	20212455	-1	p24.1	MATN3	2.6004	2.4166	0.5469
ENSG00000068697	2	20232411	20251789	-1	p24.1	LAPTM4A	8.001	7.5407	6.9305
ENSG00000115884	2	20400558	20425194	-1	p24.1	SDC1	3.8401	3.402	0.9089
ENSG00000055917	2	20448452	20551995	-1	p24.1	PUM2	7.1722	6.9543	7.9432
ENSG00000143878	2	20646835	20649200	1	p24.1	RHOB	8.7133	9.3258	8.9513
ENSG00000118960	2	20760208	20850849	-1	p24.1	HS1BP3	5.2241	4.4604	4.0566
ENSG00000118961	2	20883803	21022882	-1	p24.1	C2orf43	3.3911	3.1796	4.2686
ENSG00000084674	2	21224301	21266945	-1	p24.1	APOB	-1.3945	3.3672	-0.3769
ENSG00000119771	2	23608088	23931481	1	p24.1	KLHL29	4.8035	4.9545	5.0204
ENSG00000119778	2	23971534	24149984	-1	p23.3	ATAD2B	2.7864	2.4334	3.3243
ENSG00000173960	2	24150155	24227779	1	p23.3	UBXN2A	3.8709	3.045	3.6517
ENSG00000163026	2	24252210	24272445	-1	p23.3	C2orf44	3.4072	2.8981	3.7981
ENSG00000119782	2	24272571	24286551	1	p23.3	FKBP1B	3.8499	4.4318	5.0888
ENSG00000115129	2	24300303	24308731	-1	p23.3	TP53I3	3.7601	1.8693	1.773
ENSG00000176732	2	24338241	24346347	-1	p23.3	PFN4	-1.0033	-2.0468	-2.9301
ENSG00000186453	2	24397938	24423718	1	p23.3	C2orf84	-0.5127	0.1239	-0.0773
ENSG00000198399	2	24425733	24583583	-1	p23.3	ITSN2	4.6242	3.5575	5.0323
ENSG00000084676	2	24714783	24993571	1	p23.3	NCOA1	7.5483	6.739	7.4145
ENSG00000138092	2	25016005	25045245	1	p23.3	CENPO	3.456	2.459	1.8413
ENSG00000138031	2	25042038	25142708	-1	p23.3	ADCY3	6.2444	6.8469	6.1506
ENSG00000115137	2	25166505	25194963	-1	p23.3	DNAJC27	3.9014	4.3403	5.4941
ENSG00000084710	2	25264999	25378243	1	p23.3	EFR3B	7.443	8.0435	7.4525
ENSG00000115138	2	25383722	25391772	-1	p23.3	POMC	-1.5543	0.4657	-0.3195
ENSG00000119772	2	25455845	25565459	-1	p23.3	DNMT3A	5.6228	5.1789	3.8968
ENSG00000138101	2	25600067	25896503	-1	p23.3	DTNB	6.0389	6.1949	5.9913
ENSG00000143970	2	25960557	26101385	-1	p23.3	ASXL2	4.6967	3.429	3.8895
ENSG00000084731	2	26149471	26205618	-1	p23.3	KIF3C	8.2884	9.6299	9.3707
ENSG00000084733	2	26256976	26360323	1	p23.3	RAB10	7.5995	7.7544	7.9358
ENSG00000157833	2	26395960	26412513	1	p23.3	FAM59B	4.8886	4.8917	3.9587
ENSG00000084754	2	26413504	26467594	-1	p23.3	HADHA	8.0944	7.574	7.3311
ENSG00000138029	2	26466038	26513336	1	p23.3	HADHB	8.0085	7.4321	7.6756
ENSG00000173567	2	26531041	26569685	-1	p23.3	GPR113	-2.7786	-0.0642	-0.3218
ENSG00000115155	2	26680071	26781566	-1	p23.3	OTOF	0.838	2.1254	2.0244
ENSG00000173557	2	26785450	26802400	1	p23.3	C2orf70	-3.1314	-2.7054	-1.9877
ENSG00000157884	2	26804070	26864236	-1	p23.3	CIB4	-4.7954	-5.0734	-2.5632
ENSG00000171303	2	26915558	26956288	1	p23.3	KCNK3	4.5118	5.4392	5.081
ENSG00000213699	2	26987152	27004099	1	p23.3	C2orf18	5.8715	6.2795	5.5884
ENSG00000115163	2	26987157	27023935	1	p23.3	CENPA	1.7203	-3.2339	-2.1147
ENSG00000157851	2	27070615	27173219	1	p23.3	DPYSL5	9.3639	8.1349	7.7475
ENSG00000084764	2	27193480	27250064	1	p23.3	MAPRE3	7.8934	8.4018	8.0801
ENSG00000119777	2	27255778	27264563	1	p23.3	TMEM214	6.0897	6.1222	5.4787
ENSG00000084693	2	27265232	27293490	1	p23.3	AGBL5	5.9969	5.05	4.5817
ENSG00000138080	2	27301435	27309271	1	p23.3	EMILIN1	3.683	3.6903	2.1267
ENSG00000138030	2	27309615	27323640	1	p23.3	KHK	3.9063	5.1236	4.443
ENSG00000138028	2	27321757	27341995	-1	p23.3	CGREF1	4.2217	5.7376	5.5939
ENSG00000143994	2	27346682	27353680	1	p23.3	ABHD1	-2.0227	0.471	-0.4652
ENSG00000138073	2	27353624	27357543	-1	p23.3	PREB	5.8174	6.0107	5.551
ENSG00000186143	2	27359723	27362278	-1	p23.3	C2orf53	-4.8073	-5.0793	-4.8986
ENSG00000138074	2	27422455	27435826	-1	p23.3	SLC5A6	5.1809	6.2951	5.099
ENSG00000138085	2	27434895	27440046	1	p23.3	C2orf28	6.0721	5.5403	5.0513
ENSG00000084774	2	27440258	27466660	1	p23.3	CAD	6.1788	5.9572	4.594
ENSG00000115194	2	27476552	27498685	-1	p23.3	SLC30A3	4.3921	5.9731	6.0027
ENSG00000163793	2	27498289	27504367	1	p23.3	DNAJC5G	-2.3499	1.3771	0.2097
ENSG00000138100	2	27505260	27600344	1	p23.3	TRIM54	-0.8645	1.3436	0.5039
ENSG00000163794	2	27530268	27531313	-1	p23.3	UCN	-2.7633	-0.4297	-0.2927
ENSG00000115204	2	27532360	27548547	-1	p23.3	MPV17	5.8909	6.122	5.8555
ENSG00000115207	2	27548716	27579868	-1	p23.3	GTF3C2	5.951	6.1637	5.4614
ENSG00000115211	2	27587219	27593353	-1	p23.3	EIF2B4	5.4298	5.5554	5.1933
ENSG00000115234	2	27593389	27599995	1	p23.3	SNX17	7.0501	7.4486	6.9179
ENSG00000163795	2	27600098	27603657	-1	p23.3	ZNF513	4.421	4.9485	4.3288
ENSG00000115241	2	27604061	27632554	-1	p23.3	PPM1G	7.5101	6.7634	6.5832
ENSG00000115216	2	27650657	27665126	1	p23.3	NRBP1	6.5861	7.0282	6.576
ENSG00000157992	2	27665233	27669348	1	p23.3	KRTCAP3	1.0572	-0.7504	-2.9005
ENSG00000138002	2	27667238	27712656	-1	p23.3	IFT172	5.3043	5.9969	5.4258
ENSG00000115226	2	27714750	27718112	-1	p23.3	FNDC4	5.6776	6.7388	6.1283
ENSG00000084734	2	27719709	27746554	1	p23.3	GCKR	-2.9302	0.9942	-1.4012
ENSG00000221843	2	27799389	27805588	1	p23.3	C2orf16	0.0608	0.9979	0.7736
ENSG00000176714	2	27848506	27851879	-1	p23.3	CCDC121	1.8181	0.3939	2.9743
ENSG00000198522	2	27851114	27874375	1	p23.3	GPN1	5.1069	5.0938	5.2678
ENSG00000119760	2	27873679	27886676	-1	p23.3	SUPT7L	5.8424	6.4082	6.5948
ENSG00000163798	2	27886338	27917840	1	p23.3	SLC4A1AP	5.602	5.4051	6.4881
ENSG00000171174	2	28004231	28113965	-1	p23.2	RBKS	1.1199	1.4037	0.7
ENSG00000158019	2	28112808	28561768	1	p23.2	BRE	5.8638	6.0142	5.7325
ENSG00000075426	2	28615315	28640179	1	p23.2	FOSL2	5.6875	5.8861	4.7081
ENSG00000163803	2	28680012	28866654	1	p23.2	PLB1	-0.7181	0.8141	1.7603
ENSG00000213639	2	28974506	29025806	1	p23.2	PPP1CB	7.2929	8.1569	8.9102
ENSG00000163806	2	29005383	29073477	1	p23.2	SPDYA	-4.3835	-3.2328	-0.9722
ENSG00000171103	2	29072687	29093167	-1	p23.2	TRMT61B	3.3526	3.6955	3.3734
ENSG00000163811	2	29117509	29171088	1	p23.2	WDR43	3.522	3.8458	4.7075
ENSG00000189350	2	29179477	29275096	1	p23.2	FAM179A	0.7987	1.8128	0.4261
ENSG00000179270	2	29284556	29297127	-1	p23.2	C2orf71	-0.9978	-1.1504	-1.7019
ENSG00000115295	2	29320560	29412509	1	p23.2	CLIP4	5.3783	6.2653	6.3896
ENSG00000171094	2	29415640	30144432	-1	p23.1	ALK	0.8648	2.9873	2.4907
ENSG00000119801	2	30369807	30383399	1	p23.1	YPEL5	6.4491	7.5684	7.8738
ENSG00000207187	2	30410300	30410432	1	p23.1	SNORA64	-3.2098	-1.9031	-2.5625
ENSG00000213626	2	30454397	30546596	1	p23.1	LBH	5.1201	6.0602	5.2681
ENSG00000172954	2	30670092	30867091	1	p23.1	LCLAT1	3.6957	4.2583	4.2556
ENSG00000162949	2	30945637	31043408	-1	p23.1	CAPN13	1.0007	1.4596	1.1681
ENSG00000158089	2	31133333	31378068	-1	p23.1	GALNT14	2.1602	3.4913	3.8606
ENSG00000214711	2	31395924	31456724	-1	p23.1	CAPN14	-4.4274	-0.4418	0.0457
ENSG00000013016	2	31456880	31492313	1	p23.1	EHD3	6.9915	8.3017	7.7235
ENSG00000158125	2	31557187	31637581	-1	p23.1	XDH	-3.1849	0.4323	-4.8561
ENSG00000049319	2	31747550	31806136	-1	p23.1	SRD5A2	-4.6577	-1.0815	-4.7287
ENSG00000162961	2	32092878	32264881	-1	p22.3	DPY30	5.1271	4.6916	5.0744
ENSG00000021574	2	32288680	32382706	1	p22.3	SPAST	5.4419	4.613	6.143
ENSG00000152683	2	32390933	32449448	1	p22.3	SLC30A6	2.8192	3.4044	2.9334
ENSG00000091106	2	32449522	32490923	-1	p22.3	NLRC4	-1.5052	-0.1146	0.4238
ENSG00000119820	2	32502979	32537002	1	p22.3	YIPF4	4.5474	4.8735	4.9383
ENSG00000115760	2	32582096	32843966	1	p22.3	BIRC6	6.0462	5.2957	6.7269
ENSG00000018699	2	32853099	33046118	1	p22.3	TTC27	3.2613	2.7009	3.1453
ENSG00000049323	2	33172039	33624576	1	p22.3	LTBP1	5.3431	4.9291	4.6298
ENSG00000152689	2	33661391	33789817	1	p22.3	RASGRP3	5.1288	4.1048	6.0743
ENSG00000119812	2	33808725	33824449	-1	p22.3	FAM98A	6.1315	5.9604	6.7256
ENSG00000150938	2	36583069	36778278	1	p22.3	CRIM1	6.273	6.8302	6.7967
ENSG00000171055	2	36778570	36873230	-1	p22.2	FEZ2	6.3015	6.8123	7.2246
ENSG00000205221	2	36923833	37041935	1	p22.2	VIT	-0.7335	0.2918	0.2702
ENSG00000115808	2	37070783	37193615	-1	p22.2	STRN	4.3177	2.831	5.1403
ENSG00000008869	2	37195526	37311485	-1	p22.2	HEATR5B	5.8735	5.3509	6.149
ENSG00000152133	2	37311594	37326387	1	p22.2	CCDC75	2.4363	1.1536	3.1949
ENSG00000055332	2	37326353	37384208	-1	p22.2	EIF2AK2	4.021	2.2617	3.507
ENSG00000115816	2	37428755	37458856	-1	p22.2	CEBPZ	4.7326	3.0792	5.7563
ENSG00000003509	2	37458774	37480546	1	p22.2	C2orf56	2.8693	3.0879	4.1246
ENSG00000115825	2	37477645	37551951	-1	p22.2	PRKD3	4.7077	2.8882	4.3137
ENSG00000115828	2	37571717	37600465	1	p22.2	QPCT	5.2228	3.8041	3.8528
ENSG00000163171	2	37869032	37965611	-1	p22.2	CDC42EP3	4.8853	3.3313	3.6485
ENSG00000115841	2	38150330	38294285	1	p22.2	FAM82A1	-0.2258	-0.7827	2.0249
ENSG00000138061	2	38294116	38337044	-1	p22.2	CYP1B1	3.0852	3.1334	4.0003
ENSG00000119787	2	38522022	38604427	-1	p22.1	ATL2	4.4556	5.2836	5.7102
ENSG00000143889	2	38789120	38830728	-1	p22.1	HNRPLL	5.5943	5.4082	5.6821
ENSG00000143891	2	38893052	38968379	1	p22.1	GALM	1.7702	1.6274	2.0099
ENSG00000152147	2	38978676	39009598	1	p22.1	GEMIN6	1.9408	2.7908	2.455
ENSG00000163214	2	39024871	39103075	-1	p22.1	DHX57	4.8939	3.8733	5.2018
ENSG00000188010	2	39103103	39156213	1	p22.1	MORN2	3.9074	4.3396	4.6542
ENSG00000115904	2	39208537	39351486	-1	p22.1	SOS1	6.0775	4.5581	6.3615
ENSG00000011566	2	39476407	39664453	-1	p22.1	MAP4K3	4.9122	4.5531	6.1487
ENSG00000152154	2	39892122	39945103	1	p22.1	TMEM178	5.7112	6.6589	6.7455
ENSG00000138050	2	39963200	40006407	-1	p22.1	THUMPD2	1.316	1.3458	3.5119
ENSG00000183023	2	40339286	40838193	-1	p22.1	SLC8A1	4.8233	5.0619	5.6153
ENSG00000162878	2	42275160	42285668	1	p21	PKDCC	2.6145	4.5449	4.1882
ENSG00000143924	2	42396490	42559688	1	p21	EML4	5.0284	3.871	4.6077
ENSG00000115944	2	42560686	42596150	-1	p21	COX7A2L	7.1533	7.3605	6.8129
ENSG00000171126	2	42669157	42721237	-1	p21	KCNG3	-1.0824	0.7078	1.7749
ENSG00000057935	2	42721709	42984087	1	p21	MTA3	4.5377	5.4231	4.9203
ENSG00000162881	2	42989642	42991401	-1	p21	OXER1	-1.5853	-0.7325	-0.9819
ENSG00000162882	2	42994229	43019733	-1	p21	HAAO	-0.2286	1.6782	-0.8763
ENSG00000115970	2	43393800	43823185	-1	p21	THADA	5.3788	4.2884	4.6249
ENSG00000152518	2	43449541	43453748	-1	p21	ZFP36L2	5.6971	6.0286	5.5899
ENSG00000152527	2	43864412	43995126	1	p21	PLEKHH2	2.2277	2.1833	2.8475
ENSG00000138036	2	44001178	44037149	1	p21	DYNC2LI1	3.0209	3.137	4.7425
ENSG00000138075	2	44039611	44066004	-1	p21	ABCG5	-2.2642	-1.4787	-1.1892
ENSG00000143921	2	44066103	44105605	1	p21	ABCG8	-4.6818	0.2048	-1.5859
ENSG00000138095	2	44113363	44223144	-1	p21	LRPPRC	6.7629	6.3565	8.2376
ENSG00000138032	2	44395108	44471523	1	p21	PPM1B	6.4129	6.8991	7.2551
ENSG00000138079	2	44502599	44548633	1	p21	SLC3A1	-1.5408	-3.2367	-4.3797
ENSG00000138078	2	44543420	44589001	-1	p21	PREPL	8.3961	8.6656	9.7965
ENSG00000138083	2	45168902	45173216	1	p21	SIX3	3.642	-0.3441	0.4012
ENSG00000170577	2	45232300	45236569	-1	p21	SIX2	2.3667	-1.7275	-3.0002
ENSG00000068784	2	45615819	45839304	-1	p21	SRBD1	2.9329	0.8353	3.2248
ENSG00000171132	2	45878484	46415129	1	p21	PRKCE	6.3488	8.2102	7.9332
ENSG00000116016	2	46520806	46613836	1	p21	EPAS1	8.5421	9.0525	7.84
ENSG00000119729	2	46768945	46810260	1	p21	RHOQ	5.963	5.5075	6.497
ENSG00000151665	2	46808076	46844258	-1	p21	PIGF	2.9026	3.2994	3.7071
ENSG00000119878	2	46843555	46852881	1	p21	CRIPT	4.7594	4.9389	5.3945
ENSG00000171150	2	46926091	46990268	1	p21	SOCS5	5.0552	4.7972	5.9383
ENSG00000180398	2	47129009	47168994	-1	p21	MCFD2	6.4918	7.151	7.5786
ENSG00000068724	2	47143296	47303276	1	p21	TTC7A	4.6254	5.51	4.6083
ENSG00000143933	2	47272677	47403740	-1	p21	CALM2	10.1752	10.356	11.6359
ENSG00000119888	2	47572297	47614740	1	p21	EPCAM	5.9746	0.7322	3.1508
ENSG00000095002	2	47630108	47789450	1	p21	MSH2	5.751	3.7019	5.8881
ENSG00000184261	2	47747910	47798078	-1	p21	KCNK12	2.0183	2.5518	1.9
ENSG00000116062	2	48010221	48034092	1	p16.3	MSH6	6.521	4.2648	5.8774
ENSG00000138081	2	48016455	48132932	-1	p16.3	FBXO11	6.4887	5.7945	7.5228
ENSG00000170802	2	48541776	48606434	1	p16.3	FOXN2	4.8101	3.7016	5.8626
ENSG00000068781	2	48757064	49003638	1	p16.3	STON1-GTF2A1L	-4.575	-4.9303	-4.6365
ENSG00000138039	2	48859428	48982880	-1	p16.3	LHCGR	-4.7229	-5.0314	-2.4806
ENSG00000170820	2	49189296	49381676	-1	p16.3	FSHR	-4.7708	-2.2527	-3.2722
ENSG00000179915	2	50145643	51259674	-1	p16.3	NRXN1	7.2962	6.2257	8.8943
ENSG00000115239	2	53759810	54087297	-1	p16.2	ASB3	1.3324	1.7381	2.1842
ENSG00000143942	2	53994929	54002333	1	p16.2	CHAC2	0.1163	-0.0895	1.4308
ENSG00000068912	2	54014181	54045956	1	p16.2	ERLEC1	5.6373	6.5021	7.2431
ENSG00000119737	2	54080050	54087126	-1	p16.2	GPR75	3.5075	4.4804	3.0102
ENSG00000068878	2	54091204	54197977	-1	p16.2	PSME4	5.062	4.9622	6.3489
ENSG00000170634	2	54342540	54532437	1	p16.2	ACYP2	5.5651	5.8213	5.9866
ENSG00000178021	2	54480315	54483409	-1	p16.2	TSPYL6	-3.0884	-4.999	-3.1613
ENSG00000177994	2	54557171	54610879	1	p16.2	C2orf73	-1.6966	-4.8808	-2.2371
ENSG00000115306	2	54683422	54896812	1	p16.2	SPTBN1	10.3319	10.6687	10.6615
ENSG00000214595	2	54950636	55199157	1	p16.2	EML6	2.4421	3.8473	4.4973
ENSG00000115310	2	55199325	55339757	-1	p16.1	RTN4	9.5116	9.6384	11.1164
ENSG00000162994	2	55401927	55459699	-1	p16.1	C2orf63	1.9742	2.0111	3.4165
ENSG00000143947	2	55459039	55462989	1	p16.1	RPS27A	8.4152	8.3129	8.5486
ENSG00000085760	2	55463731	55496483	-1	p16.1	MTIF2	4.3052	2.8365	5.5444
ENSG00000115355	2	55514978	55647057	-1	p16.1	CCDC88A	6.0427	4.9799	8.1337
ENSG00000163001	2	55746740	55773015	1	p16.1	CCDC104	5.9484	5.1463	6.7086
ENSG00000138041	2	55774428	55846015	-1	p16.1	SMEK2	5.6801	3.7415	6.5512
ENSG00000138035	2	55861400	55921045	-1	p16.1	PNPT1	3.817	4.1859	5.1024
ENSG00000115380	2	56093102	56151274	-1	p16.1	EFEMP1	6.1874	5.5997	6.1639
ENSG00000055813	2	56411258	56613308	1	p16.1	CCDC85A	4.9476	6.5744	6.6567
ENSG00000028116	2	58134786	58387055	1	p16.1	VRK2	1.6143	-0.2812	2.9385
ENSG00000115392	2	58386378	58468507	-1	p16.1	FANCL	3.181	2.8999	4.3219
ENSG00000119866	2	60678302	60780702	-1	p16.1	BCL11A	4.8828	5.7221	6.1162
ENSG00000115421	2	60983365	61029220	1	p16.1	PAPOLG	3.5041	4.0203	4.5422
ENSG00000162924	2	61108656	61150645	1	p16.1	REL	-0.6368	-1.3417	-0.1139
ENSG00000162927	2	61169104	61245389	-1	p16.1	PUS10	-0.315	-0.0814	1.3419
ENSG00000162928	2	61244360	61276394	1	p16.1	PEX13	3.8336	4.4892	4.2916
ENSG00000162929	2	61293006	61391960	1	p16.1	KIAA1841	4.115	3.9423	4.8993
ENSG00000173209	2	61404553	61414686	1	p15	AHSA2	3.764	5.5919	4.9999
ENSG00000115464	2	61414591	61697904	-1	p15	USP34	6.1652	5.6563	7.4657
ENSG00000082898	2	61704984	61765761	-1	p15	XPO1	7.1881	5.9118	7.6875
ENSG00000170264	2	62051989	62081278	-1	p15	FAM161A	3.8168	2.5337	4.025
ENSG00000115484	2	62095224	62115939	-1	p15	CCT4	7.5487	7.2863	7.7742
ENSG00000173163	2	62115859	62374382	1	p15	COMMD1	3.7519	4.0308	3.854
ENSG00000170340	2	62423248	62451866	1	p15	B3GNT2	3.7909	5.0443	5.1325
ENSG00000186889	2	62727356	62739029	-1	p15	TMEM17	1.8123	2.4832	2.9094
ENSG00000115504	2	62900986	63273622	1	p15	EHBP1	6.0086	4.9266	7.1005
ENSG00000115507	2	63277192	63284971	1	p15	OTX1	0.5771	1.2912	-0.1768
ENSG00000014641	2	63815743	63834331	1	p15	MDH1	8.2528	9.3856	9.6248
ENSG00000169764	2	64068074	64118696	1	p15	UGP2	6.9421	6.8612	8.2747
ENSG00000143952	2	64120035	64246567	-1	p14	VPS54	3.4923	3.1273	4.5711
ENSG00000197329	2	64319786	64371588	-1	p14	PELI1	5.1695	5.2931	5.4373
ENSG00000119844	2	64751465	64820139	1	p14	AFTPH	5.5069	4.8393	6.3874
ENSG00000179833	2	64858755	64977449	-1	p14	SERTAD2	4.6224	5.2006	4.624
ENSG00000115902	2	65215611	65250999	1	p14	SLC1A4	7.3693	7.855	7.2483
ENSG00000011523	2	65283500	65314138	1	p14	CEP68	5.9625	5.93	6.6123
ENSG00000138069	2	65297835	65357240	-1	p14	RAB1A	6.9697	7.3527	8.1888
ENSG00000138071	2	65454887	65498387	1	p14	ACTR2	7.6201	7.2875	8.7235
ENSG00000198369	2	65537985	65659771	-1	p14	SPRED2	6.2903	7.2035	6.6951
ENSG00000143995	2	66660584	66799890	1	p14	MEIS1	3.6515	4.1369	4.3926
ENSG00000143971	2	67624451	67637677	1	p14	ETAA1	2.1958	0.5844	3.2623
ENSG00000197223	2	68268262	68338080	-1	p14	C1D	4.2239	4.934	5.3139
ENSG00000221823	2	68358370	68488362	-1	p14	PPP3R1	8.3544	9.4726	9.6737
ENSG00000115946	2	68384976	68403370	1	p14	PNO1	4.0052	4.094	4.1563
ENSG00000119865	2	68511303	68547183	-1	p14	CNRIP1	6.3441	7.4207	7.5989
ENSG00000115956	2	68592305	68624585	1	p14	PLEK	1.724	2.9323	2.5611
ENSG00000169621	2	68694693	68858004	1	p13.3	APLF	-0.6017	-0.8325	0.2064
ENSG00000163219	2	68906733	69053965	1	p13.3	ARHGAP25	2.8296	2.2765	2.7888
ENSG00000163217	2	69092613	69098649	-1	p13.3	BMP10	-4.8105	-5.081	-4.9023
ENSG00000183607	2	69172364	69180102	-1	p13.3	GKN2	-4.8052	-5.0783	-3.3112
ENSG00000169605	2	69201705	69208106	1	p13.3	GKN1	-4.7963	-5.0738	-4.8862
ENSG00000169604	2	69240310	69476459	1	p13.3	ANTXR1	6.8543	5.8834	6.0442
ENSG00000198380	2	69546905	69614382	-1	p13.3	GFPT1	5.9105	5.5163	6.2514
ENSG00000169599	2	69622882	69664760	-1	p13.3	NFU1	4.259	4.8076	5.0645
ENSG00000115977	2	69688532	69901481	-1	p13.3	AAK1	7.0813	8.0145	8.2362
ENSG00000196975	2	69947923	70053596	1	p13.3	ANXA4	4.2605	4.5923	4.5418
ENSG00000124380	2	70120692	70132707	1	p13.3	SNRNP27	5.4594	5.5371	5.654
ENSG00000059728	2	70124820	70170077	1	p13.3	MXD1	4.9792	5.5753	5.3328
ENSG00000169564	2	70314585	70316332	1	p13.3	PCBP1	8.4521	8.2811	8.0343
ENSG00000115998	2	70377012	70475747	-1	p13.3	C2orf42	4.0732	4.3442	4.2391
ENSG00000116001	2	70436576	70475792	-1	p13.3	TIA1	5.5396	4.882	6.2701
ENSG00000116005	2	70484518	70508323	1	p13.3	PCYOX1	6.8565	6.5378	7.164
ENSG00000035141	2	70523107	70529222	-1	p13.3	FAM136A	5.0897	4.8807	4.6945
ENSG00000163235	2	70674412	70781325	-1	p13.3	TGFA	5.3178	5.8977	5.3425
ENSG00000075340	2	70834750	70995357	-1	p13.3	ADD2	6.6124	7.0235	6.4185
ENSG00000183733	2	71004442	71017775	-1	p13.3	FIGLA	-4.7545	-5.0507	-4.8385
ENSG00000152672	2	71035775	71047732	-1	p13.3	CLEC4F	-1.9813	-1.9342	-2.7338
ENSG00000116031	2	71057347	71062952	-1	p13.3	CD207	-4.4449	-4.8436	-4.4961
ENSG00000116035	2	71127720	71160576	1	p13.3	VAX2	1.0832	-0.3347	-1.5291
ENSG00000116039	2	71163012	71192555	1	p13.3	ATP6V1B1	-0.5012	-2.2552	-4.1961
ENSG00000144031	2	71205510	71212626	1	p13.3	ANKRD53	0.0807	-0.4501	-0.7936
ENSG00000144043	2	71213068	71222075	-1	p13.3	TEX261	6.8645	6.9281	6.3703
ENSG00000124357	2	71291474	71306935	1	p13.3	NAGK	5.3206	5.5636	5.5144
ENSG00000124370	2	71336814	71357369	-1	p13.3	MCEE	1.0179	2.4008	2.6782
ENSG00000124383	2	71357444	71377231	1	p13.3	MPHOSPH10	4.4407	1.9056	5.3833
ENSG00000075292	2	71503691	71662199	1	p13.2	ZNF638	5.7215	4.2645	7.4308
ENSG00000135636	2	71680852	71913898	1	p13.2	DYSF	6.9022	6.2668	6.2812
ENSG00000003137	2	72356367	72375167	-1	p13.2	CYP26B1	5.0354	6.0567	5.7903
ENSG00000116096	2	73114489	73119287	1	p13.2	SPR	3.8606	3.968	2.5343
ENSG00000135638	2	73143176	73162020	1	p13.2	EMX1	3.1425	3.7889	3.3063
ENSG00000144040	2	73169165	73302747	-1	p13.2	SFXN5	7.4812	8.5232	7.6497
ENSG00000135631	2	73300510	73383849	-1	p13.2	RAB11FIP5	6.366	7.3934	6.6069
ENSG00000135632	2	73441350	73454365	1	p13.2	SMYD5	5.2889	6.0527	5.2406
ENSG00000135624	2	73460548	73480149	1	p13.2	CCT7	8.1585	8.0897	7.9833
ENSG00000163013	2	73481810	73511559	-1	p13.1	FBXO41	7.4822	8.7537	7.982
ENSG00000135625	2	73518058	73520833	-1	p13.1	EGR4	0.809	2.9394	3.2015
ENSG00000116127	2	73612886	73837920	1	p13.1	ALMS1	4.8863	2.3915	4.0554
ENSG00000144035	2	73867959	73869520	-1	p13.1	NAT8	-4.564	-0.5302	-3.0393
ENSG00000144034	2	73956231	73964527	-1	p13.1	TPRKB	3.2416	2.0687	3.1466
ENSG00000144048	2	73989311	74007284	-1	p13.1	DUSP11	3.4517	4.005	4.0431
ENSG00000124356	2	74056086	74100786	1	p13.1	STAMBP	5.8538	5.7639	6.0766
ENSG00000163017	2	74119441	74146992	1	p13.1	ACTG2	-0.1377	0.6737	-0.3465
ENSG00000114956	2	74153953	74186088	1	p13.1	DGUOK	5.5827	5.1771	5.1451
ENSG00000187605	2	74229840	74329698	1	p13.1	TET3	6.0285	6.5323	5.2964
ENSG00000163170	2	74362525	74375121	-1	p13.1	BOLA3	3.1003	3.6728	3.5625
ENSG00000065911	2	74425689	74444692	1	p13.1	MTHFD2	6.5759	3.5247	2.7728
ENSG00000188687	2	74443369	74570541	-1	p13.1	SLC4A5	3.2286	2.4573	2.4959
ENSG00000204843	2	74588281	74619214	-1	p13.1	DCTN1	9.3816	10.1461	9.8651
ENSG00000159239	2	74641304	74648718	-1	p13.1	C2orf81	2.1646	2.2698	1.876
ENSG00000005448	2	74648805	74652882	1	p13.1	WDR54	5.1147	4.3623	4.1169
ENSG00000114993	2	74652963	74669549	-1	p13.1	RTKN	6.7008	6.9867	6.7381
ENSG00000115275	2	74688184	74692537	-1	p13.1	MOGS	5.28	5.559	4.8411
ENSG00000204822	2	74699085	74700449	-1	p13.1	MRPL53	4.2304	4.2239	3.5146
ENSG00000135637	2	74699113	74710535	-1	p13.1	CCDC142	3.0607	3.878	2.5533
ENSG00000115282	2	74710200	74722013	1	p13.1	TTC31	4.4293	4.4735	3.7896
ENSG00000115289	2	74732170	74735707	-1	p13.1	PCGF1	3.8684	3.7173	3.1563
ENSG00000115297	2	74740590	74744769	1	p13.1	TLX2	-4.6483	-3.3969	-4.718
ENSG00000144045	2	74745258	74753463	-1	p13.1	DQX1	-4.5591	-2.5971	-1.8116
ENSG00000115307	2	74753772	74757066	-1	p13.1	AUP1	6.1577	6.5319	6.0135
ENSG00000115317	2	74756504	74760472	1	p13.1	HTRA2	4.7446	5.0605	4.4238
ENSG00000115318	2	74759541	74782817	-1	p13.1	LOXL3	2.0849	2.9377	2.0444
ENSG00000115325	2	74776153	74784681	1	p13.1	DOK1	3.1458	3.0364	1.7359
ENSG00000159374	2	74785010	74875465	-1	p13.1	C2orf65	-0.123	0.4682	1.1366
ENSG00000135622	2	74881355	74909186	1	p13.1	SEMA4F	4.7697	5.7024	5.4077
ENSG00000159399	2	75061108	75120486	1	p12	HK2	3.9129	3.9358	3.2937
ENSG00000115350	2	75185619	75197255	1	p12	POLE4	4.6286	4.5161	4.6316
ENSG00000115353	2	75276231	75426826	-1	p12	TACR1	0.557	3.2595	2.6546
ENSG00000115363	2	75696428	75796848	-1	p12	FAM176A	0.5975	-0.299	-4.3999
[truncated: 13,989 more rows]

## Sheet: TCGA_CopyNumber_Processed
EnsemblGeneID	Chr	Start	Stop	Strand	Band	Gene	TCGA-CS-5390-01A	TCGA-CS-5395-01A	TCGA-CS-5396-01A	TCGA-CS-6668-01A	TCGA-CS-6669-01A	TCGA-CS-6670-01A	TCGA-DB-5278-01A	TCGA-DB-5279-01A	TCGA-DB-A4XG-01A	TCGA-DB-A64L-01A	TCGA-DB-A64P-01A	TCGA-DB-A64R-01A	TCGA-DB-A64V-01A	TCGA-DH-5141-01A	TCGA-DH-5144-01A	TCGA-DH-A669-01A	TCGA-DH-A669-02A	TCGA-DH-A66F-01A	TCGA-DH-A66G-01A	TCGA-DH-A7UR-01A	TCGA-DH-A7US-01A	TCGA-DU-5849-01A	TCGA-DU-5870-01A	TCGA-DU-5870-02A	TCGA-DU-5874-01A	TCGA-DU-6393-01A	TCGA-DU-6394-01A	TCGA-DU-6397-01A	TCGA-DU-6397-02A	TCGA-DU-6399-01A	TCGA-DU-6400-01A	TCGA-DU-6401-01A	TCGA-DU-6404-01A	TCGA-DU-6407-01A	TCGA-DU-6408-01A	TCGA-DU-6410-01A	TCGA-DU-7008-01A	TCGA-DU-7009-01A	TCGA-DU-7014-01A	TCGA-DU-7015-01A	TCGA-DU-7018-01A	TCGA-DU-7294-01A	TCGA-DU-7300-01A
ENSG00000187634	1	860260	879955	1	p36.33	SAMD11	-0.6986	-0.0306	-0.7493	-0.802	-0.0417	-0.5851	-0.6092	-0.6862	-0.8033	-0.5249	-0.7066	-0.7401	-0.4353	-0.6461	-0.8479	-0.4536	-0.5104	-0.7637	0.0314	-0.5338	-0.5385	-0.5293	-0.6544	-0.8816	-0.7409	-0.7642	-0.8541	-0.6381	-0.6597	0.0216	-0.5825	0.1025	-0.0075	0.0085	0.0393	-0.8433	0.0305	-0.7551	-0.1207	-0.0438	-0.7486	-0.7237	-0.4451
ENSG00000188976	1	879584	894689	-1	p36.33	NOC2L	-0.6986	-0.0306	-0.7493	-0.802	-0.0417	-0.5851	-0.6092	-0.6862	-0.8033	-0.5249	-0.7066	-0.7401	-0.4353	-0.6461	-0.8479	-0.4536	-0.5104	-0.7637	0.0314	-0.5338	-0.5385	-0.5293	-0.6544	-0.8816	-0.7409	-0.7642	-0.8541	-0.6381	-0.6597	0.0216	-0.5825	0.1025	-0.0075	0.0085	0.0393	-0.8433	0.0305	-0.7551	-0.1207	-0.0438	-0.7486	-0.7237	-0.4451
ENSG00000187961	1	895967	901095	1	p36.33	KLHL17	-0.6986	-0.0306	-0.7493	-0.802	-0.0417	-0.5851	-0.6092	-0.6862	-0.8033	-0.5249	-0.7066	-0.7401	-0.4353	-0.6461	-0.8479	-0.4536	-0.5104	-0.7637	0.0314	-0.5338	-0.5385	-0.5293	-0.6544	-0.8816	-0.7409	-0.7642	-0.8541	-0.6381	-0.6597	0.0216	-0.5825	0.1025	-0.0075	0.0085	0.0393	-0.8433	0.0305	-0.7551	-0.1207	-0.0438	-0.7486	-0.7237	-0.4451
ENSG00000187583	1	901877	911245	1	p36.33	PLEKHN1	-0.6986	-0.0306	-0.7493	-0.802	-1.3821	-0.5851	-0.6092	-0.6862	-0.8033	-0.5249	-0.7066	-0.7401	-0.4353	-0.6461	-0.8479	-0.4536	-0.5104	-0.7637	0.0314	-0.5338	-0.5385	-0.5293	-0.6544	-0.8816	-0.7409	-0.7642	-0.8541	-0.6381	-0.6597	0.0216	-0.5825	0.1025	-0.0075	0.0085	0.0393	-0.8433	0.0305	-0.7551	-0.1207	-0.0438	-0.7486	-0.7237	-0.4451
ENSG00000187642	1	910579	917497	-1	p36.33	C1orf170	-0.6986	-0.0306	-0.7493	-0.802	0	-0.5851	-0.6092	-0.6862	-0.8033	-0.5249	-0.7066	-0.7401	-0.4353	-0.6461	-0.8479	-0.4536	-0.5104	-0.7637	0.0314	-0.5338	-0.5385	-0.5293	-0.6544	-0.8816	-0.7409	-0.7642	-0.8541	-0.6381	-0.6597	0.0216	-0.5825	0.1025	-0.0075	0.0085	0.0393	-0.8433	0.0305	-0.7551	-0.1207	-0.0438	-0.7486	-0.7237	-0.4451
ENSG00000188290	1	934342	935552	-1	p36.33	HES4	-0.6986	-0.0306	-0.7493	-0.802	0.0302	-0.5851	-0.6092	-0.6862	-0.8033	-0.5249	-0.7066	-0.7401	-0.4353	-0.6461	-0.8479	-0.4536	-0.5104	-0.7637	0.0314	-0.5338	-0.5385	-0.5293	-0.6544	-0.8816	-0.7409	-0.7642	-0.8541	-0.6381	-0.6597	0.0216	-0.5825	0.1025	-0.0075	0.0085	0.0393	-0.8433	0.0305	-0.7551	-0.1207	-0.0438	-0.7486	-0.7237	-0.4451
ENSG00000187608	1	948803	949920	1	p36.33	ISG15	-0.6986	-0.0306	-0.7493	-0.802	0.0302	-0.5851	-0.6092	-0.6862	-0.8033	-0.5249	-0.7066	-0.7401	-0.4353	-0.6461	-0.8479	-0.4536	-0.5104	-0.7637	0.0314	-0.5338	-0.5385	-0.5293	-0.6544	-0.8816	-0.7409	-0.7642	-0.8541	-0.6381	-0.6597	0.0216	-0.5825	0.1025	-0.0075	0.0085	0.0393	-0.8433	0.0305	-0.7551	-0.1207	-0.0438	-0.7486	-0.7237	-0.4451
ENSG00000188157	1	955503	991496	1	p36.33	AGRN	-0.6986	-0.0306	-0.7493	-0.802	0.0302	-0.5851	-0.6092	-0.6862	-0.8033	-0.5249	-0.7066	-0.7401	-0.4353	-0.6461	-0.8479	-0.4536	-0.5104	-0.7637	0.0314	-0.5338	-0.5385	-0.5293	-0.6544	-0.8816	-0.7409	-0.7642	-0.924751	-0.6381	-0.6597	0.0216	-0.5825	0.1025	-0.0075	0.0085	0.0393	-0.8433	0.0305	-0.7551	-0.1207	-0.0438	-0.7486	-0.7237	-0.4451
ENSG00000131591	1	1017198	1051741	-1	p36.33	C1orf159	-0.6986	-0.0306	-0.7493	-0.802	0.0302	-0.5851	-0.6092	-0.6862	-0.8033	-0.5249	-0.7066	-0.7401	-0.4353	-0.6461	-0.8479	-0.4536	-0.5104	-0.7637	0.0314	-0.5338	-0.5385	-0.5293	-0.6544	-0.8816	-0.7409	-0.7642	-1.04758	-0.6381	-0.6597	0.0216	-0.5825	0.1025	-0.0075	0.0085	0.0393	-0.8433	0.0305	-0.7551	-0.1207	-0.0438	-0.7486	-0.7237	-0.4451
ENSG00000162571	1	1109264	1133315	1	p36.33	TTLL10	-0.6986	-0.0306	-0.7493	-0.802	0.0302	-0.5851	-0.6092	-0.6862	-0.8033	-0.5249	-0.7066	-0.7401	-0.4353	-0.6461	-0.8479	-0.4536	-0.5104	-0.7637	0.0314	-0.5338	-0.5385	-0.5293	-0.6544	-0.8816	-0.7409	-0.7642	-0.806	-0.6381	-0.6597	0.0216	-0.5825	0.1025	-0.0075	0.0085	0.0393	-0.8433	0.0305	-0.7551	-0.1207	-0.0438	-0.7486	-0.7237	-0.4451
ENSG00000186891	1	1138888	1142071	-1	p36.33	TNFRSF18	-0.6986	-0.0306	-0.7493	-0.802	0.0302	-0.5851	-0.6092	-0.6862	-0.8033	-0.5249	-0.7066	-0.7401	-0.4353	-0.6461	-0.8479	-0.4536	-0.5104	-0.7637	0.0314	-0.5338	-0.5385	-0.5293	-0.6544	-0.8816	-0.7409	-0.7642	-0.806	-0.6381	-0.6597	0.0216	-0.5825	0.1025	-0.0075	0.0085	0.0393	-0.8433	0.0305	-0.7551	-0.1207	-0.0438	-0.7486	-0.7237	-0.4451
ENSG00000186827	1	1146706	1149518	-1	p36.33	TNFRSF4	-0.6986	-0.0306	-0.7493	-0.802	0.0302	-0.5851	-0.6092	-0.6862	-0.8033	-0.5249	-0.7066	-0.7401	-0.4353	-0.6461	-0.8479	-0.4536	-0.5104	-0.7637	0.0314	-0.5338	-0.5385	-0.5293	-0.6544	-0.8816	-0.7409	-0.7642	-0.806	-0.6381	-0.6597	0.0216	-0.5825	0.1025	-0.0075	0.0085	0.0393	-0.8433	0.0305	-0.7551	-0.1207	-0.0438	-0.7486	-0.7237	-0.4451
ENSG00000078808	1	1152288	1167411	-1	p36.33	SDF4	-0.6986	-0.0306	-0.7493	-0.802	0.0302	-0.5851	-0.6092	-0.6862	-0.8033	-0.5249	-0.7066	-0.7401	-0.4353	-0.6461	-0.8479	-0.4536	-0.5104	-0.7637	0.0314	-0.5338	-0.5385	-0.5293	-0.6544	-0.8816	-0.7409	-0.7642	-0.806	-0.6381	-0.6597	0.0216	-0.5825	0.1025	-0.0075	0.0085	0.0393	-0.8433	0.0305	-0.7551	-0.1207	-0.0438	-0.7486	-0.7237	-0.4451
ENSG00000176022	1	1167629	1170421	1	p36.33	B3GALT6	-0.6986	-0.0306	-0.7493	-0.802	0.0302	-0.5851	-0.6092	-0.6862	-0.8033	-0.5249	-0.7066	-0.7401	-0.4353	-0.6461	-0.8479	-0.4536	-0.5104	-0.7637	0.0314	-0.5338	-0.5385	-0.5293	-0.6544	-0.8816	-0.7409	-0.7642	-0.806	-0.6381	-0.6597	0.0216	-0.5825	0.1025	-0.0075	0.0085	0.0393	-0.8433	0.0305	-0.7551	-0.1207	-0.0438	-0.7486	-0.7237	-0.4451
ENSG00000184163	1	1177826	1182102	-1	p36.33	FAM132A	-0.6986	-0.0306	-0.7493	-0.802	0.0302	-0.5851	-0.6092	-0.6862	-0.8033	-0.5249	-0.7066	-0.7401	-0.4353	-0.6461	-0.8479	-0.4536	-0.5104	-0.7637	0.0314	-0.5338	-0.5385	-0.5293	-0.6544	-0.8816	-0.7409	-0.7642	-0.806	-0.6381	-0.6597	0.0216	-0.5825	0.1025	-0.0075	0.0085	0.0393	-0.8433	0.0305	-0.7551	-0.1207	-0.0438	-0.7486	-0.7237	-0.4451
ENSG00000160087	1	1189289	1209265	-1	p36.33	UBE2J2	-0.6986	-0.0306	-0.7493	-0.802	0.0302	-0.5851	-0.6092	-0.6862	-0.8033	-0.5249	-0.7066	-0.7401	-0.4353	-0.6461	-0.8479	-0.4536	-0.5104	-0.7637	0.0314	-0.5338	-0.5385	-0.5293	-0.6544	-0.8816	-0.7409	-0.7642	-0.806	-0.6381	-0.6597	0.0216	-0.5825	0.1025	-0.0075	0.0085	0.0393	-0.8433	0.0305	-0.7551	-0.1207	-0.0438	-0.7486	-0.7237	-0.4451
ENSG00000162572	1	1214447	1227409	1	p36.33	SCNN1D	-0.6986	-0.0306	-0.7493	-0.802	0.0302	-0.5851	-0.6092	-0.6862	-0.8033	-0.5249	-0.7066	-0.7401	-0.4353	-0.6461	-0.8479	-0.4536	-0.5104	-0.7637	0.0314	-0.5338	-0.5385	-0.5293	-0.6544	-0.8816	-0.7409	-0.7642	-0.806	-0.6381	-0.6597	0.0216	-0.5825	0.1025	-0.0075	0.0085	0.0393	-0.8433	0.0305	-0.7551	-0.1207	-0.0438	-0.7486	-0.7237	-0.4451
ENSG00000131584	1	1227756	1244989	-1	p36.33	ACAP3	-0.6986	-0.0306	-0.7493	-0.802	0.0302	-0.5851	-0.6092	-0.6862	-0.8033	-0.5249	-0.7066	-0.7401	-0.4353	-0.6461	-0.8479	-0.4536	-0.5104	-0.7637	0.0314	-0.5338	-0.5385	-0.5293	-0.6544	-0.8816	-0.7409	-0.7642	-0.806	-0.6381	-0.6597	0.0216	-0.5825	0.1025	-0.0075	0.0085	0.0393	-0.8433	0.0305	-0.7551	-0.1207	-0.0438	-0.7486	-0.7237	-0.4451
ENSG00000169972	1	1243947	1247057	1	p36.33	PUSL1	-0.6986	-0.0306	-0.7493	-0.802	0.0302	-0.5851	-0.6092	-0.6862	-0.8033	-0.5249	-0.7066	-0.7401	-0.4353	-0.6461	-0.8479	-0.4536	-0.5104	-0.7637	0.0314	-0.5338	-0.5385	-0.5293	-0.6544	-0.8816	-0.7409	-0.7642	-0.806	-0.6381	-0.6597	0.0216	-0.5825	0.1025	-0.0075	0.0085	0.0393	-0.8433	0.0305	-0.7551	-0.1207	-0.0438	-0.7486	-0.7237	-0.4451
ENSG00000127054	1	1246965	1260071	-1	p36.33	CPSF3L	-0.6986	-0.0306	-0.7493	-0.802	0.0302	-0.5851	-0.6092	-0.6862	-0.8033	-0.5249	-0.7066	-0.7401	-0.4353	-0.6461	-0.8479	-0.4536	-0.5104	-0.7637	0.0314	-0.5338	-0.5385	-0.5293	-0.6544	-0.8816	-0.7409	-0.7642	-0.806	-0.6381	-0.6597	0.0216	-0.5825	0.1025	-0.0075	0.0085	0.0393	-0.8433	0.0305	-0.7551	-0.1207	-0.0438	-0.7486	-0.7237	-0.4451
ENSG00000107404	1	1270656	1284760	-1	p36.33	DVL1	-0.6986	-0.0306	-0.7493	-0.802	0.0302	-0.5851	-0.6092	-0.6862	-0.8033	-0.5249	-0.7066	-0.7401	-0.4353	-0.6461	-0.8479	-0.4536	-0.5104	-0.7637	0.0314	-0.5338	-0.5385	-0.5293	-0.6544	-0.8816	-0.7409	-0.7642	-0.806	-0.6381	-0.6597	0.0216	-0.5825	0.1025	-0.0075	0.0085	0.0393	-0.8433	0.0305	-0.7551	-0.1207	-0.0438	-0.7486	-0.7237	-0.4451
ENSG00000162576	1	1288069	1297157	-1	p36.33	MXRA8	-0.6986	-0.0306	-0.7493	-0.802	0.0302	-0.5851	-0.6092	-0.6862	-0.8033	-0.5249	-0.7066	-0.7401	-0.4353	-0.6461	-0.8479	-0.4536	-0.5104	-0.7637	0.0314	-0.5338	-0.5385	-0.5293	-0.6544	-0.8816	-0.7409	-0.7642	-0.806	-0.6381	-0.6597	0.0216	-0.5825	0.1025	-0.0075	0.0085	0.0393	-0.8433	0.0305	-0.7551	-0.1207	-0.0438	-0.7486	-0.7237	-0.4451
ENSG00000175756	1	1309110	1310875	-1	p36.33	AURKAIP1	-0.6986	-0.0306	-0.7493	-0.802	0.0302	-0.5851	-0.6092	-0.6862	-0.8033	-0.5249	-0.7066	-0.7401	-0.4353	-0.6461	-0.8479	-0.4536	-0.5104	-0.7637	0.0314	-0.5338	-0.5385	-0.5293	-0.6544	-0.8816	-0.7409	-0.7642	-0.806	-0.6381	-0.6597	0.0216	-1.3227	0.1025	-0.0075	0.0085	0.0393	-0.8433	0.0305	-0.7551	-0.1207	-0.0438	-0.7486	-0.7237	-0.4451
ENSG00000221978	1	1321091	1334708	-1	p36.33	CCNL2	-0.6986	-0.0306	-0.7493	-0.802	0.0302	-0.5851	-0.6092	-0.6862	-0.8033	-0.5249	-0.7066	-0.7401	-0.4353	-0.6461	-0.8479	-0.4536	-0.5104	-0.7637	0.0314	-0.5338	-0.5385	-0.5293	-0.6544	-0.8816	-0.7409	-0.7642	-0.806	-0.6381	-0.6597	0.0216	-1.3227	0.1025	-0.0075	0.0085	0.0393	-0.8433	0.0305	-0.7551	-0.1207	-0.0438	-0.7486	-0.7237	-0.4451
ENSG00000179403	1	1370241	1378262	1	p36.33	VWA1	-0.6986	-0.0306	-0.7493	-0.802	0.0302	-0.5851	-0.6092	-0.6862	-0.8033	-0.5249	-0.7066	-0.7401	-0.4353	-0.6461	-0.8479	-0.4536	-0.5104	-0.7637	0.0314	-0.5338	-0.5385	-0.5293	-0.6544	-0.8816	-0.7409	-0.7642	-0.806	-0.6381	-0.6597	0.0216	0	0.1025	-0.0075	0.0085	0.0393	-0.8433	0.0305	-0.7551	-0.1207	-0.0438	-0.7486	-0.7237	-0.4451
ENSG00000215915	1	1385069	1405538	1	p36.33	ATAD3C	-0.6986	-0.0306	-0.7493	-0.802	0.0302	-0.5851	-0.6092	-0.6862	-0.8033	-0.5249	-0.7066	-0.7401	-0.4353	-0.6461	-0.8479	-0.4536	-0.5104	-0.7637	0.0314	-0.5338	-0.5385	-0.5293	-0.6544	-0.8816	-0.7409	-0.7642	-0.806	-0.6381	-0.6597	0.0216	0	0.1025	-0.0075	0.0085	0.0393	-0.8433	0.0305	-0.7551	-0.1207	-0.0438	-0.7486	-0.7237	-0.4451
ENSG00000160072	1	1407143	1433228	1	p36.33	ATAD3B	-0.6986	-0.0306	-0.7493	-0.802	0.0302	-0.5851	-0.6092	-0.6862	-0.8033	-0.5249	-0.7066	-0.7401	-0.4353	-0.6461	-0.8479	-0.4536	-0.5104	-0.7637	0.0314	-0.5338	-0.5385	-0.5293	-0.6544	-0.8816	-0.7409	-0.7642	-0.806	-0.6381	-0.6597	0.0216	-0.712	0.1025	-0.0075	0.0085	0.0393	-0.8433	0.0305	-0.7551	-0.1207	-0.0438	-0.7486	-0.7237	-0.4451
ENSG00000197785	1	1447531	1470067	1	p36.33	ATAD3A	-0.6986	-0.0306	-0.7493	-0.802	0.0302	-0.5851	-0.6092	-0.6862	-0.8033	-0.5249	-0.7066	-0.7401	-0.4353	-0.6461	-0.8479	-0.4536	-0.5104	-0.7637	0.0314	-0.5338	-0.5385	-0.5293	-0.6544	-0.8816	-0.7409	-0.7642	-0.806	-0.6381	-0.6597	0.0216	-0.712	0.1025	-0.0075	0.0085	0.0393	-0.8433	0.0305	-0.7551	-0.1207	-0.0438	-0.7486	-0.7237	-0.4451
ENSG00000160075	1	1477053	1510249	-1	p36.33	SSU72	-0.6986	-0.0306	-0.7493	-0.802	0.0302	-0.5851	-0.6092	-0.6862	-0.8033	-0.5249	-0.7066	-0.7401	-0.4353	-0.6461	-0.8479	-0.4536	-0.5104	-0.7637	0.0314	-0.5338	-0.5385	-0.5293	-0.6544	-0.8816	-0.7409	-0.7642	-0.806	-0.6381	-0.6597	0.0216	-0.712	0.1025	-0.0075	0.0085	0.0393	-0.8433	0.0305	-0.7551	-0.1207	-0.0438	-0.7486	-0.7237	-0.865398
ENSG00000197530	1	1550795	1565990	1	p36.33	MIB2	-0.6986	-0.0306	-0.7493	-0.802	0.0302	-0.5851	-0.6092	-0.6862	-0.8033	-0.5249	-0.7066	-0.7401	-0.4353	-0.6461	-0.8479	-0.4536	-0.5104	-0.7637	0.0314	-0.5338	0	-0.5293	-0.6544	-0.8816	-0.7409	-0.7642	-0.806	-0.6381	-0.6597	0.0216	-0.712	0	-0.0075	0.0085	0.0393	-0.8433	0.0305	-0.7551	-0.1207	-0.0438	-0.7486	-0.7237	-1.5186
ENSG00000215790	1	1656277	1677431	-1	p36.33	SLC35E2	-0.6986	-0.0306	-0.7493	-3.1125	0.0302	-0.5851	-0.6092	-0.6862	-0.8033	-0.5249	-0.7066	-0.7401	-0.4353	-0.6461	-0.8479	-0.4536	-0.5104	-0.7637	0.0314	-0.5338	-1.7906	-0.5293	-0.6544	-0.8816	-0.7409	-0.7642	-0.806	-0.6381	-0.6597	0.0216	-0.712	-0.6551	-0.0075	0.0085	0.0393	-0.8433	0.0305	-0.7551	-0.1207	-0.0438	-0.7486	-0.7237	-1.5186
ENSG00000008130	1	1682671	1711896	-1	p36.33	NADK	-0.6986	-0.0306	-0.7493	-0.8421	0.0302	-0.5851	-0.6092	-0.6862	-0.8033	-0.5249	-0.7066	-0.7401	-0.4353	-0.6461	-0.8479	-0.4536	-0.5104	-0.7637	0.0314	-0.5338	-0.5668	-0.5293	-0.6544	-0.8816	-0.7409	-0.7642	-0.806	-0.6381	-0.6597	0.0216	-0.712	0.056	-0.0075	0.0085	0.0393	-0.8433	0.0305	-0.7551	-0.1207	-0.0438	-0.7486	-0.7237	-0.5069
ENSG00000078369	1	1716725	1822502	-1	p36.33	GNB1	-0.6986	-0.0306	-0.7493	-0.8421	0.0302	-0.5851	-0.6092	-0.6862	-0.8033	-0.5249	-0.7066	-0.7401	-0.4353	-0.6461	-0.8479	-0.4536	-0.5104	-0.7637	0.0314	-0.5338	-0.5668	-0.5293	-0.6544	-0.8816	-0.7409	-0.7642	-0.806	-0.6381	-0.6597	0.0216	-0.712	0.056	-0.0075	0.0085	0.0393	-0.8433	0.0305	-0.7551	-0.1207	-0.0438	-0.7486	-0.7237	-0.5069
ENSG00000169885	1	1846266	1848735	1	p36.33	CALML6	-0.6986	-0.0306	-0.7493	-0.8421	0.0302	-0.5851	-0.6092	-0.6862	-0.8033	-0.5249	-0.7066	-0.7401	-0.4353	-0.6461	-0.8479	-0.4536	-0.5104	-0.7637	0.0314	-0.5338	-0.5668	-0.5293	-0.6544	-0.8816	-0.7409	-0.7642	-0.806	-0.6381	-0.6597	0.0216	-0.712	0.056	-0.0075	0.0085	0.0393	-0.8433	0.0305	-0.7551	-0.1207	-0.0438	-0.7486	-0.7237	-0.5069
ENSG00000178821	1	1849029	1850712	-1	p36.33	TMEM52	-0.6986	-0.0306	-0.7493	-0.8421	0.0302	-0.5851	-0.6092	-0.6862	-0.8033	-0.5249	-0.7066	-0.7401	-0.4353	-0.6461	-0.8479	-0.4536	-0.5104	-0.7637	0.0314	-0.5338	-0.5668	-0.5293	-0.6544	-0.8816	-0.7409	-0.7642	-0.806	-0.6381	-0.6597	0.0216	-0.712	0.056	-0.0075	0.0085	0.0393	-0.8433	0.0305	-0.7551	-0.1207	-0.0438	-0.7486	-0.7237	-0.5069
ENSG00000142609	1	1853396	1935276	-1	p36.33	C1orf222	-0.6986	-0.0306	-0.7493	-0.8421	0.0302	-0.5851	-0.6092	-0.6862	-0.8033	-0.5249	-0.7066	-0.7401	-0.4353	-0.6461	-0.8479	-0.4536	-0.5104	-0.7637	0.0314	-0.5338	-0.5668	-0.5293	-0.6544	-0.8816	-0.7409	-0.7642	-0.806	-0.6381	-0.6597	0.0216	-0.712	0.056	-0.0075	0.0085	0.0393	-0.8433	0.0305	-0.7551	-0.1207	-0.0438	-0.7486	-0.7237	-0.5069
ENSG00000187730	1	1950780	1962192	1	p36.33	GABRD	-0.6986	-0.0306	-0.7493	-0.8421	0.0302	-0.5851	-0.6092	-0.6862	-0.8033	-0.5249	-0.7066	-0.7401	-0.4353	-0.6461	-0.8479	-0.4536	-0.5104	-0.7637	0.0314	-0.5338	-0.5668	-0.5293	-0.6544	-0.8816	-0.7409	-0.7642	-0.806	-0.6381	-0.6597	0.0216	-0.712	0.056	-0.0075	0.0085	0.0393	-0.8433	0.0305	-0.7551	-0.1207	-0.0438	-0.7486	-0.7237	-0.5069
ENSG00000067606	1	1981909	2116834	1	p36.33	PRKCZ	-0.6986	-0.0306	-0.7493	-0.8421	0.0302	-0.5851	-0.6092	-0.6862	-0.8033	-0.5249	-0.7066	-0.7401	-0.4353	-0.6461	-0.8479	-0.4536	-0.5104	-0.7637	0.0314	-0.5338	-0.5668	-0.5293	-0.6544	-0.8816	-0.7409	-0.7642	-0.806	-0.6381	-0.6597	0.0216	-0.712	0.056	-0.0075	0.0085	0.0393	-0.8433	0.0305	-0.7551	-0.1207	-0.0438	-0.7486	-0.7237	-0.5069
ENSG00000162585	1	2115903	2144159	-1	p36.33	C1orf86	-0.6986	-0.0306	-0.7493	-0.8421	0.0302	-0.5851	-0.6092	-0.6862	-0.8033	-0.5249	-0.7066	-0.7401	-0.4353	-0.6461	-0.8479	-0.4536	-0.5104	-0.7637	0.0314	-0.5338	-0.5668	-0.5293	-0.6544	-0.8816	-0.7409	-0.7642	-0.806	-0.6381	-0.6597	0.0216	-0.712	0.056	-0.0075	0.0085	0.0393	-0.8433	0.0305	-0.7551	-0.1207	-0.0438	-0.7486	-0.7237	-0.5069
ENSG00000157933	1	2160134	2241558	1	p36.33	SKI	-0.6986	-0.0306	-0.7493	-0.8421	0.0302	-0.5851	-0.6092	-0.6862	-0.8033	-0.5249	-0.7066	-0.7401	-0.4353	-0.6461	-0.8479	-0.4536	-0.5104	-0.7637	0.0314	-0.5338	-0.5668	-0.5293	-0.6544	-0.8816	-0.7409	-0.7642	-0.806	-0.6381	-0.6597	0.0216	-0.712	0.056	-0.0075	0.0085	0.0393	-0.8433	0.0305	-0.7551	-0.1207	-0.0438	-0.7486	-0.7237	-0.5069
ENSG00000116151	1	2252692	2323146	-1	p36.32	MORN1	-0.6986	-0.0306	-0.7493	-0.8421	0.0302	-0.5851	-0.6092	-0.6862	-0.8033	-0.5249	-0.7066	-0.7401	-0.4353	-0.6461	-0.8479	-0.4536	-0.5104	-0.7637	0.0314	-0.5338	-0.5668	-0.5293	-0.6544	-0.8816	-0.7409	-0.7642	-0.806	-0.6381	-0.6597	0.0216	-0.712	0.056	-0.0075	0.0085	0.0393	-0.8433	0.0305	-0.7551	-0.1207	-0.0438	-0.7486	-0.7237	-0.5069
ENSG00000157916	1	2323267	2335190	1	p36.32	RER1	-0.6986	-0.0306	-0.7493	-0.8421	0.0302	-0.5851	-0.6092	-0.6862	-0.8033	-0.5249	-0.7066	-0.7401	-0.4353	-0.6461	-0.8479	-0.4536	-0.5104	-0.7637	0.0314	-0.5338	-0.5668	-0.5293	-0.6544	-0.8816	-0.7409	-0.7642	-0.806	-0.6381	-0.6597	0.0216	-0.712	0.056	-0.0075	0.0085	0.0393	-0.8433	0.0305	-0.7551	-0.1207	-0.0438	-0.7486	-0.7237	-0.5069
ENSG00000157911	1	2336236	2345236	-1	p36.32	PEX10	-0.6986	-0.0306	-0.7493	-0.8421	0.0302	-0.5851	-0.6092	-0.6862	-0.8033	-0.5249	-0.7066	-0.7401	-0.4353	-0.6461	-0.8479	-0.4536	-0.5104	-0.7637	0.0314	-0.5338	-0.5668	-0.5293	-0.6544	-0.8816	-0.7409	-0.7642	-0.806	-0.6381	-0.6597	0.0216	-0.712	0.056	-0.0075	0.0085	0.0393	-0.8433	0.0305	-0.7551	-0.1207	-0.0438	-0.7486	-0.7237	-0.5069
ENSG00000149527	1	2398898	2436969	1	p36.32	PLCH2	-0.6986	-0.0306	-0.7493	-0.8421	0.0302	-0.5851	-0.6092	-0.6862	-0.8033	-0.5249	-0.7066	-0.7401	-0.4353	-0.6461	-0.8479	-0.4536	-0.5104	-0.7637	0.0314	-0.5338	-0.5668	-0.5293	-0.6544	-0.8816	-0.7409	-0.7642	-0.806	-0.6381	-0.6597	0.0216	-0.712	0.056	-0.0075	0.0085	0.0393	-0.8433	0.0305	-0.7551	-0.1207	-0.0438	-0.7486	-0.7237	-0.5069
ENSG00000157881	1	2439972	2458039	-1	p36.32	PANK4	-0.6986	-0.0306	-0.7493	-0.8421	0.0302	-0.5851	-0.6092	-0.6862	-0.8033	-0.5249	-0.7066	-0.7401	-0.4353	-0.6461	-0.8479	-0.4536	-0.5104	-0.7637	0.0314	-0.5338	-0.5668	-0.5293	-0.6544	-0.8816	-0.7409	-0.7642	-0.806	-0.6381	-0.6597	0.0216	-0.712	0.056	-0.0075	0.0085	0.0393	-0.8433	0.0305	-0.7551	-0.1207	-0.0438	-0.7486	-0.7237	-0.5069
ENSG00000197921	1	2460184	2461684	-1	p36.32	HES5	-0.6986	-0.0306	-0.7493	-0.8421	0.0302	-0.5851	-0.6092	-0.6862	-0.8033	-0.5249	-0.7066	-0.7401	-0.4353	-0.6461	-0.8479	-0.4536	-0.5104	-0.7637	0.0314	-0.5338	-0.5668	-0.5293	-0.6544	-0.8816	-0.7409	-0.7642	-0.806	-0.6381	-0.6597	0.0216	-0.712	0.056	-0.0075	0.0085	0.0393	-0.8433	0.0305	-0.7551	-0.1207	-0.0438	-0.7486	-0.7237	-0.5069
ENSG00000157873	1	2487078	2497061	1	p36.32	TNFRSF14	-0.6986	-0.0306	-0.7493	-0.8421	0.0302	-0.5851	-0.6092	-0.6862	-0.8033	-0.5249	-0.7066	-0.7401	-0.4353	-0.6461	-0.8479	-0.4536	-0.5104	-0.7637	0.0314	-0.5338	-0.5668	-0.5293	-0.6544	-0.8816	-0.7409	-0.7642	-0.806	-0.6381	-0.6597	0.0216	-0.712	0.056	-0.0075	0.0085	0.0393	-0.8433	0.0305	-0.7551	-0.1207	-0.0438	-0.7486	-0.7237	-0.5069
ENSG00000157870	1	2517930	2522908	1	p36.32	FAM213B	-0.6986	-0.0306	-0.7493	-0.8421	0.0302	-0.5851	-0.6092	-0.6862	-0.8033	-0.5249	-0.7066	-0.7401	-0.4353	-0.6461	-0.8479	-0.4536	-0.5104	-0.7637	0.0314	-0.5338	-0.5668	-0.5293	-0.6544	-0.8816	-0.7409	-0.7642	-0.806	-0.6381	-0.6597	0.0216	-0.712	0.056	-0.0075	0.0085	0.0393	-0.8433	0.0305	-0.7551	-0.1207	-0.0438	-0.7486	-0.7237	-0.5069
ENSG00000142606	1	2522078	2564481	-1	p36.32	MMEL1	-0.6986	-0.0306	-0.7493	-0.8421	0.0302	-0.5851	-0.6092	-0.6862	-0.8033	-0.5249	-0.7066	-0.7401	-0.4353	-0.6461	-0.8479	-0.4536	-0.5104	-0.7637	0.0314	-0.5338	-0.5668	-0.5293	-0.6544	-0.8816	-0.7409	-0.7642	-0.806	-0.6381	-0.6597	0.0216	-0.712	0.056	-0.0075	0.0085	0.0393	-0.8433	0.0305	-0.7551	-0.1207	-0.0438	-0.7486	-0.7237	-0.5069
ENSG00000169717	1	2938046	2939465	1	p36.32	ACTRT2	-0.6986	-0.0306	-0.7493	-0.8421	0.0302	-0.5851	-0.6092	-0.6862	-0.8033	-0.5249	-0.7066	-0.824	-0.4353	-0.6461	-0.8479	-0.4536	-0.5104	-0.7637	0.0314	-0.5338	-0.5668	-0.5293	-0.6544	-0.8816	-0.7409	-0.7642	-0.806	-0.6381	-0.6597	0.0216	-0.712	0.056	-0.0075	0.0085	0.0393	-0.8433	0.0305	-0.7551	-0.1207	-0.0438	-0.7486	-0.7237	-0.5069
ENSG00000142611	1	2985732	3355185	1	p36.32	PRDM16	-0.6986	-0.0306	-0.7493	-0.8421	0.0302	-0.5851	-0.6092	-0.6862	-0.8033	-0.5249	-0.7066	-0.824	-0.4353	-0.6461	-0.8479	-0.4536	-0.5104	-0.7637	0.0314	-0.5338	-0.5668	-0.5293	-0.6544	-0.8816	-0.7409	-0.7642	-0.852293	-0.6381	-0.6597	0.0216	-0.712	0.056	-0.0075	0.0085	0.0393	-0.8433	0.0305	-0.7551	-0.1207	-0.0438	-0.7486	-0.7237	-0.5069
ENSG00000130762	1	3370990	3397677	1	p36.32	ARHGEF16	-0.6986	-0.0306	-0.7493	-0.8421	0.0302	-0.5851	-0.6092	-0.6862	-0.8033	-0.5249	-0.7066	-0.824	-0.4353	-0.6461	-0.8479	-0.4536	-0.5104	-0.7637	0.0314	-0.5338	-0.5668	-0.5293	-0.6544	-0.8816	-0.7409	-0.7642	-0.8498	-0.6381	-0.6597	0.0216	-0.712	0.056	-0.0075	0.0085	0.0393	-0.8433	0.0305	-0.7551	-0.1207	-0.0438	-0.7486	-0.7237	-0.5069
ENSG00000162591	1	3406484	3528059	-1	p36.32	MEGF6	-0.6986	-0.0306	-0.7493	-0.8421	0.0302	-0.5851	-0.6092	-0.6862	-0.8033	-0.5249	-0.7066	-0.824	-0.4353	-0.6461	-0.8479	-0.4536	-0.5104	-0.7637	0.0314	-0.5338	-0.5668	-0.5293	-0.6544	-0.8816	-0.7409	-0.7642	-0.8498	-0.6381	-0.6597	0.0216	-0.712	0.056	-0.0075	0.0085	0.0393	-0.8433	0.0305	-0.7551	-0.1207	-0.0438	-0.7486	-0.7237	-0.5069
ENSG00000158109	1	3541566	3546691	1	p36.32	TPRG1L	-0.6986	-0.0306	-0.7493	-0.8421	0.0302	-0.5851	-0.6092	-0.6862	-0.8033	-0.5249	-0.7066	-0.824	-0.4353	-0.6461	-0.8479	-0.4536	-0.5104	-0.7637	0.0314	-0.5338	-0.5668	-0.5293	-0.6544	-0.8816	-0.7409	-0.7642	-0.8498	-0.6381	-0.6597	0.0216	-0.712	0.056	-0.0075	0.0085	0.0393	-0.8433	0.0305	-0.7551	-0.1207	-0.0438	-0.7486	-0.7237	-0.5069
ENSG00000116213	1	3547331	3569325	-1	p36.32	WRAP73	-0.6986	-0.0306	-0.7493	-0.8421	0.0302	-0.5851	-0.6092	-0.6862	-0.8033	-0.5249	-0.7066	-0.824	-0.4353	-0.6461	-0.8479	-0.4536	-0.5104	-0.7637	0.0314	-0.5338	-0.5668	-0.5293	-0.6544	-0.8816	-0.7409	-0.7642	-0.8498	-0.6381	-0.6597	0.0216	-0.712	0.056	-0.0075	0.0085	0.0393	-0.8433	0.0305	-0.7551	-0.1207	-0.0438	-0.7486	-0.7237	-0.5069
ENSG00000078900	1	3569084	3652765	1	p36.32	TP73	-0.6986	-0.0306	-0.7493	-0.8421	0.0302	-0.5851	-0.6092	-0.6862	-0.8033	-0.5249	-0.7066	-0.824	-0.4353	-0.6461	-0.8479	-0.4536	-0.5104	-0.7637	0.0314	-0.5338	-0.5668	-0.5293	-0.6544	-0.8816	-0.7409	-0.7642	-0.8498	-0.6381	-0.6597	0.0216	-0.712	0.056	-0.0075	0.0085	0.0393	-0.8433	0.0305	-0.7551	-0.1207	-0.0438	-0.7486	-0.7237	-0.5069
ENSG00000162592	1	3668962	3688208	1	p36.32	CCDC27	-0.6986	-0.0306	-0.7493	-0.8421	0.0302	-0.5851	-0.6092	-0.6862	-0.8033	-0.5249	-0.7066	-0.824	-0.4353	-0.6461	-0.8479	-0.4536	-0.5104	-0.7637	0.0314	-0.5338	-0.5668	-0.5293	-0.6544	-0.8816	-0.7409	-0.7642	-0.8498	-0.6381	-0.6597	0.0216	-0.712	0.056	-0.0075	0.0085	0.0393	-0.8433	0.0305	-0.7551	-0.1207	-0.0438	-0.7486	-0.7237	-0.5069
ENSG00000130764	1	3696784	3713068	-1	p36.32	LRRC47	-0.6986	-0.0306	-0.7493	-0.8421	0.0302	-0.5851	-0.6092	-0.6862	-0.8033	-0.5249	-0.7066	-0.824	-0.4353	-0.6461	-0.8479	-0.4536	-0.5104	-0.7637	0.0314	-0.5338	-0.5668	-0.5293	-0.6544	-0.8816	-0.7409	-0.7642	-0.8498	-0.6381	-0.6597	0.0216	-0.712	0.056	-0.0075	0.0085	0.0393	-0.8433	0.0305	-0.7551	-0.1207	-0.0438	-0.7486	-0.7237	-0.5069
ENSG00000116198	1	3728645	3773778	-1	p36.32	CEP104	-0.6986	-0.0306	-0.7493	-0.8421	0.0302	-0.5851	-0.6092	-0.6862	-0.8033	-0.5249	-0.7066	-0.824	-0.4353	-0.6461	-0.8479	-0.4536	-0.5104	-0.7637	0.0314	-0.5338	-0.5668	-0.5293	-0.6544	-0.8816	-0.7409	-0.7642	-0.8498	-0.6381	-0.6597	0.0216	-0.712	0.056	-0.0075	0.0085	0.0393	-0.8433	0.0305	-0.7551	-0.1207	-0.0438	-0.7486	-0.7237	-0.5069
ENSG00000169598	1	3773845	3801993	1	p36.32	DFFB	-0.6986	-0.0306	-0.7493	-0.8421	0.0302	-0.5851	-0.6092	-0.6862	-0.8033	-0.5249	-0.7066	-0.824	-0.4353	-0.6461	-0.8479	-0.4536	-0.5104	-0.7637	0.0314	-0.5338	-0.5668	-0.5293	-0.6544	-0.8816	-0.7409	-0.7642	-0.8498	-0.6381	-0.6597	0.0216	-0.712	0.056	-0.0075	0.0085	0.0393	-0.8433	0.0305	-0.7551	-0.1207	-0.0438	-0.7486	-0.7237	-0.5069
ENSG00000198912	1	3805689	3816857	-1	p36.32	C1orf174	-0.6986	-0.0306	-0.7493	-0.8421	0.0302	-0.5851	-0.6092	-0.6862	-0.8033	-0.5249	-0.7066	-0.824	-0.4353	-0.6461	-0.8479	-0.4536	-0.5104	-0.7637	0.0314	-0.5338	-0.5668	-0.5293	-0.6544	-0.8816	-0.7409	-0.7642	-0.8498	-0.6381	-0.6597	0.0216	-0.712	0.056	-0.0075	0.0085	0.0393	-0.8433	0.0305	-0.7551	-0.1207	-0.0438	-0.7486	-0.7237	-0.5069
ENSG00000196581	1	4714792	4843850	1	p36.32	AJAP1	-0.6986	-0.0306	-0.7493	-0.8421	0.0302	-0.5851	-0.6092	-0.6862	-0.8033	-0.5249	-0.7066	-0.7715	-0.4353	-0.6461	-0.908535	-0.4536	-0.5104	-0.7637	0.0314	-0.5338	-0.5668	-0.5293	-0.656326	-0.8816	-0.7409	-0.7642	-0.8498	-0.6381	-0.6597	0.0216	-0.712	0.056	0.0159	0.0085	0.0393	-0.8433	0.0305	-0.7551	-0.1207	-0.0438	-0.7486	-0.7237	-0.5069
ENSG00000131697	1	5922871	6052533	-1	p36.31	NPHP4	-0.6986	-0.0306	-0.7493	-0.8421	0.0302	-0.5851	-0.6092	-0.6862	-0.8033	-0.5249	-0.7066	-0.7715	-0.4353	-0.6461	-0.8393	-0.4839	-0.5104	-0.7637	0.0314	-0.5338	-0.5668	-0.5293	-0.6449	-0.7766	-0.7409	-0.7642	-0.8498	-0.6381	-0.6597	0.0216	-0.712	0.056	0.0159	0.0085	0.0393	-0.8433	0.0305	-0.7551	-0.1207	-0.0438	-0.7486	-0.7237	-0.5069
ENSG00000069424	1	6051526	6161253	1	p36.31	KCNAB2	-0.6986	-0.0306	-0.7493	-0.8421	0.0302	-0.5851	-0.6092	-0.6862	-0.8033	-0.5249	-0.7066	-0.7715	-0.4353	-0.6461	-0.8393	-0.4839	-0.5104	-0.7637	0.0314	-0.5338	-0.5668	-0.5293	-0.6449	-0.7766	-0.7409	-0.7642	-0.8498	-0.6381	-0.6597	0.0216	-0.712	0.056	0.0159	0.0085	0.0393	-0.8433	0.0305	-0.7551	-0.1207	-0.0438	-0.7486	-0.7237	-0.5069
ENSG00000116254	1	6161853	6240183	-1	p36.31	CHD5	-0.6986	-0.0306	-0.7493	-0.8421	0.0302	-0.5851	-0.6092	-0.6862	-0.8033	-0.5249	-0.7066	-0.7715	-0.4353	-0.6461	-0.8393	-0.4839	-0.5104	-0.7637	0.0314	-0.5338	-0.5668	-0.5293	-0.6449	-0.7766	-0.7409	-0.7642	-0.8498	-0.6381	-0.6597	0.0216	-0.712	0.056	0.0159	0.0085	0.0393	-0.8433	0.0305	-0.7551	-0.1207	-0.0438	-0.7486	-0.7237	-0.5069
ENSG00000116251	1	6241329	6269449	-1	p36.31	RPL22	-0.6986	-0.0306	-0.7493	-0.8421	0.0302	-0.5851	-0.6092	-0.6862	-0.8033	-0.5249	-0.7066	-0.7715	-0.4353	-0.6461	-0.8393	-0.4839	-0.5104	-0.7637	0.0314	-0.5338	-0.5668	-0.5293	-0.6449	-0.7766	-0.7409	-0.7642	-0.8498	-0.6381	-0.6597	0.0216	-0.712	0.056	0.0159	0.0085	0.0393	-0.8433	0.0305	-0.7551	-0.1207	-0.0438	-0.7486	-0.7237	-0.5069
ENSG00000158286	1	6265535	6281359	1	p36.31	RNF207	-0.6986	-0.0306	-0.7493	-0.8421	0.0302	-0.5851	-0.6092	-0.6862	-0.8033	-0.5249	-0.7066	-0.7715	-0.4353	-0.6461	-0.8393	-0.4839	-0.5104	-0.7637	0.0314	-0.5338	-0.5668	-0.5293	-0.6449	-0.7766	-0.7409	-0.7642	-0.8498	-0.6381	-0.6597	0.0216	-0.712	0.056	0.0159	0.0085	0.0393	-0.8433	0.0305	-0.7551	-0.1207	-0.0438	-0.7486	-0.7237	-0.5069
ENSG00000116237	1	6281252	6296032	-1	p36.31	ICMT	-0.6986	-0.0306	-0.7493	-0.8421	0.0302	-0.5851	-0.6092	-0.6862	-0.8033	-0.5249	-0.7066	-0.7715	-0.4353	-0.6461	-0.8393	-0.4839	-0.5104	-0.7637	0.0314	-0.5338	-0.5668	-0.5293	-0.6449	-0.7766	-0.7409	-0.7642	-0.8498	-0.6381	-0.6597	0.0216	-0.712	0.056	0.0159	0.0085	0.0393	-0.8433	0.0305	-0.7551	-0.1207	-0.0438	-0.7486	-0.7237	-0.5069
ENSG00000158292	1	6307406	6321035	-1	p36.31	GPR153	-0.6986	-0.0306	-0.7493	-0.8421	0.0302	-0.5851	-0.6092	-0.6862	-0.8033	-0.5249	-0.7066	-0.7715	-0.4353	-0.6461	-0.8393	-0.4839	-0.5104	-0.7637	0.0314	-0.5338	-0.5668	-0.5293	-0.6449	-0.7766	-0.7409	-0.7642	-0.8498	-0.6381	-0.6597	0.0216	-0.712	0.056	0.0159	0.0085	0.0393	-0.8433	0.0305	-0.7551	-0.1207	-0.0438	-0.7486	-0.7237	-0.5069
ENSG00000097021	1	6324333	6454451	-1	p36.31	ACOT7	-0.6986	-0.0306	-0.7493	-0.8421	0.0302	-0.5851	-0.6092	-0.6862	-0.8033	-0.5249	-0.7066	-0.7715	-0.4353	-0.6461	-0.8393	-0.4839	-0.5104	-0.7637	0.0314	-0.5338	-0.5668	-0.5293	-0.6449	-0.7766	-0.7409	-0.7642	-0.8498	-0.6381	-0.6597	0.0216	-0.712	0.056	0.0159	0.0085	0.0393	-0.8433	0.0305	-0.7551	-0.1207	-0.0438	-0.7486	-0.7237	-0.5069
ENSG00000069812	1	6472478	6484730	-1	p36.31	HES2	-0.6986	-0.0306	-0.7493	-0.8421	0.0302	-0.5851	-0.6092	-0.6862	-0.8033	-0.5249	-0.7066	-0.7715	-0.4353	-0.6461	-0.8393	-0.4839	-0.5104	-0.7637	0.0314	-0.5338	-0.5668	-0.5293	-0.6449	-0.7766	-0.7409	-0.7642	-0.8498	-0.6381	-0.6597	0.0216	-0.712	0.056	0.0159	0.0085	0.0393	-0.8433	0.0305	-0.7551	-0.1207	-0.0438	-0.7486	-0.7237	-0.5069
ENSG00000187017	1	6484848	6521430	1	p36.31	ESPN	-0.6986	-0.0306	-0.7493	-0.8421	0.0302	-0.5851	-0.6092	-0.6862	-0.8033	-0.5249	-0.7066	-0.7715	-0.4353	-0.6461	-0.8393	-0.4839	-0.5104	-0.7637	0.0314	-0.5338	-0.5668	-0.5293	-0.6449	-0.7766	-0.7409	-0.7642	-0.8498	-0.6381	-0.6597	0.0216	-0.712	0.056	0.0159	0.0085	0.0393	-0.8433	0.0305	-0.7551	-0.1207	-0.0438	-0.7486	-0.7237	-0.5069
ENSG00000215788	1	6521211	6526255	-1	p36.31	TNFRSF25	-0.6986	-0.0306	-0.7493	-0.8421	0.0302	-0.5851	-0.6092	-0.6862	-0.8033	-0.5249	-0.7066	-0.7715	-0.4353	-0.6461	-0.8393	-0.4839	-0.5104	-0.7637	0.0314	-0.5338	-0.5668	-0.5293	-0.6449	-0.7766	-0.7409	-0.7642	-0.8498	-0.6381	-0.6597	0.0216	-0.712	0.056	0.0159	0.0085	0.0393	-0.8433	0.0305	-0.7551	-0.1207	-0.0438	-0.7486	-0.7237	-0.5069
ENSG00000171680	1	6526152	6580121	-1	p36.31	PLEKHG5	-0.6986	-0.0306	-0.7493	-0.8421	0.0302	-0.5851	-0.6092	-0.6862	-0.8033	-0.5249	-0.7066	-0.7715	-0.4353	-0.6461	-0.8393	-0.4839	-0.5104	-0.7637	0.0314	-0.5338	-0.5668	-0.5293	-0.6449	-0.7766	-0.7409	-0.7642	-0.8498	-0.6381	-0.6597	0.0216	-0.712	0.056	0.0159	0.0085	0.0393	-0.8433	0.0305	-0.7551	-0.1207	-0.0438	-0.7486	-0.7237	-0.5069
ENSG00000162408	1	6581407	6614595	-1	p36.31	NOL9	-0.6986	-0.0306	-0.7493	-0.8421	0.0302	-0.5851	-0.6092	-0.6862	-0.8033	-0.5249	-0.7066	-0.7715	-0.4353	-0.6461	-0.8393	-0.4839	-0.5104	-0.7637	0.0314	-0.5338	-0.5668	-0.5293	-0.6449	-0.7766	-0.7409	-0.7642	-0.8498	-0.6381	-0.6597	0.0216	-0.712	0.056	0.0159	0.0085	0.0393	-0.8433	0.0305	-0.7551	-0.1207	-0.0438	-0.7486	-0.7237	-0.5069
ENSG00000173662	1	6615241	6639817	1	p36.31	TAS1R1	-0.6986	-0.0306	-0.7493	-0.8421	0.0302	-0.5851	-0.6092	-0.6862	-0.8033	-0.5249	-0.7066	-0.7715	-0.4353	-0.6461	-0.8393	-0.4839	-0.5104	-0.7637	0.0314	-0.5338	-0.5668	-0.5293	-0.6449	-0.7766	-0.7409	-0.7642	-0.8498	-0.6381	-0.6597	0.0216	-0.712	0.056	0.0159	0.0085	0.0393	-0.8433	0.0305	-0.7551	-0.1207	-0.0438	-0.7486	-0.7237	-0.5069
ENSG00000204859	1	6640061	6649340	1	p36.31	ZBTB48	-0.6986	-0.0306	-0.7493	-0.8421	0.0302	-0.5851	-0.6092	-0.6862	-0.8033	-0.5249	-0.7066	-0.7715	-0.4353	-0.6461	-0.8393	-0.4839	-0.5104	-0.7637	0.0314	-0.5338	-0.5668	-0.5293	-0.6449	-0.7766	-0.7409	-0.7642	-0.8498	-0.6381	-0.6597	0.0216	-0.712	0.056	0.0159	0.0085	0.0393	-0.8433	0.0305	-0.7551	-0.1207	-0.0438	-0.7486	-0.7237	-0.5069
ENSG00000162413	1	6650784	6674667	-1	p36.31	KLHL21	-0.6986	-0.0306	-0.7493	-0.8421	0.0302	-0.5851	-0.6092	-0.6862	-0.8033	-0.5249	-0.7066	-0.7715	-0.4353	-0.6461	-0.8393	-0.4839	-0.5104	-0.7637	0.0314	-0.5338	-0.5668	-0.5293	-0.6449	-0.7766	-0.7409	-0.7642	-0.8498	-0.6381	-0.6597	0.0216	-0.712	0.056	0.0159	0.0085	0.0393	-0.8433	0.0305	-0.7551	-0.1207	-0.0438	-0.7486	-0.7237	-0.5069
ENSG00000116273	1	6673745	6684093	1	p36.31	PHF13	-0.6986	-0.0306	-0.7493	-0.8421	0.0302	-0.5851	-0.6092	-0.6862	-0.8033	-0.5249	-0.7066	-0.7715	-0.4353	-0.6461	-0.8393	-0.4839	-0.5104	-0.7637	0.0314	-0.5338	-0.5668	-0.5293	-0.6449	-0.7766	-0.7409	-0.7642	-0.8498	-0.6381	-0.6597	0.0216	-0.712	0.056	0.0159	0.0085	0.0393	-0.8433	0.0305	-0.7551	-0.1207	-0.0438	-0.7486	-0.7237	-0.5069
ENSG00000041988	1	6684926	6695646	1	p36.31	THAP3	-0.6986	-0.0306	-0.7493	-0.8421	0.0302	-0.5851	-0.6092	-0.6862	-0.8033	-0.5249	-0.7066	-0.7715	-0.4353	-0.6461	-0.8393	-0.4839	-0.5104	-0.7637	0.0314	-0.5338	-0.5668	-0.5293	-0.6449	-0.7766	-0.7409	-0.7642	-0.8498	-0.6381	-0.6597	0.0216	-0.712	0.056	0.0159	0.0085	0.0393	-0.8433	0.0305	-0.7551	-0.1207	-0.0438	-0.7486	-0.7237	-0.5069
ENSG00000007923	1	6694228	6761984	-1	p36.31	DNAJC11	-0.6986	-0.0306	-0.7493	-0.8421	0.0302	-0.5851	-0.6092	-0.6862	-0.8033	-0.5249	-0.7066	-0.7715	-0.4353	-0.6461	-0.8393	-0.4839	-0.5104	-0.7637	0.0314	-0.5338	-0.5668	-0.5293	-0.6449	-0.7766	-0.7409	-0.7642	-0.8498	-0.6381	-0.6597	0.0216	-0.712	0.056	0.0159	0.0085	0.0393	-0.8433	0.0305	-0.7551	-0.1207	-0.0438	-0.7486	-0.7237	-0.5069
ENSG00000171735	1	6845384	7827916	1	p36.31	CAMTA1	-0.6986	-0.0306	-0.7493	-0.8421	0.0302	-0.5851	-0.6092	-0.6862	-0.8033	-0.5249	-0.7066	-0.7715	-0.4353	-0.6461	-0.83654	-0.4839	-0.5104	-0.7637	0.0314	-0.5338	-0.5668	-0.5293	-0.6449	-0.7766	-0.7409	-0.7642	-0.8498	-0.6381	-0.6597	0.0216	-0.712	0.056	0.0159	0.0085	0.0393	-0.8433	0.0305	-0.7551	-0.1207	-0.0438	-0.7486	-0.7237	-0.5069
ENSG00000049245	1	7831329	7841492	1	p36.23	VAMP3	-0.6986	-0.0306	-0.7493	-0.8421	0.0302	-0.5851	-0.6092	-0.6862	-0.8033	-0.5249	-0.7066	-0.7715	-0.4353	-0.6461	-0.7927	-0.4839	-0.5104	-0.7637	0.0314	-0.5338	-0.5668	-0.5293	-0.6449	-0.7766	-0.7409	-0.7642	-0.8498	-0.6381	-0.6597	0.0216	-0.712	0.056	0.0159	0.0085	0.0393	-0.8433	0.0305	-0.7551	-0.1207	-0.0438	-0.7486	-0.7237	-0.5069
ENSG00000049246	1	7844380	7905237	1	p36.23	PER3	-0.6986	-0.0306	-0.7493	-0.8421	0.0302	-0.5851	-0.6092	-0.6862	-0.8033	-0.5249	-0.7066	-0.7715	-0.4353	-0.6461	-0.7927	-0.4839	-0.5104	-0.7637	0.0314	-0.5338	-0.5668	-0.5293	-0.6449	-0.7766	-0.7409	-0.7642	-0.8498	-0.6381	-0.6597	0.0216	-0.712	0.056	0.0159	0.0085	0.0393	-0.8433	0.0305	-0.7551	-0.1207	-0.0438	-0.7486	-0.7237	-0.5069
ENSG00000049247	1	7903143	7913572	-1	p36.23	UTS2	-0.6986	-0.0306	-0.7493	-0.8421	0.0302	-0.5851	-0.6092	-0.6862	-0.8033	-0.5249	-0.7066	-0.7715	-0.4353	-0.6461	-0.7927	-0.4839	-0.5104	-0.7637	0.0314	-0.5338	-0.5668	-0.5293	-0.6449	-0.7766	-0.7409	-0.7642	-0.8498	-0.6381	-0.6597	0.0216	-0.712	0.056	0.0159	0.0085	0.0393	-0.8433	0.0305	-0.7551	-0.1207	-0.0438	-0.7486	-0.7237	-0.5069
ENSG00000049249	1	7979907	8000926	-1	p36.23	TNFRSF9	-0.6986	-0.0306	-0.7493	-0.8421	0.0302	-0.5851	-0.6092	-0.6862	-0.8033	-0.5249	-0.7066	-0.7715	-0.4353	-0.6461	-0.7927	-0.4839	-0.5104	-0.7637	0.0314	-0.5338	-0.5668	-0.5293	-0.6449	-0.7766	-0.7409	-0.7642	-0.8498	-0.6381	-0.6597	0.0216	-0.712	0.056	0.0159	0.0085	0.0393	-0.8433	0.0305	-0.7551	-0.1207	-0.0438	-0.7486	-0.7237	-0.5069
ENSG00000116288	1	8014351	8045565	1	p36.23	PARK7	-0.6986	-0.0306	-0.7493	-0.8421	0.0302	-0.5851	-0.6092	-0.6862	-0.8033	-0.5249	-0.7066	-0.7715	-0.4353	-0.6461	-0.7927	-0.4839	-0.5104	-0.7637	0.0314	-0.5338	-0.5668	-0.5293	-0.6449	-0.7766	-0.7409	-0.7642	-0.8498	-0.6381	-0.6597	0.0216	-0.712	0.056	0.0159	0.0085	0.0393	-0.8433	0.0305	-0.7551	-0.1207	-0.0438	-0.7486	-0.7237	-0.5069
ENSG00000200344	1	8042941	8043043	-1	p36.23	Y_RNA	-0.6986	-0.0306	-0.7493	-0.8421	0.0302	-0.5851	-0.6092	-0.6862	-0.8033	-0.5249	-0.7066	-0.7715	-0.4353	-0.6461	-0.7927	-0.4839	-0.5104	-0.7637	0.0314	-0.5338	-0.5668	-0.5293	-0.6449	-0.7766	-0.7409	-0.7642	-0.8498	-0.6381	-0.6597	0.0216	-0.712	0.056	0.0159	0.0085	0.0393	-0.8433	0.0305	-0.7551	-0.1207	-0.0438	-0.7486	-0.7237	-0.5069
ENSG00000116285	1	8064464	8086368	-1	p36.23	ERRFI1	-0.6986	-0.0306	-0.7493	-0.8421	0.0302	-0.5851	-0.6092	-0.6862	-0.8033	-0.5249	-0.7066	-0.7715	-0.4353	-0.6461	-0.7927	-0.4839	-0.5104	-0.7637	0.0314	-0.5338	-0.5668	-0.5293	-0.6449	-0.7766	-0.7409	-0.7642	-0.8498	-0.6381	-0.6597	0.0216	-0.712	0.056	0.0159	0.0085	0.0393	-0.8433	0.0305	-0.7551	-0.1207	-0.0438	-0.7486	-0.7237	-0.5069
ENSG00000162426	1	8377886	8404227	1	p36.23	SLC45A1	-0.6546	-0.0306	-0.7493	-0.8421	0.0302	-0.5851	-0.6092	-0.6862	-0.8033	-0.5249	-0.7066	-0.7715	-0.4353	-0.6461	-0.7927	-0.4839	-0.5104	-0.7637	0.0314	-0.5338	-0.5668	-0.5293	-0.6449	-0.7766	-0.7409	-0.7642	-0.8498	-0.6381	-0.6597	0.0216	-0.712	0.056	0.0159	0.0085	0.0393	-0.8433	0.0305	-0.7551	-0.1207	-0.0438	-0.7486	-0.7237	-0.5069
ENSG00000142599	1	8412457	8877702	-1	p36.23	RERE	-0.6546	-0.0306	-0.7493	-0.8421	0.0302	-0.5851	-0.6092	-0.6862	-0.8033	-0.5249	-0.7066	-0.7715	-0.4353	-0.6461	-0.7927	-0.4839	-0.5104	-0.7637	0.0314	-0.5338	-0.5668	-0.5293	-0.6449	-0.7766	-0.7409	-0.7642	-0.8498	-0.6381	-0.6597	0.0216	-0.712	0.056	0.0159	0.0085	0.0393	-0.8433	0.0305	-0.7551	-0.1207	-0.0438	-0.7486	-0.7237	-0.5069
ENSG00000222511	1	8856633	8856731	-1	p36.23	Y_RNA	-0.6546	-0.0306	-0.7493	-0.8421	0.0302	-0.5851	-0.6092	-0.6862	-0.8033	-0.5249	-0.7066	-0.7715	-0.4353	-0.6461	-0.7927	-0.4839	-0.5104	-0.7637	0.0314	-0.5338	-0.5668	-0.5293	-0.6449	-0.7766	-0.7409	-0.7642	-0.8498	-0.6381	-0.6597	0.0216	-0.712	0.056	0.0159	0.0085	0.0393	-0.8433	0.0305	-0.7551	-0.1207	-0.0438	-0.7486	-0.7237	-0.5069
ENSG00000074800	1	8921061	8939308	-1	p36.23	ENO1	-0.6546	-0.0306	-0.7493	-0.8421	0.0302	-0.5851	-0.6092	-0.6862	-0.8033	-0.5249	-0.7066	-0.7715	-0.4353	-0.6461	-0.7927	-0.4839	-0.5104	-0.7637	0.0314	-0.5338	-0.5668	-0.5293	-0.6449	-0.7766	-0.7409	-0.7642	-0.8498	-0.6381	-0.6597	0.0216	-0.712	0.056	0.0159	0.0085	0.0393	-0.8433	0.0305	-0.7551	-0.1207	-0.0438	-0.7486	-0.7237	-0.5069
ENSG00000131686	1	9005922	9035151	1	p36.23	CA6	-0.6546	-0.0306	-0.7493	-0.8421	0.0302	-0.5851	-0.6092	-0.6862	-0.8033	-0.5249	-0.7066	-0.7715	-0.4353	-0.6461	-0.7927	-0.4839	-0.5104	-0.7637	0.0314	-0.5338	-0.5668	-0.5293	-0.6449	-0.7766	-0.7409	-0.7642	-0.8498	-0.6381	-0.6597	0.0216	-0.712	0.056	0.0159	0.0085	0.0393	-0.8433	0.0305	-0.7551	-0.1207	-0.0438	-0.7486	-0.7237	-0.5069
ENSG00000142583	1	9095166	9148537	-1	p36.23	SLC2A5	-0.6546	-0.0306	-0.7493	-0.8421	0.0302	-0.5851	-0.6092	-0.6862	-0.8033	-0.5249	-0.7066	-0.7715	-0.4353	-0.6461	-0.7927	-0.4839	-0.5104	-0.7637	0.0314	-0.5338	-0.5668	-0.5293	-0.6449	-0.7766	-0.7409	-0.7642	-0.8498	-0.6381	-0.6597	0.0216	-0.712	0.056	0.0159	0.0085	0.0393	-0.8433	0.0305	-0.7551	-0.1207	-0.0438	-0.7486	-0.7237	-0.5069
ENSG00000049239	1	9294863	9331396	1	p36.22	H6PD	-0.6546	-0.0306	-0.7493	-0.6786	0.0302	-0.5851	-0.6092	-0.6862	-0.8033	-0.5249	-0.7066	-0.7715	-0.4353	-0.6461	-0.7927	-0.4839	-0.5104	-0.7637	0.0314	-0.5338	-0.5668	-0.5293	-0.6449	-0.7766	-0.7409	-0.7642	-0.8498	-0.6381	-0.6597	0.0216	-0.712	0.056	0.0159	0.0085	0.0393	-0.8433	0.0305	-0.7551	-0.1207	-0.0438	-0.7486	-0.7237	0.13972
ENSG00000171621	1	9352939	9429591	1	p36.22	SPSB1	-0.6546	-0.0306	-0.7493	-0.244325	0.0302	-0.5851	-0.6092	-0.6862	-0.8033	-0.5249	-0.7066	-0.7715	-0.4353	-0.6461	-0.7927	-0.4839	-0.5104	-0.7637	0.0314	-0.5338	-0.5668	-0.5293	-0.6449	-0.7766	-0.7409	-0.7642	-0.8498	-0.6381	-0.6597	0.0216	-0.712	0.056	0.0159	0.0085	0.0393	-0.8433	0.0305	-0.7551	-0.1207	-0.0438	-0.7486	-0.7237	0.107237
ENSG00000171612	1	9599541	9642831	1	p36.22	SLC25A33	-0.6546	-0.0306	-0.7493	-0.8199	0.0302	-0.5851	-0.6092	-0.6862	-0.8033	-0.5249	-0.7066	-0.7715	-0.4353	-0.6461	-0.7927	-0.4839	-0.5104	-0.7637	0.0314	-0.5338	-0.5668	-0.5293	-0.6449	-0.7766	-0.7409	-0.7642	-0.8498	-0.6381	-0.6597	0.0216	-0.712	0.056	0.0159	0.0085	0.0393	-0.8433	0.0305	-0.7551	-0.1207	-0.0438	-0.7486	-0.7237	-0.5
ENSG00000188807	1	9648932	9674935	1	p36.22	TMEM201	-0.6546	-0.0306	-0.7493	-0.8199	0.0302	-0.5851	-0.6092	-0.6862	-0.8033	-0.5249	-0.7066	-0.7715	-0.4353	-0.6461	-0.7927	-0.4839	-0.5104	-0.7637	0.0314	-0.5338	-0.5668	-0.5293	-0.6449	-0.7766	-0.7409	-0.7642	-0.8498	-0.6381	-0.6597	0.0216	-0.712	0.056	0.0159	0.0085	0.0393	-0.8433	0.0305	-0.7551	-0.1207	-0.0438	-0.7486	-0.7237	-0.5
ENSG00000171608	1	9711790	9789172	1	p36.22	PIK3CD	-0.6546	-0.0306	-0.7493	-0.8199	0.0302	-0.5851	-0.6092	-0.6862	-0.8033	-0.5249	-0.7066	-0.7715	-0.4353	-0.6461	-0.7927	-0.4839	-0.5104	-0.7637	0.0314	-0.5338	-0.5668	-0.5293	-0.6449	-0.7766	-0.7409	-0.7642	-0.8498	-0.6381	-0.6597	0.0216	-0.712	0.056	0.0159	0.0085	0.0393	-0.8433	0.0305	-0.7551	-0.1207	-0.0438	-0.7486	-0.7237	-0.5
ENSG00000179840	1	9712668	9714644	-1	p36.22	C1orf200	-0.6546	-0.0306	-0.7493	-0.8199	0.0302	-0.5851	-0.6092	-0.6862	-0.8033	-0.5249	-0.7066	-0.7715	-0.4353	-0.6461	-0.7927	-0.4839	-0.5104	-0.7637	0.0314	-0.5338	-0.5668	-0.5293	-0.6449	-0.7766	-0.7409	-0.7642	-0.8498	-0.6381	-0.6597	0.0216	-0.712	0.056	0.0159	0.0085	0.0393	-0.8433	0.0305	-0.7551	-0.1207	-0.0438	-0.7486	-0.7237	-0.5
ENSG00000171603	1	9789084	9884584	-1	p36.22	CLSTN1	-0.6546	-0.0306	-0.7493	-0.8199	0.0302	-0.5851	-0.6092	-0.6862	-0.8033	-0.5249	-0.7066	-0.7715	-0.4353	-0.6461	-0.7927	-0.4839	-0.5104	-0.7637	0.0314	-0.5338	-0.5668	-0.5293	-0.6449	-0.7766	-0.7409	-0.7642	-0.8498	-0.6381	-0.6597	0.0216	-0.712	0.056	0.0159	0.0085	0.0393	-0.8433	0.0305	-0.7551	-0.1207	-0.0438	-0.7486	-0.7237	-0.5
ENSG00000178585	1	9908334	9970394	-1	p36.22	CTNNBIP1	-0.6546	-0.0306	-0.7493	-0.8199	0.0302	-0.5851	-0.6092	-0.6862	-0.8033	-0.5249	-0.7066	-0.7715	-0.4353	-0.6461	-0.823525	-0.4839	-0.5104	-0.7637	0.0314	-0.5338	-0.5668	-0.5293	-0.6449	-0.7766	-0.7409	-0.7642	-0.8498	-0.6381	-0.6597	0.0216	-0.712	0.056	0.0159	0.0085	0.0393	-0.8433	0.0305	-0.7551	-0.1207	-0.0438	-0.7486	-0.7237	-0.5
ENSG00000162441	1	9982171	10003465	-1	p36.22	LZIC	-0.6546	-0.0306	-0.7493	-0.8199	0.0302	-0.5851	-0.6092	-0.6862	-0.8033	-0.5249	-0.7066	-0.7715	-0.4353	-0.6461	-0.7896	-0.4839	-0.5104	-0.7637	0.0314	-0.5338	-0.5668	-0.5293	-0.6449	-0.7766	-0.7409	-0.7642	-0.8498	-0.6381	-0.6597	0.0216	-0.712	0.056	0.0159	0.0085	0.0393	-0.8433	0.0305	-0.7551	-0.1207	-0.0438	-0.7486	-0.7237	-0.5
ENSG00000173614	1	10003486	10045559	1	p36.22	NMNAT1	-0.6546	-0.0306	-0.7493	-0.8199	0.0302	-0.5851	-0.6092	-0.6862	-0.8033	-0.5249	-0.7066	-0.7715	-0.4353	-0.6461	-0.7896	-0.4839	-0.5104	-0.7637	0.0314	-0.5338	-0.5668	-0.5293	-0.6449	-0.7766	-0.7409	-0.7642	-0.8498	-0.6381	-0.6597	0.0216	-0.712	0.056	0.0159	0.0085	0.0393	-0.8433	0.0305	-0.7551	-0.1207	-0.0438	-0.7486	-0.7237	-0.5
ENSG00000162444	1	10057264	10076078	1	p36.22	RBP7	-0.6546	-0.0306	-0.7493	-0.8199	0.0302	-0.5851	-0.6092	-0.6862	-0.8033	-0.5249	-0.7066	-0.7715	-0.4353	-0.6461	-0.7896	-0.4839	-0.5104	-0.7637	0.0314	-0.5338	-0.5668	-0.5293	-0.6449	-0.7766	-0.7409	-0.7642	-0.8498	-0.6381	-0.6597	0.0216	-0.712	0.056	0.0159	0.0085	0.0393	-0.8433	0.0305	-0.7551	-0.1207	-0.0438	-0.7486	-0.7237	-0.5
ENSG00000130939	1	10092890	10241297	1	p36.22	UBE4B	-0.6546	-0.0306	-0.7493	-0.8199	0.0302	-0.5851	-0.6092	-0.6862	-0.8033	-0.5249	-0.7066	-0.7715	-0.4353	-0.6461	-0.7896	-0.4839	-0.5104	-0.7637	0.0314	-0.5338	-0.5668	-0.5293	-0.6449	-0.7766	-0.7409	-0.7642	-0.8498	-0.6381	-0.6597	0.0216	-0.712	0.056	0.0159	0.0085	0.0393	-0.8433	0.0305	-0.7551	-0.1207	-0.0438	-0.7486	-0.7237	-0.5
ENSG00000054523	1	10270764	10441661	1	p36.22	KIF1B	-0.6546	-0.0306	-0.7493	-0.8199	0.0302	-0.5851	-0.6092	-0.6862	-0.8033	-0.5249	-0.7066	-0.7715	-0.4353	-0.6461	-0.7896	-0.4839	-0.5104	-0.7637	0.0314	-0.5338	-0.5668	-0.5293	-0.6449	-0.7766	-0.7409	-0.7642	-0.8498	-0.6381	-0.6597	0.0216	-0.712	0.056	0.0159	0.0085	0.0393	-0.8433	0.0305	-0.7551	-0.1207	-0.0438	-0.7486	-0.7237	-0.5
ENSG00000142657	1	10458649	10480233	1	p36.22	PGD	-0.6546	-0.0306	-0.7493	-0.8199	0.0302	-0.5851	-0.6092	-0.6862	-0.8033	-0.5249	-0.7066	-0.7715	-0.4353	-0.6461	-0.7896	-0.4839	-0.5104	-0.7637	0.0314	-0.5338	-0.5668	-0.5293	-0.6449	-0.7766	-0.7409	-0.7642	-0.8498	-0.6381	-0.6597	0.0216	-0.712	0.056	0.0159	0.0085	0.0393	-0.8433	0.0305	-0.7551	-0.1207	-0.0438	-0.7486	-0.7237	-0.5
ENSG00000175279	1	10490159	10512210	1	p36.22	APITD1	-0.6546	-0.0306	-0.7493	-0.8199	0.0302	-0.5851	-0.6092	-0.6862	-0.8033	-0.5249	-0.7066	-0.7715	-0.4353	-0.6461	-0.7896	-0.4839	-0.5104	-0.7637	0.0314	-0.5338	-0.5668	-0.5293	-0.6449	-0.7766	-0.7409	-0.7642	-0.8498	-0.6381	-0.6597	0.0216	-0.712	0.056	0.0159	0.0085	0.0393	-0.8433	0.0305	-0.7551	-0.1207	-0.0438	-0.7486	-0.7237	-0.5
ENSG00000160049	1	10516579	10532583	-1	p36.22	DFFA	-0.6546	-0.0306	-0.7493	-0.8199	0.0302	-0.5851	-0.6092	-0.6862	-0.8033	-0.5249	-0.7066	-0.7715	-0.4353	-0.6461	-0.7896	-0.4839	-0.5104	-0.7637	0.0314	-0.5338	-0.5668	-0.5293	-0.6449	-0.7766	-0.7409	-0.7642	-0.8498	-0.6381	-0.6597	0.0216	-0.712	0.056	0.0159	0.0085	0.0393	-0.8433	0.0305	-0.7551	-0.1207	-0.0438	-0.7486	-0.7237	-0.5
ENSG00000142655	1	10532345	10690815	1	p36.22	PEX14	-0.6546	-0.0306	-0.7493	-0.8199	0.0302	-0.5851	-0.6092	-0.6862	-0.8033	-0.5249	-0.7066	-0.7715	-0.4353	-0.6461	-0.7896	-0.4839	-0.5104	-0.7637	0.0314	-0.5338	-0.627618	-0.5293	-0.6449	-0.7766	-0.7409	-0.7642	-0.8498	-0.6381	-0.6597	0.0216	-0.712	0.056	0.0159	0.0085	0.0393	-0.8433	0.0305	-0.7551	-0.1207	-0.0438	-0.7486	-0.7237	-0.5
ENSG00000130940	1	10696661	10856707	-1	p36.22	CASZ1	-0.6546	-0.0306	-0.7493	-0.8199	0.0302	-0.5851	-0.6092	-0.6862	-0.8033	-0.5249	-0.7066	-0.7715	-0.4353	-0.6461	-0.7896	-0.4839	-0.5104	-0.7637	0.0314	-0.5338	-0.543	-0.5293	-0.6449	-0.7766	-0.7409	-0.7642	-0.8498	-0.6381	-0.6597	0.0216	-0.712	0.056	0.0159	0.0085	0.0393	-0.8433	0.0305	-0.7551	-0.1207	-0.0438	-0.7486	-0.7237	-0.5
ENSG00000175262	1	11006528	11042094	-1	p36.22	C1orf127	-0.6546	-0.0306	-0.7493	-0.8199	0.0302	-0.5851	-0.6092	-0.6862	-0.8033	-0.5249	-0.7066	-0.7715	-0.4353	-0.6461	-0.7896	-0.4839	-0.5104	-0.7637	0.0314	-0.5338	-0.543	-0.5293	-0.6449	-0.7766	-0.7409	-0.7642	-0.8498	-0.6381	-0.6597	0.0216	-0.712	0.056	0.0159	0.0085	0.0393	-0.8433	0.0305	-0.7551	-0.1207	-0.0438	-0.7486	-0.7237	-0.5
ENSG00000207213	1	11059919	11060002	-1	p36.22	Y_RNA	-0.6546	-0.0306	-0.7493	-0.8199	0.0302	-0.5851	-0.6092	-0.6862	-0.8033	-0.5249	-0.7066	-0.7715	-0.4353	-0.6461	-0.7896	-0.4839	-0.5104	-0.7637	0.0314	-0.5338	-0.543	-0.5293	-0.6449	-0.7766	-0.7409	-0.7642	-0.8498	-0.6381	-0.6597	0.0216	-0.712	0.056	0.0159	0.0085	0.0393	-0.8433	0.0305	-0.7551	-0.1207	-0.0438	-0.7486	-0.7237	-0.5
ENSG00000120948	1	11072414	11085796	1	p36.22	TARDBP	-0.6546	-0.0306	-0.7493	-0.8199	0.0302	-0.5851	-0.6092	-0.6862	-0.8033	-0.5249	-0.7066	-0.7715	-0.4353	-0.6461	-0.7896	-0.4839	-0.5104	-0.7637	0.0314	-0.5338	-0.543	-0.5293	-0.6449	-0.7766	-0.7409	-0.7642	-0.8498	-0.6381	-0.6597	0.0216	-0.712	0.056	0.0159	0.0085	0.0393	-0.8433	0.0305	-0.7551	-0.1207	-0.0438	-0.7486	-0.7237	-0.5
ENSG00000009724	1	11086580	11107290	-1	p36.22	MASP2	-0.6546	-0.0306	-0.7493	-0.8199	0.0302	-0.5851	-0.6092	-0.6862	-0.8033	-0.5249	-0.7066	-0.7715	-0.4353	-0.6461	-0.7896	-0.4839	-0.5104	-0.7637	0.0314	-0.5338	-0.543	-0.5293	-0.6449	-0.7766	-0.7409	-0.7642	-0.8498	-0.6381	-0.6597	0.0216	-0.712	0.056	0.0159	0.0085	0.0393	-0.8433	0.0305	-0.7551	-0.1207	-0.0438	-0.7486	-0.7237	-0.5
ENSG00000116649	1	11114641	11120081	-1	p36.22	SRM	-0.6546	-0.0306	-0.7493	-0.8199	0.0302	-0.5851	-0.6092	-0.6862	-0.8033	-0.5249	-0.7066	-0.7715	-0.4353	-0.6461	-0.7896	-0.4839	-0.5104	-0.7637	0.0314	-0.5338	-0.543	-0.5293	-0.6449	-0.7766	-0.7409	-0.7642	-0.8498	-0.6381	-0.6597	0.0216	-0.712	0.056	0.0159	0.0085	0.0393	-0.8433	0.0305	-0.7551	-0.1207	-0.0438	-0.7486	-0.7237	-0.5
ENSG00000171824	1	11126675	11159938	-1	p36.22	EXOSC10	-0.6546	-0.0306	-0.7493	-0.8199	0.0302	-0.5851	-0.6092	-0.6862	-0.8033	-0.5249	-0.7066	-0.7715	-0.4353	-0.6461	-0.7896	-0.4839	-0.5104	-0.7637	0.0314	-0.5338	-0.543	-0.5293	-0.6449	-0.7766	-0.7409	-0.7642	-0.8498	-0.6381	-0.6597	0.0216	-0.712	0.056	0.0159	0.0085	0.0393	-0.8433	0.0305	-0.7551	-0.1207	-0.0438	-0.7486	-0.7237	-0.5
ENSG00000198793	1	11166592	11322608	-1	p36.22	MTOR	-0.6546	-0.0306	-0.7493	-0.8199	0.0302	-0.5851	-0.6092	-0.6862	-0.8033	-0.5249	-0.7066	-0.7715	-0.4353	-0.6461	-0.7896	-0.4839	-0.5104	-0.7637	0.0314	-0.5338	-0.543	-0.5293	-0.6449	-0.7766	-0.7409	-0.7642	-0.8498	-0.6381	-0.6597	0.0216	-0.712	0.056	0.0159	0.0085	0.0393	-0.8433	0.0305	-0.7551	-0.1207	-0.0438	-0.7486	-0.7237	-0.5
ENSG00000171819	1	11249398	11256038	1	p36.22	ANGPTL7	-0.6546	-0.0306	-0.7493	-0.8199	0.0302	-0.5851	-0.6092	-0.6862	-0.8033	-0.5249	-0.7066	-0.7715	-0.4353	-0.6461	-0.7896	-0.4839	-0.5104	-0.7637	0.0314	-0.5338	-0.543	-0.5293	-0.6449	-0.7766	-0.7409	-0.7642	-0.8498	-0.6381	-0.6597	0.0216	-0.712	0.056	0.0159	0.0085	0.0393	-0.8433	0.0305	-0.7551	-0.1207	-0.0438	-0.7486	-0.7237	-0.5
ENSG00000120942	1	11333263	11356106	1	p36.22	UBIAD1	-0.6546	-0.0306	-0.7493	-0.8199	0.0302	-0.5851	-0.6092	-0.6862	-0.8033	-0.5249	-0.7066	-0.7715	-0.4353	-0.6461	-0.7896	-0.4839	-0.5104	-0.7637	0.0314	-0.5338	-0.543	-0.5293	-0.6449	-0.7766	-0.7409	-0.7642	-0.8498	-0.6381	-0.6597	0.0216	-0.712	0.056	0.0159	0.0085	0.0393	-0.8433	0.0305	-0.7551	-0.1207	-0.0438	-0.7486	-0.7237	-0.5
ENSG00000204624	1	11539223	11597641	1	p36.22	PTCHD2	-0.6546	-0.0306	-0.7493	-0.8199	0.0302	-0.5851	-0.6092	-0.6862	-0.8033	-0.5249	-0.7066	-0.7715	-0.4353	-0.6461	-0.7896	-0.4839	-0.5104	-0.7637	0.0314	-0.5338	-0.543	-0.5293	-0.6449	-0.7766	-0.7409	-0.7642	-0.8498	-0.6381	-0.6597	0.0216	-0.712	0.056	0.0159	0.0085	0.0393	-0.8433	0.0305	-0.997729	-0.1207	-0.0438	-0.7486	-0.7237	-0.5
ENSG00000116661	1	11708424	11715842	-1	p36.22	FBXO2	-0.6546	-0.0306	-0.7493	-0.8199	0.0302	-0.5851	-0.6092	-0.6862	-0.8033	-0.5249	-0.7066	-0.7715	-0.4353	-0.6461	-0.7896	-0.4839	-0.5104	-0.7637	0.0314	-0.5338	-0.543	-0.5293	-0.6449	-0.7766	-0.7409	-0.7642	-0.8498	-0.6381	-0.6597	0.0216	-0.712	0.056	0.0159	0.0085	0.0393	-0.8433	0.0305	-0.7218	-0.1207	-0.0438	-0.7486	-0.7237	-0.5
ENSG00000132879	1	11714432	11723384	1	p36.22	FBXO44	-0.6546	-0.0306	-0.7493	-0.8199	0.0302	-0.5851	-0.6092	-0.6862	-0.8033	-0.5249	-0.7066	-0.7715	-0.4353	-0.6461	-0.7896	-0.4839	-0.5104	-0.7637	0.0314	-0.5338	-0.543	-0.5293	-0.6449	-0.7766	-0.7409	-0.7642	-0.8498	-0.6381	-0.6597	0.0216	-0.712	0.056	0.0159	0.0085	0.0393	-0.8433	0.0305	-0.7218	-0.1207	-0.0438	-0.7486	-0.7237	-0.5
ENSG00000116663	1	11724181	11734411	1	p36.22	FBXO6	-0.6546	-0.0306	-0.7493	-0.8199	0.0302	-0.5851	-0.6092	-0.6862	-0.8033	-0.5249	-0.7066	-0.7715	-0.4353	-0.6461	-0.7896	-0.4839	-0.5104	-0.7637	0.0314	-0.5338	-0.543	-0.5293	-0.6449	-0.7766	-0.7409	-0.7642	-0.8498	-0.6381	-0.6597	0.0216	-0.712	0.056	0.0159	0.0085	0.0393	-0.8433	0.0305	-0.7218	-0.1207	-0.0438	-0.7486	-0.7237	-0.5
ENSG00000116670	1	11734538	11751707	-1	p36.22	MAD2L2	-0.6546	-0.0306	-0.7493	-0.8199	0.0302	-0.5851	-0.6092	-0.6862	-0.8033	-0.5249	-0.7066	-0.7715	-0.4353	-0.6461	-0.7896	-0.4839	-0.5104	-0.7637	0.0314	-0.5338	-0.543	-0.5293	-0.6449	-0.7766	-0.7409	-0.7642	-0.8498	-0.6381	-0.6597	0.0216	-0.712	0.056	0.0159	0.0085	0.0393	-0.8433	0.0305	-0.7218	-0.1207	-0.0438	-0.7486	-0.7237	-0.5
ENSG00000162490	1	11751786	11785914	1	p36.22	C1orf187	-0.6546	-0.0306	-0.7493	-0.8199	0.0302	-0.5851	-0.6092	-0.6862	-0.8033	-0.5249	-0.7066	-0.7715	-0.4353	-0.6461	-0.7896	-0.4839	-0.5104	-0.7637	0.0314	-0.5338	-0.543	-0.5293	-0.6449	-0.7766	-0.7409	-0.7642	-0.8498	-0.6381	-0.6597	0.0216	-0.712	0.056	0.0159	0.0085	0.0393	-0.8433	0.0305	-0.7218	-0.1207	-0.0438	-0.7486	-0.7237	-0.5
ENSG00000177674	1	11796141	11814859	1	p36.22	AGTRAP	-0.6546	-0.0306	-0.7493	-0.8199	0.0302	-0.5851	-0.6092	-0.6862	-0.8033	-0.5249	-0.7066	-0.7715	-0.4353	-0.6461	-0.7896	-0.4839	-0.5104	-0.7637	0.0314	-0.5338	-0.543	-0.5293	-0.6449	-0.7766	-0.7409	-0.7642	-0.8498	-0.6381	-0.6597	0.0216	-0.712	0.056	0.0159	0.0085	0.0393	-0.8433	0.0305	-0.7218	-0.1207	-0.0438	-0.7486	-0.7237	-0.5
ENSG00000177000	1	11845780	11866977	-1	p36.22	MTHFR	-0.6546	-0.0306	-0.7493	-0.8199	0.0302	-0.5851	-0.6092	-0.6862	-0.8033	-0.5249	-0.7066	-0.7715	-0.4353	-0.6461	-0.7896	-0.4839	-0.5104	-0.7637	0.0314	-0.5338	-0.543	-0.5293	-0.6449	-0.7766	-0.7409	-0.7642	-0.8498	-0.6381	-0.6597	0.0216	-0.712	0.056	0.0159	0.0085	0.0393	-0.8433	0.0305	-0.7218	-0.1207	-0.0438	-0.7486	-0.7237	-0.5
ENSG00000011021	1	11866207	11903201	1	p36.22	CLCN6	-0.6546	-0.0306	-0.7493	-0.8199	0.0302	-0.5851	-0.6092	-0.6862	-0.8033	-0.5249	-0.7066	-0.7715	-0.4353	-0.6461	-0.7896	-0.4839	-0.5104	-0.7637	0.0314	-0.5338	-0.543	-0.5293	-0.6449	-0.7766	-0.7409	-0.7642	-0.8498	-0.6381	-0.6597	0.0216	-0.712	0.056	0.0159	0.0085	0.0393	-0.8433	0.0305	-0.7218	-0.1207	-0.0438	-0.7486	-0.7237	-0.5
ENSG00000175206	1	11905766	11908402	-1	p36.22	NPPA	-0.6546	-0.0306	-0.7493	-0.8199	0.0302	-0.5851	-0.6092	-0.6862	-0.8033	-0.5249	-0.7066	-0.7715	-0.4353	-0.6461	-0.7896	-0.4839	-0.5104	-0.7637	0.0314	-0.5338	-0.543	-0.5293	-0.6449	-0.7766	-0.7409	-0.7642	-0.8498	-0.6381	-0.6597	0.0216	-0.712	0.056	0.0159	0.0085	0.0393	-0.8433	0.0305	-0.7218	-0.1207	-0.0438	-0.7486	-0.7237	-0.5
ENSG00000120937	1	11917521	11918988	-1	p36.22	NPPB	-0.6546	-0.0306	-0.7493	-0.8199	0.0302	-0.5851	-0.6092	-0.6862	-0.8033	-0.5249	-0.7066	-0.7715	-0.4353	-0.6461	-0.7896	-0.4839	-0.5104	-0.7637	0.0314	-0.5338	-0.543	-0.5293	-0.6449	-0.7766	-0.7409	-0.7642	-0.8498	-0.6381	-0.6597	0.0216	-0.712	0.056	0.0159	0.0085	0.0393	-0.8433	0.0305	-0.7218	-0.1207	-0.0438	-0.7486	-0.7237	-0.5
ENSG00000116685	1	11979648	11986485	-1	p36.22	KIAA2013	-0.6546	-0.0306	-0.7493	-0.8199	0.0302	-0.5851	-0.6092	-0.6862	-0.8033	-0.5249	-0.7066	-0.7715	-0.4353	-0.6461	-0.7896	-0.4839	-0.5104	-0.7637	0.0314	-0.5338	-0.543	-0.5293	-0.6449	-0.7766	-0.7409	-0.7642	-0.8498	-0.6381	-0.6597	0.0216	-0.712	0.056	0.0159	0.0085	0.0393	-0.8433	0.0305	-0.7218	-0.1207	-0.0438	-0.7486	-0.7237	-0.5
ENSG00000083444	1	11994262	12035599	1	p36.22	PLOD1	-0.6546	-0.0306	-0.7493	-0.8199	0.0302	-0.5851	-0.6092	-0.6862	-0.8033	-0.5249	-0.7066	-0.7715	-0.4353	-0.6461	-0.7896	-0.4839	-0.5104	-0.7637	0.0314	-0.5338	-0.543	-0.5293	-0.6449	-0.7766	-0.7409	-0.7642	-0.8498	-0.6381	-0.6597	0.0216	-0.712	0.056	0.0159	0.0085	0.0393	-0.8433	0.0305	-0.7218	-0.1207	-0.0438	-0.7486	-0.7237	-0.5
ENSG00000116688	1	12040238	12073571	1	p36.22	MFN2	-0.6546	-0.0306	-0.7493	-0.8199	0.0302	-0.5851	-0.6092	-0.6862	-0.8033	-0.5249	-0.7066	-0.7715	-0.4353	-0.6461	-0.7896	-0.4839	-0.5104	-0.7637	0.0314	-0.5338	-0.543	-0.5293	-0.6449	-0.7766	-0.7409	-0.7642	-0.8498	-0.6381	-0.6597	0.0216	-0.712	0.056	0.0159	0.0085	0.0393	-0.8433	0.0305	-0.7218	-0.1207	-0.0438	-0.7486	-0.7237	-0.5
ENSG00000116691	1	12079523	12092102	1	p36.22	MIIP	-0.6546	-0.0306	-0.7493	-0.8199	0.0302	-0.5851	-0.6092	-0.6862	-0.8033	-0.5249	-0.7066	-0.7715	-0.4353	-0.6461	-0.7896	-0.4839	-0.5104	-0.7637	0.0314	-0.5338	-0.543	-0.5293	-0.6449	-0.7766	-0.7409	-0.7642	-0.8498	-0.6381	-0.6597	0.0216	-0.712	0.056	0.0159	0.0085	0.0393	-0.8433	0.0305	-0.7218	-0.1207	-0.0438	-0.7486	-0.7237	-0.5
ENSG00000202461	1	12084069	12084181	-1	p36.22	Y_RNA	-0.6546	-0.0306	-0.7493	-0.8199	0.0302	-0.5851	-0.6092	-0.6862	-0.8033	-0.5249	-0.7066	-0.7715	-0.4353	-0.6461	-0.7896	-0.4839	-0.5104	-0.7637	0.0314	-0.5338	-0.543	-0.5293	-0.6449	-0.7766	-0.7409	-0.7642	-0.8498	-0.6381	-0.6597	0.0216	-0.712	0.056	0.0159	0.0085	0.0393	-0.8433	0.0305	-0.7218	-0.1207	-0.0438	-0.7486	-0.7237	-0.5
ENSG00000120949	1	12123434	12204264	1	p36.22	TNFRSF8	-0.6546	-0.0306	-0.733	-0.8199	0.0302	-0.5851	-0.6092	-0.6862	-0.8033	-0.5249	-0.7066	-0.7715	-0.4353	-0.6461	-0.7896	-0.4839	-0.5104	-0.7637	0.0314	-0.5338	-0.543	-0.5293	-0.6449	-0.7766	-0.7409	-0.7642	-0.8498	-0.6381	-0.6597	0.0216	-0.712	0.056	0.0159	0.0085	0.0393	-0.8433	0.0305	-0.7218	-0.1207	-0.0438	-0.7486	-0.7237	-0.5
ENSG00000028137	1	12227060	12269285	1	p36.22	TNFRSF1B	-0.6546	-0.0306	-0.733	-0.8199	0.0302	-0.5851	-0.6092	-0.6862	-0.8033	-0.5249	-0.7066	-0.7715	-0.4353	-0.6461	-0.7896	-0.4839	-0.5104	-0.7637	0.0314	-0.5338	-0.543	-0.5293	-0.6449	-0.7766	-0.7409	-0.7642	-0.8498	-0.6381	-0.6597	0.0216	-0.712	0.056	0.0159	0.0085	0.0393	-0.8433	0.0305	-0.7218	-0.1207	-0.0438	-0.7486	-0.7237	-0.5
ENSG00000048707	1	12290124	12572099	1	p36.22	VPS13D	-0.6546	-0.0306	-0.733	-0.8199	0.0302	-0.5851	-0.6092	-0.6862	-0.8033	-0.5249	-0.7066	-0.7715	-0.4353	-0.6461	-0.7896	-0.4839	-0.5104	-0.7637	0.0314	-0.5338	-0.543	-0.5293	-0.6449	-0.7766	-0.7409	-0.7642	-0.8498	-0.6381	-0.6597	0.0216	-0.712	0.056	0.0159	0.0085	0.0393	-0.8433	0.0305	-0.7218	-0.1207	-0.0438	-0.7486	-0.7237	-0.5
ENSG00000162496	1	12627939	12677737	-1	p36.22	DHRS3	-0.6546	-0.0306	-0.733	-0.8199	0.0302	-0.5851	-0.6092	-0.6862	-0.8033	-0.5249	-0.7066	-0.7715	-0.4353	-0.6461	-0.7896	-0.4839	-0.5104	-0.7637	0.0314	-0.5338	-0.543	-0.5293	-0.6449	-0.7766	-0.7409	-0.7642	-0.8498	-0.6381	-0.6597	0.0216	-0.712	0.056	0.0159	0.0085	0.0393	-0.8433	0.0305	-0.7218	-0.1207	-0.0438	-0.7486	-0.7237	-0.5
ENSG00000157330	1	12806163	12823847	1	p36.21	C1orf158	-0.6546	-0.0306	-0.733	-0.8199	0.0302	-0.5851	-0.6092	-0.6862	-0.8033	-0.5249	-0.7066	-0.7715	-0.4353	-0.6461	-0.7896	-0.4839	-0.5104	-0.7637	0.0314	-0.5338	-0.543	-0.5293	-0.6449	-0.7766	-0.7409	-0.7642	-0.8498	-0.6381	-0.6597	0.0216	-0.712	0.056	0.0159	0.0085	0.0393	-0.8433	0.0305	-0.7218	-0.1207	-0.0438	-0.7486	-0.7237	-0.5
ENSG00000116726	1	12834984	12838049	1	p36.21	PRAMEF12	-0.6546	-0.0306	-0.733	-0.8199	0.0302	-0.5851	-0.6092	-0.6862	-0.8033	-0.5249	-0.7066	-0.7715	-0.4353	-0.6461	-0.7896	-0.4839	-0.5104	-0.7637	0.0314	-0.5338	-0.543	-0.5293	-0.6449	-0.7766	-0.7409	-0.7642	-0.8498	-0.6381	-0.6597	0.0216	-0.712	0.056	0.0159	0.0085	0.0393	-0.8433	0.0305	-0.7218	-0.1207	-0.0438	-0.7486	-0.7237	-0.5
ENSG00000204513	1	12884468	12891264	-1	p36.21	PRAMEF11	-0.6546	-0.0306	-0.733	-0.8199	0.0302	-0.5851	-0.6092	-0.6862	-0.8033	-1.6589	-0.7066	-0.7715	-0.4353	-0.6461	-0.7896	-0.2192	-0.5104	-0.7637	0.0314	-0.5338	-0.543	-0.5293	-0.6449	-0.7766	-0.7409	-0.7642	-0.0922	-0.6381	-0.6597	0.0216	-0.712	0.056	0.0159	-1.0334	0.0393	-0.8433	0.0305	-0.7218	0.5454	-0.0438	-2.7967	-0.4104	-0.5
ENSG00000179172	1	12907261	12908578	-1	p36.21	HNRNPCL1	-0.6546	-0.0306	-0.733	-0.8199	0.0302	-0.5851	-0.6092	-0.6862	-0.8033	-1.6589	-0.7066	-0.7715	-0.4353	-0.6461	-0.7896	-0.2192	-0.5104	-0.7637	0.0314	-0.5338	-0.543	-0.5293	-0.6449	-0.7766	-0.7409	-0.7642	-0.0922	-0.6381	-0.6597	0.0216	-0.712	0.056	0.0159	-1.0334	0.0393	-0.8433	0.0305	-0.7218	0.5454	-0.0438	-2.7967	-0.4104	-0.5
ENSG00000204501	1	13421176	13428191	1	p36.21	PRAMEF9	-0.6546	-0.0306	-0.733	-0.8199	0.0302	-0.5851	-0.6092	-0.6862	-0.8033	-0.5443	-0.7066	-0.7715	-0.4353	-0.6461	-0.7896	-0.2192	-0.5104	-0.7637	0.0314	-0.5338	-0.543	-0.5293	-0.6449	-0.7766	-0.7409	-0.7642	-0.2982	-0.6381	-0.6597	0.0216	-0.712	0.056	0.0159	0.0032	0.0393	-0.8433	0.0305	-0.7218	-0.1255	-0.0438	-0.7468	-0.4104	-0.5
ENSG00000157358	1	13641973	13648988	1	p36.21	PRAMEF15	-0.6546	-0.0306	-0.733	-0.8199	0.0302	-0.5851	-0.6092	-0.6862	-0.8033	-0.5443	-0.7066	-0.7715	-0.4353	-0.6461	-0.7896	-0.4828	-0.5104	-0.7637	0.0314	-0.5338	-0.543	-0.5293	-0.6449	-0.7766	-0.7409	-0.7642	-0.2982	-0.6381	-0.6597	0.0216	-0.712	0.056	0.0159	0.0032	0.0393	-0.8433	0.0305	-0.7218	-0.1255	-0.0438	-0.7468	-0.4104	-0.5
ENSG00000162493	1	13909960	13944452	1	p36.21	PDPN	-0.6546	-0.0184	-0.733	-0.8199	0.0302	-0.5851	-0.6092	-0.6862	-0.8033	-0.5443	-0.7066	-0.7715	-0.4353	-0.6461	-0.7896	-0.4828	-0.5104	-0.7637	0.0314	-0.5338	-0.543	-0.5293	-0.6449	-0.7766	-0.7409	-0.7642	-0.8796	-0.6381	-0.6597	0.0216	-0.712	0.056	0.0159	0.0032	0.0393	-0.8433	0.0305	-0.7218	-0.1255	-0.0438	-0.7468	-0.7571	-0.5
ENSG00000116731	1	14026693	14151560	1	p36.21	PRDM2	-0.6546	-0.0184	-0.733	-0.8199	0.0302	-0.5851	-0.6092	-0.6862	-0.8033	-0.5443	-0.7066	-0.7715	-0.4353	-0.6461	-0.7896	-0.4828	-0.5104	-0.7637	0.0314	-0.5338	-0.543	-0.5293	-0.6449	-0.7766	-0.7409	-0.7642	-0.8796	-0.6381	-0.6597	0.0216	-0.712	0.056	0.0159	0.0032	0.0393	-0.8433	0.0305	-0.7218	-0.1255	-0.0438	-0.7468	-0.7571	-0.5
ENSG00000189337	1	14925200	15444539	1	p36.21	KAZN	-0.6546	-0.0184	-0.733	-0.8199	0.0302	-0.5851	-0.6092	-0.6862	-0.8033	-0.5443	-0.7066	-0.7715	-0.433851	-0.6461	-0.7896	-0.4828	-0.5104	-0.7637	0.0314	-0.5338	-0.543	-0.5293	-0.6449	-0.7766	-0.7409	-0.7642	-0.8796	-0.6381	-0.6597	0.0216	-0.712	0.056	0.0159	0.0032	0.0393	-0.8433	0.0305	-0.7218	-0.1255	-0.0438	-0.7468	-0.7571	-0.5
ENSG00000175147	1	15442448	15478960	-1	p36.21	C1orf126	-0.6546	-0.0184	-0.733	-0.8199	0.0302	-0.5851	-0.6092	-0.6862	-0.8033	-0.5443	-0.7066	-0.7715	-0.4185	-0.6461	-0.7896	-0.4828	-0.5104	-0.7637	0.0314	-0.5338	-0.543	-0.5293	-0.6449	-0.7766	-0.7409	-0.7642	-0.8796	-0.6381	-0.6597	0.0216	-0.712	0.056	0.0159	0.0032	0.0393	-0.8433	0.0305	-0.7218	-0.1255	-0.0438	-0.7468	-0.7571	-0.5
ENSG00000171729	1	15479028	15546974	1	p36.21	TMEM51	-0.6546	-0.0184	-0.733	-0.8199	0.0302	-0.5851	-0.6092	-0.6862	-0.8033	-0.5443	-0.7066	-0.7715	-0.4185	-0.6461	-0.7896	-0.4828	-0.5104	-0.7637	0.0314	-0.5338	-0.543	-0.5293	-0.6449	-0.7766	-0.7409	-0.7642	-0.8796	-0.6381	-0.6597	0.0216	-0.712	0.056	0.0159	0.0032	0.0393	-0.8433	0.0305	-0.7218	-0.1255	-0.0438	-0.7468	-0.7571	-0.5
ENSG00000142621	1	15573768	15726858	1	p36.21	FHAD1	-0.6546	-0.0184	-0.733	-0.8199	0.0302	-0.5851	-0.6092	-0.6862	-0.8033	-0.5443	-0.7066	-0.7715	-0.4185	-0.6461	-0.7896	-0.4828	-0.5104	-0.7637	0.0314	-0.5338	-0.543	-0.5293	-0.6449	-0.7766	-0.7409	-0.7642	-0.8796	-0.6381	-0.6597	0.0216	-0.712	0.056	0.0159	0.0032	0.0393	-0.8433	0.0305	-0.7218	-0.1255	-0.0438	-0.7468	-0.7571	-0.5
ENSG00000142634	1	15736391	15756839	1	p36.21	EFHD2	-0.6546	-0.0184	-0.733	-0.8199	0.0302	-0.5851	-0.6092	-0.6862	-0.8033	-0.5443	-0.7066	-0.7715	-0.4185	-0.6461	-0.7896	-0.4828	-0.5104	-0.7637	0.0314	-0.5338	-0.543	-0.5293	-0.6449	-0.7766	-0.7409	-0.7642	-0.8796	-0.6381	-0.6597	0.0216	-0.712	0.056	0.0159	0.0032	0.0393	-0.8433	0.0305	-0.7218	-0.1255	-0.0438	-0.7468	-0.7571	-0.5
ENSG00000162438	1	15764935	15775737	1	p36.21	CTRC	-0.6546	-0.0184	-0.733	-0.8199	0.0302	-0.5851	-0.6092	-0.6862	-0.8033	-0.5443	-0.7066	-0.7715	-0.4185	-0.6461	-0.7896	-0.4828	-0.5104	-0.7637	0.0314	-0.5338	-0.543	-0.5293	-0.6449	-0.7766	-0.7409	-0.7642	-0.8796	-0.6381	-0.6597	0.0216	-0.712	0.056	0.0159	0.0032	0.0393	-0.8433	0.0305	-0.7218	-0.1255	-0.0438	-0.7468	-0.7571	-0.5
ENSG00000142615	1	15783223	15798586	1	p36.21	CELA2A	-0.6546	-0.0184	-0.733	-0.8199	0.0302	-0.5851	-0.6092	-0.6862	-0.8033	-0.5443	-0.7066	-0.7715	-0.4185	-0.6461	-0.7896	-0.4828	-0.5104	-0.7637	0.0314	-0.5338	-0.543	-0.5293	-0.6449	-0.7766	-0.7409	-0.7642	-0.8796	-0.6381	-0.6597	0.0216	-0.712	0.056	0.0159	0.0032	0.0393	-0.8433	0.0305	-0.7218	-0.1255	-0.0438	-0.7468	-0.7571	-0.5
ENSG00000215704	1	15792404	15817895	1	p36.21	CELA2B	-0.6546	-0.0184	-0.733	-0.8199	0.0302	-0.5851	-0.6092	-0.6862	-0.8033	-0.5443	-0.7066	-0.7715	-0.4185	-0.6461	-0.7896	-0.4828	-0.5104	-0.7637	0.0314	-0.5338	-0.543	-0.5293	-0.6449	-0.7766	-0.7409	-0.7642	-0.8796	-0.6381	-0.6597	0.0216	-0.712	0.056	0.0159	0.0032	0.0393	-0.8433	0.0305	-0.7218	-0.1255	-0.0438	-0.7468	-0.7571	-0.5
ENSG00000132906	1	15817327	15853029	-1	p36.21	CASP9	-0.6546	-0.0184	-0.733	-0.8199	0.0302	-0.5851	-0.6092	-0.6862	-0.8033	-0.5443	-0.7066	-0.7715	-0.4185	-0.6461	-0.7896	-0.4828	-0.5104	-0.7637	0.0314	-0.5338	-0.543	-0.5293	-0.6449	-0.7766	-0.7409	-0.7642	-0.8796	-0.6381	-0.6597	0.0216	-0.712	0.056	0.0159	0.0032	0.0393	-0.8433	0.0305	-0.7218	-0.1255	-0.0438	-0.7468	-0.7571	-0.5
ENSG00000116138	1	15853308	15918874	1	p36.21	DNAJC16	-0.6546	-0.0184	-0.733	-0.8199	0.0302	-0.5851	-0.6092	-0.6862	-0.8033	-0.5443	-0.7066	-0.7715	-0.4185	-0.6461	-0.7896	-0.4828	-0.5104	-0.7637	0.0314	-0.5338	-0.543	-0.5293	-0.6449	-0.7766	-0.7409	-0.7642	-0.8796	-0.6381	-0.6597	0.0216	-0.712	0.056	0.0159	0.0032	0.0393	-0.8433	0.0305	-0.7218	-0.1255	-0.0438	-0.7468	-0.7571	-0.5
ENSG00000116771	1	15898848	15911605	-1	p36.21	AGMAT	-0.6546	-0.0184	-0.733	-0.8199	0.0302	-0.5851	-0.6092	-0.6862	-0.8033	-0.5443	-0.7066	-0.7715	-0.4185	-0.6461	-0.7896	-0.4828	-0.5104	-0.7637	0.0314	-0.5338	-0.543	-0.5293	-0.6449	-0.7766	-0.7409	-0.7642	-0.8796	-0.6381	-0.6597	0.0216	-0.712	0.056	0.0159	0.0032	0.0393	-0.8433	0.0305	-0.7218	-0.1255	-0.0438	-0.7468	-0.7571	-0.5
ENSG00000116786	1	16010827	16061264	1	p36.21	PLEKHM2	-0.6546	-0.0184	-0.733	-0.8199	0.0302	-0.5851	-0.6092	-0.6862	-0.8033	-0.5443	-0.7066	-0.7715	-0.4185	-0.6461	-0.7896	-0.4828	-0.5104	-0.7637	0.0314	-0.5338	-0.543	-0.5293	-0.6449	-0.7766	-0.7409	-0.7642	-0.8796	-0.6381	-0.6597	0.0216	-0.712	0.056	0.0159	0.0032	0.0393	-0.8433	0.0305	-0.7218	-0.1255	-0.0438	-0.7468	-0.7571	-0.5
ENSG00000162461	1	16062900	16067891	1	p36.21	SLC25A34	-0.6546	-0.0184	-0.733	-0.8199	0.0302	-0.5851	-0.6092	-0.6862	-0.8033	-0.5443	-0.7066	-0.7715	-0.4185	-0.6461	-0.7896	-0.4828	-0.5104	-0.7637	0.0314	-0.5338	-0.543	-0.5293	-0.6449	-0.7766	-0.7409	-0.7642	-0.8796	-0.6381	-0.6597	0.0216	-0.712	0.056	0.0159	0.0032	0.0393	-0.8433	0.0305	-0.7218	-0.1255	-0.0438	-0.7468	-0.7571	-0.5
ENSG00000162458	1	16083102	16113089	1	p36.21	FBLIM1	-0.6546	-0.0184	-0.733	-0.8199	0.0302	-0.5851	-0.6092	-0.6862	-0.8033	-0.5443	-0.7066	-0.7715	-0.4185	-0.6461	-0.7896	-0.4828	-0.5104	-0.7637	0.0314	-0.5338	-0.543	-0.5293	-0.6449	-0.7766	-0.7409	-0.7642	-0.8796	-0.6381	-0.6597	0.0216	-0.712	0.056	0.0159	0.0032	0.0393	-0.8433	0.0305	-0.7218	-0.1255	-0.0438	-0.7468	-0.7571	-0.5
ENSG00000179743	1	16160560	16174642	-1	p36.21	RP11-169K16.9	-0.6546	-0.0184	-0.733	-0.8199	0.0274	-0.5851	-0.516	-0.6862	-0.8033	-0.700673	-0.7066	-0.7715	-0.4185	-0.407424	-0.7896	-0.4755	-0.5104	-0.7637	0.0253	-0.5338	-0.543	-0.5056	-0.6449	-0.7766	-0.7409	-0.7642	-0.8796	-0.6381	-0.6597	0.0216	-0.6132	0.056	0.0228	0.0032	0.0393	-0.8433	0.0305	-0.6645	-0.1322	-0.0438	-0.7468	-0.6751	-0.5
ENSG00000065526	1	16174359	16266955	1	p36.21	SPEN	-0.6546	-0.0184	-0.733	-0.8199	0.0274	-0.5851	-0.516	-0.6862	-0.8033	-0.499	-0.7066	-0.7715	-0.4185	-0.6149	-0.7896	-0.4755	-0.5104	-0.7637	0.0253	-0.5338	-0.543	-0.5056	-0.6449	-0.7766	-0.7409	-0.7642	-0.8796	-0.6381	-0.6597	0.0216	-0.6132	0.056	0.0228	0.0032	0.0393	-0.8433	0.0305	-0.6645	-0.1322	-0.0438	-0.7468	-0.6751	-0.5
ENSG00000116809	1	16268364	16302627	-1	p36.13	ZBTB17	-0.6546	-0.0184	-0.733	-0.8199	0.0274	-0.5851	-0.516	-0.6862	-0.8033	-0.499	-0.7066	-0.7715	-0.4185	-0.6149	-0.7896	-0.4755	-0.5104	-0.7637	0.0253	-0.5338	-0.543	-0.5056	-0.6449	-0.7766	-0.7409	-0.7642	-0.8796	-0.6381	-0.6597	0.0216	-0.6132	0.056	0.0228	0.0032	0.0393	-0.8433	0.0305	-0.6645	-0.1322	-0.0438	-0.7468	-0.6751	-0.5
ENSG00000183888	1	16330731	16335302	1	p36.13	C1orf64	-0.6546	-0.0184	-0.733	-0.8199	0.0274	-0.5851	-0.516	-0.6862	-0.8033	-0.499	-0.7066	-0.7715	-0.4185	-0.6149	-0.7896	-0.4755	-0.5104	-0.7637	0.0253	-0.5338	-0.543	-0.5056	-0.6449	-0.7766	-0.7409	-0.7642	-0.8796	-0.6381	-0.6597	0.0216	-0.6132	0.056	0.0228	0.0032	0.0393	-0.8433	0.0305	-0.6645	-0.1322	-0.0438	-0.7468	-0.6751	-0.5
ENSG00000173641	1	16340523	16346089	-1	p36.13	HSPB7	-0.6546	-0.0184	-0.733	-0.8199	0.0274	-0.5851	-0.516	-0.6862	-0.8033	-0.499	-0.7066	-0.7715	-0.4185	-0.6149	-0.7896	-0.4755	-0.5104	-0.7637	0.0253	-0.5338	-0.543	-0.5056	-0.6449	-0.7766	-0.7409	-0.7642	-0.8796	-0.6381	-0.6597	0.0216	-0.6132	0.056	0.0228	0.0032	0.0393	-0.8433	0.0305	-0.6645	-0.1322	-0.0438	-0.7468	-0.6751	-0.5
ENSG00000184908	1	16370247	16383803	1	p36.13	CLCNKB	-0.6546	-0.841	-0.733	-0.8199	0.0274	-0.5851	-0.516	-0.6862	-0.8033	-0.499	-0.7066	-0.7715	-0.4185	-0.6149	-0.7896	-0.4755	-0.5104	-0.7637	0.0253	-0.5338	-0.543	-0.5056	-0.6449	-0.7766	-0.7409	-0.7642	-0.8796	-0.6381	-0.6597	0.0216	-0.6132	0.056	0.0228	0.0032	0.0393	-0.8433	0.0305	-0.6645	-0.1322	-0.0438	-0.7468	-0.6751	-0.5
ENSG00000142627	1	16450832	16482582	-1	p36.13	EPHA2	-0.6546	-0.0553	-0.733	-0.8199	0.0274	-0.5851	-0.516	-0.6862	-0.8033	-0.499	-0.7066	-0.7715	-0.4185	-0.6149	-0.7896	-0.4755	-0.5104	-0.7637	0.0253	-0.5338	-0.543	-0.5056	-0.6449	-0.7766	-0.7409	-0.7642	-0.8796	-0.6381	-0.6597	0.0216	-0.6132	0.056	0.0228	0.0032	0.0393	-0.8433	0.0305	-0.6645	-0.1322	-0.0438	-0.7468	-0.6751	-0.5
ENSG00000142632	1	16524349	16539140	-1	p36.13	ARHGEF19	-0.6546	-0.0553	-0.733	-0.8199	0.0274	-0.5851	-0.516	-0.6862	-0.8033	-0.499	-0.7066	-0.7715	-0.4185	-0.6149	-0.7896	-0.4755	-0.5104	-0.7637	0.0253	-0.5338	-0.543	-0.5056	-0.6449	-0.7766	-0.7409	-0.7642	-0.8796	-0.6381	-0.6597	0.0216	-0.6132	0.056	0.0228	0.0032	0.0393	-0.8433	0.0305	-0.6645	-0.1322	-0.0438	-0.7468	-0.6751	-0.5
ENSG00000132881	1	16555170	16563495	-1	p36.13	RSG1	-0.6546	-0.0553	-0.733	-0.8199	0.0274	-0.5851	-0.516	-0.6862	-0.8033	-0.499	-0.7066	-0.7715	-0.4185	-0.6149	-0.7896	-0.4755	-0.5104	-0.7637	0.0253	-0.5338	-0.543	-0.5056	-0.6449	-0.7766	-0.7409	-0.7642	-0.8796	-0.6381	-0.6597	0.0216	-0.6132	0.056	0.0228	0.0032	0.0393	-0.8433	0.0305	-0.6645	-0.1322	-0.0438	-0.7468	-0.6751	-0.5
ENSG00000037637	1	16573334	16678949	-1	p36.13	FBXO42	-0.6546	-0.0553	-0.733	-0.8199	0.0274	-0.5851	-0.516	-0.6862	-0.8033	-0.499	-0.7066	-0.7715	-0.4185	-0.6149	-0.7896	-0.4755	-0.5104	-0.7637	0.0253	-0.5338	-0.543	-0.5056	-0.6449	-0.7766	-0.7409	-0.7642	-0.8796	-0.6381	-0.6597	0.0216	-0.6132	0.056	0.0228	0.0032	0.0393	-0.8433	0.0305	-0.6645	-0.1322	-0.0438	-0.7468	-0.6751	-0.5
ENSG00000055070	1	16679070	16724640	1	p36.13	C1orf144	-0.6546	-0.0553	-0.733	-0.8199	0.0274	-0.5851	-0.516	-0.6862	-0.8033	-0.499	-0.7066	-0.7715	-0.4185	-0.6149	-0.7896	-0.4755	-0.5104	-0.7637	0.0253	-0.5338	-0.543	-0.5056	-0.6449	-0.7766	-0.7409	-0.7642	-0.8796	-0.6381	-0.6597	0.0216	-0.6132	0.056	0.0228	0.0032	0.0393	-0.8433	0.0305	-0.6645	-0.1322	-0.0438	-0.7468	-0.6751	-0.5
ENSG00000157191	1	16767167	16786573	1	p36.13	NECAP2	-0.6546	-0.0553	-0.733	-0.8199	0.0274	-0.5851	-0.516	-0.6862	-0.8033	-0.499	-0.7066	-0.7715	-0.4185	-0.6149	-0.7896	-0.4755	-0.5104	-0.7637	0.0253	-0.5338	-0.543	-0.5056	-0.6449	-0.7766	-0.7409	-0.7642	-0.8796	-0.6381	-0.6597	0.0216	-0.6132	0.056	0.0228	0.0032	0.0393	-0.8433	0.0305	-0.6645	-0.1322	-0.0438	-0.7468	-0.6751	-0.5
ENSG00000080947	1	16793931	16819196	-1	p36.13	CROCCP3	-0.6546	0.152712	-0.733	-0.8199	0.0274	-0.5851	-0.516	-0.6862	-0.8033	-0.499	-0.7066	-0.7715	-0.4185	-0.6149	-0.7896	-0.4755	-0.5104	-0.7637	0.0253	-0.5338	-0.543	-0.5056	-0.6449	-0.7766	-0.7409	-0.7642	-0.794327	-0.6381	-0.6597	0.409629	-0.6132	0.056	0.0228	0.0032	0.0393	-0.8433	0.0305	-0.6645	-0.1322	-0.0438	-0.7468	-0.6751	-0.232554
ENSG00000215908	1	16944751	16971178	-1	p36.13	CROCCP2	-0.6546	0.236954	-0.733	-0.8199	0.0274	-0.5851	-0.516	-0.6862	-0.8033	-0.588999	-0.7066	-0.7715	-0.4185	-0.6149	-0.7896	-0.4755	-0.5104	-0.7637	-0.308	-0.5338	-0.543	-0.5056	-0.3231	-0.7766	-1.41912	-0.7642	-0.3045	-0.6381	-0.6597	0.5059	-0.6132	0.056	0.0228	0.0032	-0.34864	-0.8433	0.0305	-0.1591	-0.1322	-0.0438	-0.7468	-0.781382	-0.1662
ENSG00000186715	1	17081405	17096732	-1	p36.13	MST1P9	-0.2849	-0.3429	-0.733	-0.8199	-0.4009	-0.5851	-0.9386	-0.6862	-0.8033	-0.5738	-0.7066	-0.7715	-0.4185	-0.6149	-0.3125	-0.3975	-0.5223	-0.7637	-0.308	-0.5338	-0.2642	-0.5056	-0.0195	-0.7766	-0.784975	-0.3495	-0.3045	-0.6381	-0.6597	0.3671	0.0401	0.056	0.0196	0.0032	-0.3247	-0.8453	0.0305	-0.3091	-0.1322	-0.3669	-1.3411	-0.9244	-0.1662
ENSG00000058453	1	17222232	17299459	1	p36.13	CROCC	-0.357345	0.544366	-0.733	-0.8199	0.0154	-0.5851	-0.768212	-0.6862	-0.8033	-0.273673	-0.7066	-0.7715	-0.557098	-0.6149	-0.430244	-0.0922568	-0.202686	-0.7637	-0.140641	-0.725073	-0.5669	-0.5056	-0.6488	-0.7766	-0.789118	-0.503534	-0.406977	-0.6381	-0.6597	0.265612	-0.498353	-0.0917488	0.0196	-0.339558	0.048	-0.8453	0.0305	-0.530072	-0.312977	-0.245729	-0.7636	-0.33196	-0.231374
ENSG00000117122	1	17300997	17307330	-1	p36.13	MFAP2	-0.6605	-0.0339	-0.733	-0.8199	0.0154	-0.5851	-0.5944	-0.6862	-0.8033	-0.5424	-0.7066	-0.7715	-0.4189	-0.6149	-0.8153	-0.4917	-0.3592	-0.7637	0.0356	-0.5352	-0.5669	-0.5056	-0.6488	-0.7766	-0.7428	-0.769	-0.8358	-0.6381	-0.6597	0.0109	-0.7299	0.0603	0.0196	0.0034	0.048	-0.8453	0.0305	-0.7676	-0.1254	-0.0369	-0.7636	-0.7308	-0.5041
ENSG00000159363	1	17312453	17338423	-1	p36.13	ATP13A2	-0.6605	-0.0339	-0.733	-0.8199	0.0154	-0.5851	-0.5944	-0.6862	-0.8033	-0.5424	-0.7066	-0.7715	-0.4189	-0.6149	-0.8153	-0.4917	-0.27833	-0.7637	0.0356	-0.5352	-0.5669	-0.5056	-0.6488	-0.7766	-0.7428	-0.769	-0.8358	-0.6381	-0.6597	0.0109	-0.7299	0.0603	0.0196	0.0034	0.048	-0.8453	0.0305	-0.7676	-0.1254	-0.0369	-0.7636	-0.7308	-0.5041
ENSG00000117118	1	17345217	17380665	-1	p36.13	SDHB	-0.6605	-0.0339	-0.733	-0.8199	0.0154	-0.5851	-0.5944	-0.6862	-0.8033	-0.5424	-0.7066	-0.7715	-0.4189	-0.6149	-0.8153	-0.4917	-0.5218	-0.7637	0.0356	-0.5352	-0.5669	-0.5056	-0.6488	-0.7766	-0.7428	-0.769	-0.8358	-0.6381	-0.6597	0.0109	-0.7299	0.0603	0.0196	0.0034	0.048	-0.8453	0.0305	-0.7676	-0.1254	-0.0369	-0.7636	-0.7308	-0.5041
ENSG00000117115	1	17393256	17445948	-1	p36.13	PADI2	-0.6605	-0.0339	-0.733	-0.8199	0.0154	-0.5851	-0.5944	-0.6862	-0.8033	-0.5424	-0.7066	-0.7715	-0.4189	-0.6149	-0.8153	-0.4917	-0.5218	-0.7637	0.0356	-0.5352	-0.5669	-0.5056	-0.6488	-0.7766	-0.7428	-0.769	-0.8358	-0.6381	-0.6597	0.0109	-0.7299	0.0603	0.0196	0.0034	0.048	-0.8453	0.0305	-0.7676	-0.1254	-0.0369	-0.7636	-0.7308	-0.5041
ENSG00000142623	1	17531621	17572500	1	p36.13	PADI1	-0.6605	-0.0339	-0.733	-0.8199	0.0154	-0.5851	-0.5944	-0.6862	-0.8033	-0.5424	-0.7066	-0.7715	-0.4189	-0.6149	-0.8153	-0.4917	-0.5218	-0.7637	0.0356	-0.5352	-0.5669	-0.5056	-0.6488	-0.7766	-0.7428	-0.769	-0.8358	-0.6381	-0.6597	0.0109	-0.7299	0.0603	0.0196	0.0034	0.048	-0.8453	0.0305	-0.7676	-0.1254	-0.0369	-0.7636	-0.7308	-0.5041
ENSG00000142619	1	17575593	17610728	1	p36.13	PADI3	-0.6605	-0.0339	-0.733	-0.8199	0.0154	-0.5851	-0.5944	-0.6862	-0.8033	-0.5424	-0.7066	-0.7715	-0.4189	-0.6149	-0.8153	-0.4917	-0.5218	-0.7637	0.0356	-0.5352	-0.5669	-0.5056	-0.6488	-0.7766	-0.7428	-0.769	-0.8358	-0.6381	-0.6597	0.0109	-0.7299	0.0603	0.0196	0.0034	0.048	-0.8453	0.0305	-0.7676	-0.1254	-0.0369	-0.7636	-0.7308	-0.5041
ENSG00000159339	1	17634690	17690499	1	p36.13	PADI4	-0.6605	-0.0339	-0.733	-0.8199	0.0154	-0.5851	-0.5944	-0.6862	-0.8033	-0.5424	-0.7066	-0.7715	-0.4189	-0.6149	-0.8153	-0.4917	-0.5218	-0.7637	0.0356	-0.5352	-0.5669	-0.5056	-0.6488	-0.7766	-0.7428	-0.769	-0.8358	-0.6381	-0.6597	0.0109	-0.7299	0.0603	0.0196	0.0034	0.048	-0.8453	0.0305	-0.7676	-0.1254	-0.0369	-0.7636	-0.7308	-0.5041
ENSG00000179051	1	17733256	17766220	-1	p36.13	RCC2	-0.6605	-0.0339	-0.733	-0.8199	0.0154	-0.5851	-0.5944	-0.6862	-0.8033	-0.5424	-0.7066	-0.7715	-0.4189	-0.6149	-0.8153	-0.4917	-0.5218	-0.7637	0.0356	-0.5352	-0.5669	-0.5056	-0.6488	-0.7766	-0.7428	-0.769	-0.8358	-0.6381	-0.6597	0.0109	-0.7299	0.0603	0.0196	0.0034	0.048	-0.8453	0.0305	-0.7676	-0.1254	-0.0369	-0.7636	-0.7308	-0.5041
ENSG00000074964	1	17866330	18024369	1	p36.13	ARHGEF10L	-0.6605	-0.0339	-0.733	-0.8199	0.0154	-0.5851	-0.5944	-0.6862	-0.8033	-0.5424	-0.7066	-0.7715	-0.4189	-0.6149	-0.8153	-0.4917	-0.5218	-0.7637	0.0356	-0.5352	-0.5669	-0.5056	-0.6488	-0.7766	-0.7428	-0.769	-0.8358	-0.6381	-0.6597	0.0109	-0.7299	0.0603	0.0196	0.0034	0.048	-0.8453	0.0305	-0.7676	-0.1254	-0.0369	-0.7636	-0.7308	-0.5041
ENSG00000117148	1	18081808	18153558	1	p36.13	ACTL8	-0.6605	-0.0339	-0.733	-0.8199	0.0154	-0.5851	-0.5944	-0.6862	-0.8033	-0.5424	-0.7066	-0.7715	-0.4189	-0.6149	-0.8153	-0.4917	-0.5218	-0.7637	0.0356	-0.5352	-0.5669	-0.5056	-0.6488	-0.7766	-0.7428	-0.769	-0.8358	-0.6381	-0.6597	0.0109	-0.7299	0.0603	0.0196	0.0034	0.048	-0.8453	0.0305	-0.7676	-0.1254	-0.0369	-0.7636	-0.7308	-0.5041
ENSG00000117154	1	18434240	18704977	1	p36.13	IGSF21	-0.6605	-0.0339	-0.733	-0.8199	0.0154	-0.5851	-0.5944	-0.6862	-0.8033	-0.5424	-0.7066	-0.7715	-0.4189	-0.6149	-0.8153	-0.4917	-0.5218	-0.7637	0.0356	-0.5352	-0.5669	-0.5056	-0.6488	-0.7766	-0.7428	-0.769	-0.8358	-0.721412	-0.6597	0.0109	-0.811873	0.0603	0.0196	0.0034	0.048	-0.8453	0.0305	-0.743326	-0.1254	-0.0369	-0.7636	-0.7308	-0.5041
ENSG00000179023	1	18807424	18812534	1	p36.13	KLHDC7A	-0.6605	-0.0339	-0.733	-0.8199	0.0154	-0.5851	-0.5944	-0.6862	-0.8033	-0.5424	-0.7066	-0.7715	-0.4189	-0.6149	-0.8153	-0.4917	-0.5218	-0.7637	0.0356	-0.5352	-0.5669	-0.5056	-0.6488	-0.7766	-0.7428	-0.769	-0.8358	-0.6389	-0.6597	0.0109	-0.6903	0.0603	0.0196	0.0034	0.048	-0.8453	0.0305	-0.7265	-0.1254	-0.0369	-0.7636	-0.7308	-0.5041
ENSG00000009709	1	18957500	19075360	1	p36.13	PAX7	-0.6605	-0.0339	-0.733	-0.8199	0.0154	-0.5851	-0.5944	-0.6862	-0.8033	-0.5424	-0.7066	-0.7715	-0.4189	-0.6149	-0.8153	-0.4917	-0.5218	-0.7637	0.0356	-0.5352	-0.5669	-0.5056	-0.6488	-0.7766	-0.7428	-0.769	-0.8358	-0.6389	-0.6597	0.0109	-0.6903	0.0603	0.0196	0.0034	0.048	-0.8453	0.0305	-0.7265	-0.1254	-0.0369	-0.7636	-0.7308	-0.5041
ENSG00000179002	1	19166093	19186176	-1	p36.13	TAS1R2	-0.6605	-0.0339	-0.733	-0.8199	0.0154	-0.5851	-0.5944	-0.6862	-0.8033	-0.5424	-0.7066	-0.7715	-0.4189	-0.6149	-0.8153	-0.4917	-0.5218	-0.7637	0.0356	-0.5352	-0.5669	-0.5056	-0.6488	-0.7766	-0.7428	-0.769	-0.8358	-0.6389	-0.6597	0.0109	-0.6903	0.0603	0.0196	0.0034	0.048	-0.8453	0.0305	-0.7265	-0.1254	-0.0369	-0.7636	-0.7308	-0.5041
ENSG00000159423	1	19197926	19229275	-1	p36.13	ALDH4A1	-0.6605	-0.0339	-0.733	-0.8199	0.0154	-0.5851	-0.5944	-0.6862	-0.8033	-0.5424	-0.7066	-0.7715	-0.4189	-0.6149	-0.8153	-0.4917	-0.5218	-0.7637	0.0356	-0.5352	-0.5669	-0.5056	-0.6488	-0.7766	-0.7428	-0.769	-0.8358	-0.6389	-0.6597	0.0109	-0.6903	0.0603	0.0196	0.0034	0.048	-0.8453	0.0305	-0.7265	-0.1254	-0.0369	-0.7636	-0.7308	-0.5041
ENSG00000169991	1	19230774	19283180	-1	p36.13	IFFO2	-0.6605	-0.0339	-0.733	-0.8199	0.0154	-0.5851	-0.5944	-0.6862	-0.8033	-0.5424	-0.7066	-0.7715	-0.4189	-0.6149	-0.8153	-0.4917	-0.5218	-0.7637	0.0356	-0.5352	-0.5669	-0.5056	-0.6488	-0.7766	-0.7428	-0.769	-0.8358	-0.6389	-0.6597	0.0109	-0.6903	0.0603	0.0196	0.0034	0.048	-0.8453	0.0305	-0.7265	-0.1254	-0.0369	-0.7636	-0.7308	-0.5041
ENSG00000127481	1	19401000	19536770	-1	p36.13	UBR4	-0.6605	-0.0339	-0.733	-0.8199	0.0154	-0.5851	-0.5944	-0.6862	-0.8033	-0.5424	-0.7066	-0.7715	-0.4189	-0.6149	-0.8153	-0.4917	-0.5218	-0.7637	0.0356	-0.5352	-0.5669	-0.5056	-0.6488	-0.7766	-0.7428	-0.769	-0.8358	-0.6389	-0.6597	0.0109	-0.6903	0.0603	0.0196	0.0034	0.048	-0.8453	0.0305	-0.7265	-0.1254	-0.0369	-0.7636	-0.7308	-0.5041
ENSG00000127463	1	19542158	19578046	-1	p36.13	KIAA0090	-0.6605	-0.0339	-0.733	-0.8199	0.0154	-0.5851	-0.5944	-0.6862	-0.8033	-0.5424	-0.7066	-0.7715	-0.4189	-0.6149	-0.8153	-0.4917	-0.5218	-0.7637	0.0356	-0.5352	-0.5669	-0.5056	-0.6488	-0.7766	-0.7428	-0.769	-0.8358	-0.6389	-0.6597	0.0109	-0.6903	0.0603	0.0196	0.0034	0.048	-0.8453	0.0305	-0.7265	-0.1254	-0.0369	-0.7636	-0.7308	-0.5041
ENSG00000053372	1	19578033	19586622	1	p36.13	MRTO4	-0.6605	-0.0339	-0.733	-0.8199	0.0154	-0.5851	-0.5944	-0.6862	-0.8033	-0.5424	-0.7066	-0.7715	-0.4189	-0.6149	-0.8153	-0.4917	-0.5218	-0.7637	0.0356	-0.5352	-0.5669	-0.5056	-0.6488	-0.7766	-0.7428	-0.769	-0.8358	-0.6389	-0.6597	0.0109	-0.6903	0.0603	0.0196	0.0034	0.048	-0.8453	0.0305	-0.7265	-0.1254	-0.0369	-0.7636	-0.7308	-0.5041
ENSG00000162482	1	19609052	19615744	-1	p36.13	AKR7A3	-0.6605	-0.0339	-0.733	-0.8199	0.0154	-0.5851	-0.5944	-0.6862	-0.8033	-0.5424	-0.7066	-0.7715	-0.4189	-0.6149	-0.8153	-0.4917	-0.5218	-0.7637	0.0356	-0.5352	-0.5669	-0.5056	-0.6488	-0.7766	-0.7428	-0.769	-0.8358	-0.6389	-0.6597	0.0109	-0.6903	0.0603	0.0196	0.0034	0.048	-0.8453	0.0305	-0.7265	-0.1254	-0.0369	-0.7636	-0.7308	-0.5041
ENSG00000053371	1	19630459	19638640	-1	p36.13	AKR7A2	-0.6605	-0.0339	-0.733	-0.8199	0.0154	-0.5851	-0.5944	-0.6862	-0.8033	-0.5424	-0.7066	-0.7715	-0.4189	-0.6149	-0.8153	-0.4917	-0.5218	-0.7637	0.0356	-0.5352	-0.5669	-0.5056	-0.6488	-0.7766	-0.7428	-0.769	-0.8358	-0.6389	-0.6597	0.0109	-0.6903	0.0603	0.0196	0.0034	0.048	-0.8453	0.0305	-0.7265	-0.1254	-0.0369	-0.7636	-0.7308	-0.5041
ENSG00000040487	1	19638820	19655794	1	p36.13	PQLC2	-0.6605	-0.0339	-0.733	-0.8199	0.0154	-0.5851	-0.5944	-0.6862	-0.8033	-0.5424	-0.7066	-0.7715	-0.4189	-0.6149	-0.8153	-0.4917	-0.5218	-0.7637	0.0356	-0.5352	-0.5669	-0.5056	-0.6488	-0.7766	-0.7428	-0.769	-0.8358	-0.6389	-0.6597	0.0109	-0.6903	0.0603	0.0196	0.0034	0.048	-0.8453	0.0305	-0.7265	-0.1254	-0.0369	-0.7636	-0.7308	-0.5041
ENSG00000077549	1	19665267	19812066	-1	p36.13	CAPZB	-0.6605	-0.0339	-0.733	-0.8199	0.0154	-0.5851	-0.5944	-0.6862	-0.8033	-0.5424	-0.7066	-0.7715	-0.4189	-0.6149	-0.8153	-0.4917	-0.5218	-0.7637	0.0356	-0.5352	-0.5669	-0.5056	-0.6488	-0.7766	-0.7428	-0.769	-0.8358	-0.6389	-0.6597	0.0109	-0.6903	0.0603	0.0196	0.0034	0.048	-0.8453	0.0305	-0.7265	-0.1254	-0.0369	-0.7636	-0.7308	-0.5041
ENSG00000173436	1	19923477	19956314	1	p36.13	MINOS1	-0.6605	-0.0339	-0.733	-0.8199	0.0154	-0.5851	-0.5944	-0.6862	-0.8033	-0.5424	-0.7066	-0.7715	-0.4189	-0.6149	-0.8153	-0.4917	-0.5218	-0.7637	0.0356	-0.5352	-0.5669	-0.5056	-0.6488	-0.7766	-0.7428	-0.769	-0.8358	-0.6389	-0.6597	0.0109	-0.6903	0.0603	0.0196	0.0034	0.048	-0.8453	0.0305	-0.7265	-0.1254	-0.0369	-0.7636	-0.7308	-0.5041
ENSG00000158748	1	19991780	20006055	1	p36.13	HTR6	-0.6605	-0.0339	-0.733	-0.8199	0.0154	-0.5851	-0.5944	-0.6862	-0.8033	-0.5424	-0.7066	-0.7715	-0.4189	-0.6149	-0.8153	-0.4917	-0.5218	-0.7637	0.0356	-0.5352	-0.5669	-0.5056	-0.6488	-0.7766	-0.7428	-0.769	-0.8358	-0.6389	-0.6597	0.0109	-0.6903	0.0603	0.0196	0.0034	0.048	-0.8453	0.0305	-0.7265	-0.1254	-0.0369	-0.7636	-0.7308	-0.5041
ENSG00000162542	1	20008706	20126438	-1	p36.13	TMCO4	-0.6605	-0.0339	-0.733	-0.8199	0.0154	-0.5851	-0.5944	-0.6862	-0.8033	-0.5424	-0.7066	-0.7715	-0.4189	-0.6149	-0.8153	-0.4917	-0.5218	-0.7637	0.0356	-0.5352	-0.5669	-0.5056	-0.6488	-0.7766	-0.7428	-0.769	-0.8358	-0.6389	-0.6597	0.0109	-0.6903	0.0603	0.0196	0.0034	0.048	-0.8453	0.0305	-0.7265	-0.1254	-0.0369	-0.7636	-0.7308	-0.5041
ENSG00000178828	1	20140523	20141771	-1	p36.13	RNF186	-0.6605	-0.0339	-0.733	-0.8199	0.0154	-0.5851	-0.5944	-0.6862	-0.8033	-0.5424	-0.7066	-0.7715	-0.4189	-0.6149	-0.8153	-0.4917	-0.5218	-0.7637	0.0356	-0.5352	-0.5669	-0.5056	-0.6488	-0.7766	-0.7428	-0.769	-0.8358	-0.6389	-0.6597	0.0109	-0.6903	0.0603	0.0196	0.0034	0.048	-0.8453	0.0305	-0.7265	-0.1254	-0.0369	-0.7636	-0.7308	-0.5041
ENSG00000169914	1	20209006	20239438	1	p36.13	OTUD3	-0.6605	-0.0339	-0.733	-0.8199	0.0154	-0.5851	-0.5944	-0.6862	-0.8033	-0.5424	-0.7066	-0.7715	-0.4189	-0.6149	-0.8153	-0.4917	-0.5218	-0.7637	0.0356	-0.5352	-0.5669	-0.5056	-0.6488	-0.7766	-0.7428	-0.769	-0.8358	-0.6389	-0.6597	0.0109	-0.6903	0.0603	0.0196	0.0034	0.048	-0.8453	0.0305	-0.7265	-0.1254	-0.0369	-0.7636	-0.7308	-0.5041
ENSG00000188784	1	20246502	20250110	-1	p36.13	PLA2G2E	-0.6605	-0.0339	-0.733	-0.8199	0.0154	-0.5851	-0.5944	-0.6862	-0.8033	-0.5424	-0.7066	-0.7715	-0.4189	-0.6149	-0.8153	-0.4917	-0.5218	-0.7637	0.0356	-0.5352	-0.5669	-0.5056	-0.6488	-0.7766	-0.7428	-0.769	-0.8358	-0.6389	-0.6597	0.0109	-0.6903	0.0603	0.0196	0.0034	0.048	-0.8453	0.0305	-0.7265	-0.1254	-0.0369	-0.7636	-0.7308	-0.5041
ENSG00000188257	1	20301925	20306932	-1	p36.13	PLA2G2A	-0.6605	-0.0339	-0.733	-0.8199	0.0154	-0.5851	-0.5944	-0.6862	-0.8033	-0.5424	-0.7066	-0.7715	-0.4189	-0.6149	-0.8153	-0.4917	-0.5218	-0.7637	0.0356	-0.5352	-0.5669	-0.5056	-0.6488	-0.7766	-0.7428	-0.769	-0.8358	-0.6389	-0.6597	0.0109	-0.6903	0.0603	0.0196	0.0034	0.048	-0.8453	0.0305	-0.7265	-0.1254	-0.0369	-0.7636	-0.7308	-0.5041
ENSG00000127472	1	20354672	20417683	1	p36.13	PLA2G5	-0.6605	-0.0339	-0.733	-0.8199	0.0154	-0.5851	-0.5944	-0.6862	-0.8033	-0.5424	-0.7066	-0.7715	-0.4189	-0.6149	-0.8153	-0.4917	-0.5218	-0.7637	0.0356	-0.5352	-0.5669	-0.5056	-0.6488	-0.7766	-0.7428	-0.769	-0.8358	-0.6389	-0.6597	0.0109	-0.6903	0.0603	0.0196	0.0034	0.048	-0.8453	0.0305	-0.7265	-0.1254	-0.0369	-0.7636	-0.7308	-0.5041
ENSG00000117215	1	20438432	20446050	-1	p36.12	PLA2G2D	-0.6605	-0.0339	-0.733	-0.8199	0.0154	-0.5851	-0.5944	-0.6862	-0.8033	-0.5424	-0.7066	-0.7715	-0.4189	-0.6149	-0.8153	-0.4917	-0.5218	-0.7637	0.0356	-0.5352	-0.5669	-0.5056	-0.6488	-0.7766	-0.7428	-0.769	-0.8358	-0.6389	-0.6597	0.0109	-0.6903	0.0603	0.0196	0.0034	0.048	-0.8453	0.0305	-0.7265	-0.1254	-0.0369	-0.7636	-0.7308	-0.5041
ENSG00000158786	1	20465819	20476879	1	p36.12	PLA2G2F	-0.6605	-0.0339	-0.733	-0.8199	0.0154	-0.5851	-0.5944	-0.6862	-0.8033	-0.5424	-0.7066	-0.7715	-0.4189	-0.6149	-0.8153	-0.4917	-0.5218	-0.7637	0.0356	-0.5352	-0.5669	-0.5056	-0.6488	-0.7766	-0.7428	-0.769	-0.8358	-0.6389	-0.6597	0.0109	-0.6903	0.0603	0.0196	0.0034	0.048	-0.8453	0.0305	-0.7265	-0.1254	-0.0369	-0.7636	-0.7308	-0.5041
ENSG00000162543	1	20512578	20522541	1	p36.12	UBXN10	-0.6605	-0.0339	-0.733	-0.8199	0.0154	-0.5851	-0.5944	-0.6862	-0.8033	-0.5424	-0.7066	-0.7715	-0.4189	-0.6149	-0.8153	-0.4917	-0.5218	-0.7637	0.0356	-0.5352	-0.5669	-0.5056	-0.6488	-0.7766	-0.7428	-0.769	-0.8358	-0.6389	-0.6597	0.0109	-0.6903	0.0603	0.0196	0.0034	0.048	-0.8453	0.0305	-0.7265	-0.1254	-0.0369	-0.7636	-0.7308	-0.5041
ENSG00000158816	1	20617412	20681387	1	p36.12	VWA5B1	-0.6605	-0.0339	-0.733	-0.8199	0.0154	-0.5851	-0.5944	-0.6862	-0.8033	-0.5424	-0.7066	-0.7715	-0.4189	-0.6149	-0.8153	-0.4917	-0.5218	-0.7637	0.0356	-0.5352	-0.5669	-0.5056	-0.6488	-0.7766	-0.7428	-0.769	-0.8358	-0.6389	-0.6597	0.0109	-0.6903	0.0603	0.0196	0.0034	0.048	-0.8453	0.0305	-0.7265	-0.1254	-0.0369	-0.7636	-0.7308	-0.5041
ENSG00000162545	1	20808884	20812713	-1	p36.12	CAMK2N1	-0.6605	-0.0339	-0.733	-0.8199	0.0154	-0.5851	-0.5944	-0.6862	-0.8033	-0.5424	-0.7066	-0.7715	-0.4189	-0.6149	-0.8153	-0.4917	-0.5218	-0.7637	0.0356	-0.5352	-0.5669	-0.5056	-0.6488	-0.7766	-0.7428	-0.769	-0.8358	-0.6389	-0.6597	0.0109	-0.6903	0.0603	0.0196	0.0034	0.048	-0.8453	0.0305	-0.7265	-0.1254	-0.0369	-0.7636	-0.7308	-0.5041
ENSG00000090432	1	20825943	20834654	-1	p36.12	MUL1	-0.6605	-0.0339	-0.733	-0.8199	0.0154	-0.5851	-0.5944	-0.6862	-0.8033	-0.5424	-0.7066	-0.7715	-0.4189	-0.6149	-0.8153	-0.4917	-0.5218	-0.7637	0.0356	-0.5352	-0.5669	-0.5056	-0.6488	-0.7766	-0.7428	-0.769	-0.8358	-0.6389	-0.6597	0.0109	-0.6903	0.0603	0.0196	0.0034	0.048	-0.8453	0.0305	-0.7265	-0.1254	-0.0369	-0.7636	-0.7308	-0.5041
ENSG00000183114	1	20878932	20881512	1	p36.12	FAM43B	-0.6605	-0.0339	-0.733	-0.8199	0.0154	-0.5851	-0.5944	-0.6862	-0.8033	-0.5424	-0.7066	-0.7715	-0.4189	-0.6149	-0.8153	-0.4917	-0.5218	-0.7637	0.0356	-0.5352	-0.5669	-0.5056	-0.6488	-0.7766	-0.7428	-0.769	-0.8358	-0.6389	-0.6597	0.0109	-0.6903	0.0603	0.0196	0.0034	0.048	-0.8453	0.0305	-0.7265	-0.1254	-0.0369	-0.7636	-0.7308	-0.5041
ENSG00000158825	1	20915441	20945401	1	p36.12	CDA	-0.6605	-0.0339	-0.733	-0.8199	0.0154	-0.5851	-0.5944	-0.6862	-0.7798	-0.5424	-0.7066	-0.7715	-0.4189	-0.6149	-0.8153	-0.4917	-0.5218	-0.7637	0.0356	-0.5352	-0.5669	-0.5056	-0.6488	-0.7766	-0.7428	-0.769	-0.8358	-0.6389	-0.6597	0.0109	-0.6903	0.0603	0.0196	0.0034	0.048	-0.8453	0.0305	-0.7265	-0.1254	-0.0369	-0.7636	-0.7308	-0.5041
ENSG00000158828	1	20959948	20978004	1	p36.12	PINK1	-0.6605	-0.0339	-0.733	-0.8199	0.0154	-0.5851	-0.5944	-0.6862	-0.7798	-0.5424	-0.7066	-0.7715	-0.4189	-0.6149	-0.8153	-0.4917	-0.5218	-0.7637	0.0356	-0.5352	-0.5669	-0.5056	-0.6488	-0.7766	-0.7428	-0.769	-0.8358	-0.6389	-0.6597	0.0109	-0.6903	0.0603	0.0196	0.0034	0.048	-0.8453	0.0305	-0.7265	-0.1254	-0.0369	-0.7636	-0.7308	-0.5041
ENSG00000117242	1	20969150	20978686	-1	p36.12	PINK1-AS	-0.6605	-0.0339	-0.733	-0.8199	0.0154	-0.5851	-0.5944	-0.6862	-0.7798	-0.5424	-0.7066	-0.7715	-0.4189	-0.6149	-0.8153	-0.4917	-0.5218	-0.7637	0.0356	-0.5352	-0.5669	-0.5056	-0.6488	-0.7766	-0.7428	-0.769	-0.8358	-0.6389	-0.6597	0.0109	-0.6903	0.0603	0.0196	0.0034	0.048	-0.8453	0.0305	-0.7265	-0.1254	-0.0369	-0.7636	-0.7308	-0.5041
ENSG00000117245	1	20990507	21044510	-1	p36.12	KIF17	-0.6605	-0.0339	-0.733	-0.8199	0.0154	-0.5851	-0.5944	-0.6862	-0.7798	-0.5424	-0.7066	-0.7715	-0.4189	-0.6149	-0.8153	-0.4917	-0.5218	-0.7637	0.0356	-0.5352	-0.5669	-0.5056	-0.6488	-0.7766	-0.7428	-0.769	-0.8358	-0.6389	-0.6597	0.0109	-0.6903	0.0603	0.0196	0.0034	0.048	-0.8453	0.0305	-0.7265	-0.1254	-0.0369	-0.7636	-0.7308	-0.5041
ENSG00000189410	1	21046225	21059330	-1	p36.12	SH2D5	-0.6605	-0.0339	-0.733	-0.8199	0.0154	-0.5851	-0.5944	-0.6862	-0.7798	-0.5424	-0.7066	-0.7715	-0.4189	-0.6149	-0.8153	-0.4917	-0.5218	-0.7637	0.0356	-0.5352	-0.5669	-0.5056	-0.6488	-0.7766	-0.7428	-0.769	-0.8358	-0.6389	-0.6597	0.0109	-0.6903	0.0603	0.0196	0.0034	0.048	-0.8453	0.0305	-0.7265	-0.1254	-0.0369	-0.7636	-0.7308	-0.5041
ENSG00000127483	1	21069154	21113816	-1	p36.12	HP1BP3	-0.6605	-0.0339	-0.733	-0.8199	0.0154	-0.5851	-0.5944	-0.6862	-0.7798	-0.5424	-0.7066	-0.7715	-0.4189	-0.6149	-0.8153	-0.4917	-0.5218	-0.7637	0.0356	-0.5352	-0.5669	-0.5056	-0.6488	-0.7766	-0.7428	-0.769	-0.8358	-0.6389	-0.6597	0.0109	-0.6903	0.0603	0.0196	0.0034	0.048	-0.8453	0.0305	-0.7265	-0.1254	-0.0369	-0.7636	-0.7308	-0.5041
ENSG00000075151	1	21132972	21503377	-1	p36.12	EIF4G3	-0.6605	-0.0339	-0.733	-0.8199	0.0154	-0.5851	-0.5944	-0.6862	-0.7798	-0.5424	-0.7066	-0.7715	-0.4189	-0.6149	-0.8153	-0.4917	-0.5218	-0.7637	0.0356	-0.5352	-0.5669	-0.5056	-0.6488	-0.7766	-0.7428	-0.769	-0.8358	-0.6389	-0.6597	0.0109	-0.6903	0.0603	0.0196	0.0034	0.048	-0.8453	0.0305	-0.7265	-0.1254	-0.0369	-0.7636	-0.7308	-0.5041
ENSG00000117298	1	21543740	21671997	-1	p36.12	ECE1	-0.6605	-0.0339	-0.744494	-0.8199	0.0154	-0.5851	-0.5944	-0.6862	-0.7798	-0.5424	-0.7066	-0.7715	-0.4189	-0.623748	-0.8153	-0.4917	-0.5218	-0.7637	0.0356	-0.5352	-0.5669	-0.5056	-0.6488	-0.7766	-0.7428	-0.769	-0.8358	-0.6389	-0.6597	0.0109	-0.784039	0.0603	0.0196	0.0034	0.048	-0.8453	0.0305	-0.7265	-0.1254	-0.0369	-0.7636	-0.7308	-0.5041
ENSG00000186543	1	21760811	21764051	1	p36.12	RP11-293F5.4	-0.6605	0.3178	-0.7248	-0.8199	0.0154	-0.5851	-0.5944	-0.6862	-0.7798	-0.5424	-0.7066	-0.7715	-0.4189	-0.6301	-0.8153	-0.4917	-0.5218	-0.7637	0.0356	-0.5352	-0.5669	-0.5056	-0.6488	-0.7766	-0.7428	-0.769	-0.8358	-0.6389	-0.6597	0.6095	-0.6871	0.0603	0.0196	0.0034	0.048	-0.8453	0.0305	-0.7265	-0.1254	-0.0369	-0.7636	-0.7308	-0.5041
ENSG00000142794	1	21766621	21811498	1	p36.12	NBPF3	-0.6605	0.0708528	-0.7248	-0.8199	0.0154	-0.5851	-0.5944	-0.6862	-0.7798	-0.5424	-0.7066	-0.7715	-0.4189	-0.6301	-0.8153	-0.4917	-0.5218	-0.7637	0.0356	-0.5352	-0.5669	-0.5056	-0.6488	-0.7766	-0.7428	-0.769	-0.8358	-0.6389	-0.6597	0.176057	-0.6871	0.0603	0.0196	0.0034	0.048	-0.8453	0.0305	-0.7265	-0.1254	-0.0369	-0.7636	-0.7308	-0.5041
ENSG00000162551	1	21835858	21904905	1	p36.12	ALPL	-0.6605	-0.0483	-0.7248	-0.8199	0.0154	-0.5851	-0.5944	-0.6862	-0.7798	-0.5424	-0.7066	-0.7715	-0.4189	-0.6301	-0.8153	-0.4917	-0.5218	-0.7637	0.0356	-0.5352	-0.5669	-0.5056	-0.6488	-0.7766	-0.7428	-0.769	-0.8358	-0.6389	-0.6597	0.013	-0.6871	0.0603	0.0196	0.0034	0.048	-0.8453	0.0305	-0.7265	-0.1254	-0.0369	-0.7636	-0.7308	-0.5041
ENSG00000076864	1	21922708	21995856	-1	p36.12	RAP1GAP	-0.6605	-0.0483	-0.7248	-0.8199	0.0154	-0.5851	-0.5944	-0.6862	-0.7798	-0.5424	-0.7066	-0.7715	-0.4189	-0.6301	-0.8153	-0.4917	-0.5218	-0.7637	0.0356	-0.5352	-0.5669	-0.5056	-0.6488	-0.7766	-0.7428	-0.769	-0.8358	-0.6389	-0.6597	0.013	-0.6871	0.0603	0.0196	0.0034	0.048	-0.8453	0.0305	-0.7265	-0.1254	-0.0369	-0.7636	-0.7308	-0.5041
ENSG00000090686	1	22004791	22110099	-1	p36.12	USP48	-0.6605	-0.0483	-0.7248	-0.8199	0.0154	-0.5851	-0.5944	-0.6862	-0.7798	-0.5424	-0.7066	-0.7715	-0.4189	-0.6301	-0.8153	-0.4917	-0.5218	-0.7637	0.0356	-0.5352	-0.5669	-0.5056	-0.6488	-0.7766	-0.7428	-0.769	-0.8358	-0.6389	-0.6597	0.013	-0.6871	0.0603	0.0196	0.0034	0.048	-0.8453	0.0305	-0.7265	-0.1254	-0.0369	-0.7636	-0.7308	-0.5041
ENSG00000142798	1	22148738	22263790	-1	p36.12	HSPG2	-0.6605	-0.0483	-0.7248	-0.8199	0.0154	-0.5851	-0.5944	-0.6862	-0.7798	-0.5424	-0.7066	-0.7715	-0.4189	-0.6301	-0.8153	-0.4917	-0.5218	-0.7637	0.0356	-0.5352	-0.5669	-0.5056	-0.6488	-0.7766	-0.7428	-0.769	-0.8358	-0.6389	-0.6597	0.0113199	-0.6871	0.0603	0.0196	0.0034	0.048	-0.8453	0.0305	-0.7265	-0.1254	-0.0369	-0.7636	-0.7308	-0.5041
ENSG00000219073	1	22303514	22325135	1	p36.12	CELA3B	-0.6605	-0.0483	-0.7248	-0.8199	0.0154	-0.5851	-0.5944	-0.6862	-0.7798	-0.430063	-0.7066	-0.7715	-0.4189	-0.6301	-0.8153	-0.4917	-0.5218	-0.7637	0.0356	-0.5352	-0.5669	-0.5056	-0.6488	-0.7766	-0.7428	-0.769	-0.8358	-0.6389	-0.6597	0.2829	-0.6871	0.0603	0.0196	0.0034	0.048	-0.8453	0.0305	-0.7265	-0.1254	-0.0369	-0.7636	-0.7308	-0.5041
ENSG00000142789	1	22328149	22339032	1	p36.12	CELA3A	-0.6605	-0.0483	-0.7248	-0.8199	0.0154	-0.5851	-0.5944	-0.6862	-0.7798	-0.5339	-0.7066	-0.7715	-0.4189	-0.6301	-0.8153	-0.4917	-0.5218	-0.7637	0.0356	-0.5352	-0.5669	-0.5056	-0.6488	-0.7766	-0.7428	-0.769	-0.8358	-0.6389	-0.6597	0.2829	-0.6871	0.0603	0.0196	0.0034	0.048	-0.8453	0.0305	-0.7265	-0.1254	-0.0369	-0.7636	-0.7308	-0.5041
ENSG00000218510	1	22351681	22357716	1	p36.12	LINC00339	-0.6605	-0.0483	-0.7248	-0.8199	0.0154	-0.5851	-0.5944	-0.6862	-0.7798	-0.5339	-0.7066	-0.7715	-0.4189	-0.6301	-0.8153	-0.4917	-0.5218	-0.7637	0.0356	-0.5352	-0.5669	-0.5056	-0.6488	-0.7766	-0.7428	-0.769	-0.8358	-0.6389	-0.6597	0	-0.6871	0.0603	0.0196	0.0034	0.048	-0.8453	0.0305	-0.7265	-0.1254	-0.0369	-0.7636	-0.7308	-0.5041
ENSG00000070831	1	22379120	22419437	1	p36.12	CDC42	-0.6605	-0.0483	-0.7248	-0.8199	0.0154	-0.5851	-0.5944	-0.6862	-0.7798	-0.5339	-0.7066	-0.7715	-0.4189	-0.6301	-0.8153	-0.4917	-0.5218	-0.7637	0.0356	-0.5352	-0.5669	-0.5056	-0.6488	-0.7766	-0.7428	-0.769	-0.8358	-0.6389	-0.6597	0.0161	-0.6871	0.0603	0.0196	0.0034	0.048	-0.8453	0.0305	-0.7265	-0.1254	-0.0369	-0.7636	-0.7308	-0.5041
ENSG00000162552	1	22446461	22470462	-1	p36.12	WNT4	-0.6605	-0.0483	-0.7248	-0.8199	0.0154	-0.5851	-0.5944	-0.6862	-0.7798	-0.5339	-0.7066	-0.7715	-0.4189	-0.6301	-0.8153	-0.4917	-0.5218	-0.7637	0.0356	-0.5352	-0.5669	-0.5056	-0.6488	-0.7766	-0.7428	-0.769	-0.8358	-0.6389	-0.6597	0.0161	-0.6871	0.0603	0.0196	0.0034	0.048	-0.8453	0.0305	-0.7265	-0.1254	-0.0369	-0.7636	-0.7308	-0.5041
ENSG00000184677	1	22778344	22857650	1	p36.12	ZBTB40	-0.6605	-0.0483	-0.7248	-0.8199	0.0154	-0.5851	-0.5944	-0.6862	-0.7798	-0.5339	-0.7066	-0.7715	-0.4189	-0.6301	-0.8153	-0.4917	-0.5218	-0.7637	0.0356	-0.5352	-0.5669	-0.5056	-0.6488	-0.7766	-0.7428	-0.769	-0.8358	-0.6389	-0.6597	0.0161	-0.6871	0.0603	0.0196	0.0034	0.048	-0.8453	0.0305	-0.7265	-0.1254	-0.0369	-0.7636	-0.7308	-0.5041
ENSG00000070886	1	22890057	22930087	1	p36.12	EPHA8	-0.6605	-0.0483	-0.7248	-0.8199	0.0154	-0.5851	-0.5944	-0.6862	-0.7798	-0.5339	-0.7066	-0.7715	-0.4189	-0.6301	-0.8153	-0.4917	-0.5218	-0.7637	0.0356	-0.5352	-0.5669	-0.5056	-0.6488	-0.7766	-0.7428	-0.769	-0.8358	-0.6389	-0.6597	0.0161	-0.6871	0.0603	0.0196	0.0034	0.048	-0.8453	0.0305	-0.7265	-0.1254	-0.0369	-0.7636	-0.7308	-0.5041
ENSG00000173372	1	22962999	22966175	1	p36.12	C1QA	-0.6605	-0.0483	-0.7248	-0.8199	0.0154	-0.5851	-0.5944	-0.6862	-0.7798	-0.5339	-0.7066	-0.7715	-0.4189	-0.6301	-0.8153	-0.4917	-0.5218	-0.7637	0.0356	-0.5352	-0.5669	-0.5056	-0.6488	-0.7766	-0.7428	-0.769	-0.8358	-0.6389	-0.6597	0.0161	-0.6871	0.0603	0.0196	0.0034	0.048	-0.8453	0.0305	-0.7265	-0.1254	-0.0369	-0.7636	-0.7308	-0.5041
ENSG00000159189	1	22970123	22974603	1	p36.12	C1QC	-0.6605	-0.0483	-0.7248	-0.8199	0.0154	-0.5851	-0.5944	-0.6862	-0.7798	-0.5339	-0.7066	-0.7715	-0.4189	-0.6301	-0.8153	-0.4917	-0.5218	-0.7637	0.0356	-0.5352	-0.5669	-0.5056	-0.6488	-0.7766	-0.7428	-0.769	-0.8358	-0.6389	-0.6597	0.0161	-0.6871	0.0603	0.0196	0.0034	0.048	-0.8453	0.0305	-3.4529	-0.1254	-0.0369	-0.7636	-0.7308	-0.5041
ENSG00000173369	1	22979255	22988031	1	p36.12	C1QB	-0.6605	-0.0483	-0.7248	-0.8199	0.0154	-0.5851	-0.5944	-0.6862	-0.7798	-0.5339	-0.7066	-0.7715	-0.4189	-0.6301	-0.8153	-0.4917	-0.5218	-0.7637	0.0356	-0.5352	-0.5669	-0.5056	-0.6488	-0.7766	-0.7428	-0.769	-0.8358	-0.6389	-0.6597	0.0161	-0.6871	0.0603	0.0196	0.0034	0.048	-0.8453	0.0305	-1.14585	-0.1254	-0.0369	-0.760695	-0.7308	-0.5041
ENSG00000133216	1	23037332	23241818	1	p36.12	EPHB2	-0.6605	-0.0483	-0.7248	-0.8199	0.0154	-0.5851	-0.5944	-0.6862	-0.7798	-0.5339	-0.7066	-0.7715	-0.4189	-0.6301	-0.8153	-0.4917	-0.5218	-0.7637	0.0356	-0.535754	-0.5669	-0.5056	-0.6488	-0.7766	-0.7428	-0.769	-0.8358	-0.6389	-0.6597	0.0161	-0.6871	0.0603	0.0196	0.0034	0.048	-0.8453	0.0305	-0.6913	-0.1254	-0.0369	-0.7276	-0.7308	-0.5041
ENSG00000004487	1	23345941	23410182	1	p36.12	KDM1A	-0.6605	-0.0483	-0.7248	-0.8199	0.0154	-0.5851	-0.5944	-0.6862	-0.7798	-0.5339	-0.7066	-0.7715	-0.4189	-0.6301	-0.8153	-0.4917	-0.5218	-0.7637	0.0356	-0.539	-0.5669	-0.5056	-0.6488	-0.7766	-0.7428	-0.769	-0.8358	-0.6389	-0.6597	0.0161	-0.6871	0.0603	0.0196	0.0034	0.048	-0.8453	0.0305	-0.6913	-0.1254	-0.0369	-0.7276	-0.7308	-0.5041
ENSG00000169641	1	23410516	23504301	-1	p36.12	LUZP1	-0.6605	-0.0483	-0.7248	-0.8199	0.0154	-0.5851	-0.5944	-0.6862	-0.7798	-0.5339	-0.7066	-0.7715	-0.4189	-0.6301	-0.8153	-0.4917	-0.5218	-0.7637	0.0356	-0.539	-0.5669	-0.5056	-0.6488	-0.7766	-0.7428	-0.769	-0.8358	-0.6389	-0.6597	0.0161	-0.6871	0.0603	0.0196	0.0034	0.048	-0.8453	0.0305	-0.6913	-0.1254	-0.0369	-0.7276	-0.7308	-0.5041
ENSG00000179546	1	23516993	23521222	-1	p36.12	HTR1D	-0.6605	-0.0483	-0.7248	-0.8199	0.0154	-0.5851	-0.5944	-0.6862	-0.7798	-0.5339	-0.7066	-0.7715	-0.4189	-0.6301	-0.8153	-0.4917	-0.5218	-0.7637	0.0356	-0.539	-0.5669	-0.5056	-0.6488	-0.7766	-0.7428	-0.769	-0.8358	-0.6389	-0.6597	0.0161	-0.6871	0.0603	0.0196	0.0034	0.048	-0.8453	0.0305	-0.6913	-0.1254	-0.0369	-0.7276	-0.7308	-0.5041
ENSG00000125944	1	23630264	23670829	-1	p36.12	HNRNPR	-0.6605	-0.0483	-0.7248	-0.8199	0.0154	-0.5851	-0.5944	-0.6862	-0.7798	-0.5339	-0.7066	-0.7715	-0.4189	-0.6301	-0.8153	-0.4917	-0.5218	-0.7637	0.0356	-0.539	-0.5669	-0.5056	-0.6488	-0.7766	-0.7428	-0.769	-0.8358	-0.6389	-0.6597	0.0161	-0.6871	0.0603	0.0196	0.0034	0.048	-0.8453	0.0305	-0.6913	-0.1254	-0.0369	-0.7276	-0.7308	-0.5041
ENSG00000125945	1	23685941	23695935	-1	p36.12	ZNF436	-0.6605	-0.0483	-0.7248	-0.8199	0.0154	-0.5851	-0.5944	-0.6862	-0.7798	-0.5339	-0.7066	-0.7715	-0.4189	-0.6301	-0.8153	-0.4917	-0.5218	-0.7637	0.0356	-0.539	-0.5669	-0.5056	-0.6488	-0.7766	-0.7428	-0.769	-0.8358	-0.6389	-0.6597	0.0161	-0.6871	0.0603	0.0196	0.0034	0.048	-0.8453	0.0305	-0.6913	-0.1254	-0.0369	-0.7276	-0.7308	-0.5041
ENSG00000201405	1	23696747	23696839	1	p36.12	Y_RNA	-0.6605	-0.0483	-0.7248	-0.8199	0.0154	-0.5851	-0.5944	-0.6862	-0.7798	-0.5339	-0.7066	-0.7715	-0.4189	-0.6301	-0.8153	-0.4917	-0.5218	-0.7637	0.0356	-0.539	-0.5669	-0.5056	-0.6488	-0.7766	-0.7428	-0.769	-0.8358	-0.6389	-0.6597	0.0161	-0.6871	0.0603	0.0196	0.0034	0.048	-0.8453	0.0305	-0.6913	-0.1254	-0.0369	-0.7276	-0.7308	-0.5041
ENSG00000204219	1	23707554	23751233	-1	p36.12	TCEA3	-0.6605	-0.0483	-0.7248	-0.8199	0.0154	-0.5851	-0.5944	-0.6862	-0.7798	-0.5339	-0.7066	-0.7715	-0.4189	-0.6301	-0.8153	-0.4917	-0.5218	-0.7637	0.0356	-0.539	-0.5669	-0.5056	-0.6488	-0.7766	-0.7428	-0.769	-0.8358	-0.6389	-0.6597	0.0161	-0.6871	0.0603	0.0196	0.0034	0.048	-0.8453	0.0305	-0.6913	-0.1254	-0.0369	-0.7276	-0.7308	-0.5041
ENSG00000088280	1	23750352	23810750	-1	p36.12	ASAP3	-0.6605	-0.0483	-0.7248	-0.8199	0.0154	-0.5851	-0.5944	-0.6862	-0.7798	-0.5339	-0.7066	-0.7715	-0.4189	-0.6301	-0.8153	-0.4917	-0.5218	-0.7637	0.0356	-0.539	-0.5669	-0.5056	-0.6488	-0.7766	-0.7428	-0.769	-0.8358	-0.6389	-0.6597	0.0161	-0.6871	0.0603	0.0196	0.0034	0.048	-0.8453	0.0305	-0.6913	-0.1254	-0.0369	-0.7276	-0.7308	-0.5041
ENSG00000007968	1	23832922	23857712	-1	p36.12	E2F2	-0.6605	-0.0483	-0.7248	-0.8199	0.0154	-0.5851	-0.5944	-0.6862	-0.7798	-0.5339	-0.7066	-0.7715	-0.4189	-0.6301	-0.8153	-0.4917	-0.5218	-0.7637	0.0356	-0.539	-0.5669	-0.5056	-0.6488	-0.7766	-0.7428	-0.769	-0.8358	-0.6389	-0.6597	0.0161	-0.6871	0.0603	0.0196	0.0034	0.048	-0.8453	0.0305	-0.6913	-0.1254	-0.0369	-0.7276	-0.7308	-0.5041
ENSG00000117318	1	23884409	23886285	-1	p36.12	ID3	-0.6605	-0.0483	-0.7248	-0.8199	0.0154	-0.5851	-0.5944	-0.6862	-0.7798	-0.5339	-0.7066	-0.7715	-0.4189	-0.6301	-0.8153	-0.4917	-0.5218	-0.7637	0.0356	-0.539	-0.5669	-0.5056	-0.6488	-0.7766	-0.7428	-0.769	-0.8358	-0.6389	-0.6597	0.0161	-0.6871	0.0603	0.0196	0.0034	0.048	-0.8453	0.0305	-0.6913	-0.1254	-0.0369	-0.7276	-0.7308	-0.5041
ENSG00000197880	1	23907985	23967058	1	p36.11	MDS2	-0.6605	-0.0483	-0.7248	-0.8199	0.0154	-0.5851	-0.5944	-0.6862	-0.7798	-0.5339	-0.7066	-0.7715	-0.4189	-0.6301	-0.8153	-0.4917	-0.5218	-0.7637	0.0356	-0.539	-0.5669	-0.5056	-0.6488	-0.7766	-0.7428	-0.769	-0.8358	-0.6389	-0.6597	0.0161	-0.6871	0.0603	0.0196	0.0034	0.048	-0.8453	0.0305	-0.6913	-0.1254	-0.0369	-0.7276	-0.7308	-0.5041
ENSG00000142676	1	24018269	24022915	1	p36.11	RPL11	-0.6605	-0.0483	-0.7248	-0.8199	0.0154	-0.5851	-0.5944	-0.6862	-0.7798	-0.5339	-0.7066	-0.7715	-0.4189	-0.6301	-0.8153	-0.4917	-0.5218	-0.7637	0.0356	-0.539	-0.5669	-0.5056	-0.6488	-0.7766	-0.7428	-0.769	-0.8358	-0.6389	-0.6597	0.0161	-0.6871	0.0603	0.0196	0.0034	0.048	-0.8453	0.0305	-0.6913	-0.1254	-0.0369	-0.7276	-0.7308	-0.5041
ENSG00000011007	1	24069645	24088549	1	p36.11	TCEB3	-0.6605	-0.0483	-0.7248	-0.8199	0.0154	-0.5851	-0.5944	-0.6862	-0.7798	-0.5339	-0.7066	-0.7715	-0.4189	-0.6301	-0.8153	-0.4917	-0.5218	-0.7637	0.0356	-0.539	-0.5669	-0.5056	-0.6488	-0.7766	-0.7428	-0.769	-0.8358	-0.6389	-0.6597	0.0161	-0.6871	0.0603	0.0196	0.0034	0.048	-0.8453	0.0305	-0.6913	-0.1254	-0.0369	-0.7276	-0.7308	-0.5041
ENSG00000057757	1	24104895	24114722	1	p36.11	PITHD1	-0.6605	-0.0483	-0.7248	-0.8199	0.0154	-0.5851	-0.5944	-0.6862	-0.7798	-0.5339	-0.7066	-0.7715	-0.4189	-0.6301	-0.8153	-0.4917	-0.5218	-0.7637	0.0356	-0.539	-0.5669	-0.5056	-0.6488	-0.7766	-0.7428	-0.769	-0.8358	-0.6389	-0.6597	0.0161	-0.6871	0.0603	0.0196	0.0034	0.048	-0.8453	0.0305	-0.6913	-0.1254	-0.0369	-0.7276	-0.7308	-0.5041
ENSG00000011009	1	24117460	24122029	1	p36.11	LYPLA2	-0.6605	-0.0483	-0.7248	-0.8199	0.0154	-0.5851	-0.5944	-0.6862	-0.7798	-0.5339	-0.7066	-0.7715	-0.4189	-0.6301	-0.8153	-0.4917	-0.5218	-0.7637	0.0356	-0.539	-0.5669	-0.5056	-0.6488	-0.7766	-0.7428	-0.769	-0.8358	-0.6389	-0.6597	0.0161	-0.6871	0.0603	0.0196	0.0034	0.048	-0.8453	0.0305	-0.6913	-0.1254	-0.0369	-0.7276	-0.7308	-0.5041
ENSG00000117308	1	24122089	24127271	-1	p36.11	GALE	-0.6605	-0.0483	-0.7248	-0.8199	0.0154	-0.5851	-0.5944	-0.6862	-0.7798	-0.5339	-0.7066	-0.7715	-0.4189	-0.6301	-0.8153	-0.4917	-0.5218	-0.7637	0.0356	-0.539	-0.5669	-0.5056	-0.6488	-0.7766	-0.7428	-0.769	-0.8358	-0.6389	-0.6597	0.0161	-0.6871	0.0603	0.0196	0.0034	0.048	-0.8453	0.0305	-0.6913	-0.1254	-0.0369	-0.7276	-0.7308	-0.5041
ENSG00000117305	1	24128375	24165110	-1	p36.11	HMGCL	-0.6605	-0.0483	-0.7248	-0.8199	0.0154	-0.5851	-0.5944	-0.6862	-0.7798	-0.5339	-0.7066	-0.7715	-0.4189	-0.6301	-0.8153	-0.4917	-0.5218	-0.7637	0.0356	-0.539	-0.5669	-0.5056	-0.6488	-0.7766	-0.7428	-0.769	-0.8358	-0.6389	-0.6597	0.0161	-0.6871	0.0603	0.0196	0.0034	0.048	-0.8453	0.0305	-0.6913	-0.1254	-0.0369	-0.7276	-0.7308	-0.5041
ENSG00000179163	1	24171567	24194784	-1	p36.11	FUCA1	-0.6605	-0.0483	-0.7248	-0.8199	0.0154	-0.5851	-0.5944	-0.6862	-0.7798	-0.5339	-0.7066	-0.7715	-0.4189	-0.6301	-0.8153	-0.4917	-0.5218	-0.7637	0.0356	-0.539	-0.5669	-0.5056	-0.6488	-0.7766	-0.7428	-0.769	-0.8358	-0.6389	-0.6597	0.0161	-0.6871	0.0603	0.0196	0.0034	0.048	-0.8453	0.0305	-0.6913	-0.1254	-0.0369	-0.7276	-0.7308	-0.5041
ENSG00000188822	1	24197016	24285549	-1	p36.11	CNR2	-0.6605	-0.0483	-0.7248	-0.8199	0.0154	-0.5851	-0.5944	-0.6862	-0.7798	-0.5339	-0.7066	-0.7715	-0.4189	-0.6301	-0.8153	-0.4917	-0.5218	-0.7637	0.0356	-0.539	-0.5669	-0.5056	-0.6488	-0.7766	-0.7428	-0.769	-0.8358	-0.6389	-0.6597	0.0161	-0.6871	0.0603	0.0196	0.0034	0.048	-0.8453	0.0305	-0.6913	-0.1254	-0.0369	-0.7276	-0.7308	-0.5041
ENSG00000189266	1	24285599	24289952	1	p36.11	PNRC2	-0.6605	-0.0483	-0.7248	-0.8199	0.0154	-0.5851	-0.5944	-0.6862	-0.7798	-0.5339	-0.7066	-0.7715	-0.4189	-0.6301	-0.8153	-0.4917	-0.5218	-0.7637	0.0356	-0.539	-0.5669	-0.5056	-0.6488	-0.7766	-0.7428	-0.769	-0.8358	-0.6389	-0.6597	0.0161	-0.6871	0.0603	0.0196	0.0034	0.048	-0.8453	0.0305	-0.6913	-0.1254	-0.0369	-0.7276	-0.7308	-0.5041
ENSG00000188529	1	24291294	24307417	-1	p36.11	SRSF10	-0.6605	-0.0483	-0.7248	-0.8199	0.0154	-0.5851	-0.5944	-0.6862	-0.7798	-0.5339	-0.7066	-0.7715	-0.4189	-0.6301	-0.8153	-0.4917	-0.5218	-0.7637	0.0356	-0.539	-0.5669	-0.5056	-0.6488	-0.7766	-0.7428	-0.769	-0.8358	-0.6389	-0.6597	0.0161	-0.6871	0.0603	0.0196	0.0034	0.048	-0.8453	0.0305	-0.6913	-0.1254	-0.0369	-0.7276	-0.7308	-0.5041
ENSG00000142661	1	24382525	24438665	-1	p36.11	MYOM3	-0.6605	-0.0483	-0.7248	-0.8199	0.0154	-0.5851	-0.5944	-0.6862	-0.7798	-0.5339	-0.7066	-0.7715	-0.4189	-0.6301	-0.8153	-0.4917	-0.5218	-0.7637	0.0356	-0.539	-0.5669	-0.5056	-0.6488	-0.7766	-0.7428	-0.769	-0.8358	-0.6389	-0.6597	0.0161	-0.6871	0.0603	0.0196	0.0034	0.048	-0.8453	0.0305	-0.6913	-0.1254	-0.0369	-0.7276	-0.7308	-0.5041
ENSG00000142677	1	24446261	24469611	-1	p36.11	IL22RA1	-0.6605	-0.0483	-0.7248	-0.8199	0.0154	-0.5851	-0.5944	-0.6862	-0.7798	-0.5339	-0.7066	-0.7715	-0.4189	-0.6301	-0.8153	-0.4917	-0.5218	-0.7637	0.0356	-0.539	-0.5669	-0.5056	-0.6488	-0.7766	-0.7428	-0.769	-0.8358	-0.6389	-0.6597	0.0161	-0.6871	0.0603	0.0196	0.0034	0.048	-0.8453	0.0305	-0.6913	-0.1254	-0.0369	-0.7276	-0.7308	-0.5041
ENSG00000185436	1	24480647	24514449	-1	p36.11	IL28RA	-0.6605	-0.0483	-0.7248	-0.8199	0.0154	-0.5851	-0.5944	-0.6862	-0.7798	-0.5339	-0.7066	-0.7715	-0.4189	-0.6301	-0.8153	-0.4917	-0.5218	-0.7637	0.0356	-0.539	-0.5669	-0.5056	-0.6488	-0.7766	-0.7428	-0.769	-0.8358	-0.6389	-0.6597	0.0161	-0.6871	0.0603	0.0196	0.0034	0.048	-0.8453	0.0305	-0.6913	-0.1254	-0.0369	-0.7276	-0.7308	-0.5041
ENSG00000158055	1	24645812	24690972	1	p36.11	GRHL3	-0.6605	-0.0483	-0.7248	-0.8199	0.0154	-0.5851	-0.5944	-0.6862	-0.7798	-0.5339	-0.7066	-0.7715	-0.4189	-0.6301	-0.8153	-0.4917	-0.5218	-0.7637	0.0356	-0.539	-0.5669	-0.5056	-0.6488	-0.7766	-0.7428	-0.769	-0.8358	-0.6389	-0.6597	0.0161	-0.6871	0.0603	0.0196	0.0034	0.048	-0.8453	0.0305	-0.6913	-0.1254	-0.0369	-0.7276	-0.7308	-0.5041
ENSG00000001460	1	24683489	24743424	-1	p36.11	C1orf201	-0.6605	-0.0483	-0.7248	-0.8199	0.0154	-0.5851	-0.5944	-0.6862	-0.7798	-0.5339	-0.7066	-0.7715	-0.4189	-0.6301	-0.8153	-0.4917	-0.5218	-0.7637	0.0356	-0.539	-0.5669	-0.5056	-0.6488	-0.7766	-0.7428	-0.769	-0.8358	-0.6389	-0.6597	0.0161	-0.6871	0.0603	0.0196	0.0034	0.048	-0.8453	0.0305	-0.6913	-0.1254	-0.0369	-0.7276	-0.7308	-0.5041
ENSG00000001461	1	24742284	24799466	1	p36.11	NIPAL3	-0.6605	-0.0483	-0.7248	-0.8199	0.0154	-0.5851	-0.5944	-0.6862	-0.7798	-0.5339	-0.7066	-0.7715	-0.4189	-0.6301	-0.8153	-0.4917	-0.5218	-0.7637	0.0356	-0.539	-0.5669	-0.5056	-0.6488	-0.7766	-0.7428	-0.769	-0.8358	-0.6389	-0.6597	0.0161	-0.6871	0.0603	0.0196	0.0034	0.048	-0.8453	0.0305	-0.6913	-0.1254	-0.0369	-0.7276	-0.7308	-0.5041
ENSG00000117602	1	24829387	24863506	1	p36.11	RCAN3	-0.6605	-0.0483	-0.7248	-0.8199	0.0154	-0.5851	-0.5944	-0.6862	-0.7798	-0.5339	-0.7066	-0.7715	-0.4189	-0.6301	-0.8153	-0.4917	-0.5218	-0.7637	0.0356	-0.539	-0.5669	-0.5056	-0.6488	-0.7766	-0.7428	-0.769	-0.8358	-0.6389	-0.6597	0.0161	-0.6871	0.0603	0.0196	0.0034	0.048	-0.8453	0.0305	-0.6913	-0.1254	-0.0369	-0.7276	-0.7308	-0.5041
ENSG00000133226	1	24958207	24999758	1	p36.11	SRRM1	-0.6605	-0.0483	-0.7248	-0.8199	0.0154	-0.5851	-0.5944	-0.6862	-0.7798	-0.5339	-0.7066	-0.7715	-0.4189	-0.6301	-0.8153	-0.4917	-0.5218	-0.7637	0.0356	-0.539	-0.5669	-0.5056	-0.6488	-0.7766	-0.7428	-0.769	-0.8358	-0.6389	-0.6597	0.0161	-0.6871	0.0603	0.0196	0.0034	0.048	-0.8453	0.0305	-0.6913	-0.1254	-0.0369	-0.7276	-0.7308	-0.5041
ENSG00000169504	1	25071848	25170815	1	p36.11	CLIC4	-0.6605	-0.0483	-0.7248	-0.8199	0.0154	-0.5851	-0.5944	-0.6862	-0.7798	-0.5339	-0.7066	-0.7715	-0.4189	-0.6301	-0.8153	-0.4917	-0.5218	-0.7637	0.0356	-0.539	-0.5669	-0.5056	-0.6488	-0.7766	-0.7428	-0.769	-0.8358	-0.6389	-0.6597	0.0161	-0.6871	0.0603	0.0196	0.0034	0.048	-0.8453	0.0305	-0.6913	-0.1254	-0.0369	-0.7276	-0.7308	-0.5041
ENSG00000020633	1	25226002	25291612	-1	p36.11	RUNX3	-0.6605	-0.0483	-0.7248	-0.8199	0.0154	-0.5851	-0.5944	-0.6862	-0.7798	-0.5339	-0.7066	-0.7715	-0.4189	-0.6301	-0.8153	-0.4917	-0.5218	-0.7637	0.0356	-0.539	-0.5669	-0.5056	-0.6488	-0.7766	-0.7428	-0.769	-0.8358	-0.6389	-0.6597	0.0161	-0.6871	0.0603	0.0196	0.0034	0.048	-0.8453	0.0305	-0.6913	-0.1254	-0.0369	-0.7276	-0.7308	-0.5041
ENSG00000117614	1	25549170	25558993	-1	p36.11	SYF2	-0.6605	-0.0483	-0.7248	-0.8199	0.0154	-0.5851	-0.5944	-0.6862	-0.7798	-0.5339	-0.7066	-0.7715	-0.4189	-0.6301	-0.8153	-0.4917	-0.5218	-0.7637	0.0356	-0.539	-0.5669	-0.5056	-0.6488	-0.7766	-0.7428	-0.769	-0.8358	-0.5852	-0.6597	0.0161	-0.6871	0.0603	0.0196	0.0034	0.059	-0.8453	0.0305	-0.7023	-0.1254	-0.0369	-0.7276	-0.7308	-0.5041
ENSG00000117616	1	25568728	25664704	-1	p36.11	C1orf63	-0.810152	-0.0483	-0.182798	-0.8199	-0.829155	-0.5851	-0.165692	-0.123786	-1.53611	-0.933404	-0.218801	-0.7715	-1.64393	-0.0720838	-1.40688	0.0315132	-0.0832879	-1.32354	0.0356	-0.539	-1.48969	-0.660947	-0.6488	-0.7766	-0.300264	-1.45464	-0.16264	-1.38421	-1.72205	-0.0920593	-0.286177	0.54742	0.289988	-0.944916	-1.12659	-0.986265	0.0305	-1.29318	-0.1254	-0.0369	-1.41455	-1.43271	0.123949
ENSG00000187010	1	25598884	25656936	1	p36.11	RHD	-0.918985	-0.0483	-0.0451	-0.8199	-1.10458	-0.5851	-0.0575	0.0061	-1.7231	-1.0127	-0.0616062	-0.7715	-1.9281	0.0689	-1.60694	0.1611	-0.0529	-1.60331	0.0356	-0.539	-1.79449	-0.667672	-0.6488	-0.7766	-0.1	-1.6829	-0.0347	-1.6415	-2.0761	-0.178302	-0.1215	0.7089	0.356225	-1.25356	-1.4203	-1.09275	0.0305	-1.48999	-0.1254	-0.0369	-1.76595	-1.63634	0.2693
ENSG00000183726	1	25664408	25688852	1	p36.11	TMEM50A	-0.6539	-0.0483	-0.7362	-0.8199	0.0202	-0.5851	-0.5851	-0.6643	-0.8034	-0.5492	-0.6876	-0.7715	-0.4044	-0.622	-0.7523	-0.4817	-0.5136	-0.7306	0.0356	-0.539	-0.5404	-0.4997	-0.6488	-0.7766	-0.712	-0.7449	-0.7485	-0.6279	-0.616	0.0119	-0.6652	0.0548	0.01	-0.0034	0.0384	-0.8122	0.0305	-0.66	-0.1254	-0.0369	-0.7292	-0.7298	-0.4949
ENSG00000188672	1	25688741	25756683	-1	p36.11	RHCE	-0.6539	-0.0483	-0.7362	-0.8199	0.0202	-0.5851	-0.5851	-0.6643	-0.8034	-0.5492	-0.6876	-0.7715	-0.4044	-0.622	-0.7523	-0.4817	-0.5136	-0.7306	0.0356	-0.539	-0.5404	-0.4997	-0.6488	-0.7766	-0.712	-0.7449	-0.7485	-0.6279	-0.616	0.0119	-0.6652	0.0548	0.01	-0.0034	0.0384	-0.8122	0.0305	-0.66	-0.1254	-0.0369	-0.7292	-0.7298	-0.4949
ENSG00000204178	1	25757388	25826700	1	p36.11	TMEM57	-0.6539	-0.0483	-0.7362	-0.8199	0.0202	-0.5851	-0.5851	-0.6643	-0.8034	-0.5492	-0.6876	-0.7715	-0.4044	-0.622	-0.7523	-0.4817	-0.5136	-0.7306	0.0356	-0.539	-0.5404	-0.4997	-0.6488	-0.7766	-0.712	-0.7449	-0.7485	-0.6279	-0.616	0.0119	-0.6652	0.0548	0.01	-0.0034	0.0384	-0.8122	0.0305	-0.66	-0.1254	-0.0369	-0.7292	-0.7298	-0.4949
ENSG00000157978	1	25870071	25895377	1	p36.11	LDLRAP1	-0.6539	-0.0483	-0.7362	-0.8199	0.0202	-0.5851	-0.5851	-0.6643	-0.8034	-0.5492	-0.6876	-0.7715	-0.4044	-0.622	-0.7523	-0.4817	-0.5136	-0.7306	0.0356	-0.539	-0.5404	-0.4997	-0.6488	-0.7766	-0.712	-0.7449	-0.7485	-0.6279	-0.616	0.0119	-0.6652	0.0548	0.01	-0.0034	0.0384	-0.8122	0.0305	-0.66	-0.1254	-0.0369	-0.7292	-0.7298	-0.4949
ENSG00000117643	1	25943959	26112698	1	p36.11	MAN1C1	-0.6539	-0.0483	-0.7362	-0.8199	0.0202	-0.5851	-0.5851	-0.6643	-0.8034	-0.5492	-0.6876	-0.7715	-0.4044	-0.622	-0.7523	-0.4817	-0.5136	-0.7306	0.0356	-0.539	-0.5404	-0.4997	-0.6488	-0.7766	-0.712	-0.7449	-0.7485	-0.6279	-0.616	0.0119	-0.6652	0.0548	0.0141111	-0.0034	0.0384	-0.8122	0.0305	-0.66	-0.1254	-0.0369	-0.7292	-0.7298	-0.4949
ENSG00000162430	1	26126667	26144713	1	p36.11	SEPN1	-0.6539	-0.0483	-0.7362	-0.8199	0.0202	-0.5851	-0.5851	-0.6643	-0.8034	-0.5492	-0.6876	-0.7715	-0.4044	-0.622	-0.7523	-0.4817	-0.5136	-0.7306	0.0356	-0.539	-0.5404	-0.4997	-0.6488	-0.7766	-0.712	-0.7449	-0.7485	-0.6279	-0.616	0.0119	-0.6652	0.0548	0.023	-0.0034	0.0384	-0.8122	0.0305	-0.66	-0.1254	-0.0369	-0.7292	-0.7298	-0.4949
ENSG00000117640	1	26145131	26159432	1	p36.11	FAM54B	-0.6539	-0.0483	-0.7362	-0.8199	0.0202	-0.5851	-0.5851	-0.6643	-0.8034	-0.5492	-0.6876	-0.7715	-0.4044	-0.622	-0.7523	-0.4817	-0.5136	-0.7306	0.0356	-0.539	-0.5404	-0.4997	-0.6488	-0.7766	-0.712	-0.7449	-0.7485	-0.6279	-0.616	0.0119	-0.6652	0.0548	0.023	-0.0034	0.0384	-0.8122	0.0305	-0.66	-0.1254	-0.0369	-0.7292	-0.7298	-0.4949
ENSG00000127423	1	26158414	26185903	-1	p36.11	C1orf135	-0.6539	-0.0483	-0.7362	-0.8199	0.0202	-0.5851	-0.5851	-0.6643	-0.8034	-0.5492	-0.6876	-0.7715	-0.4044	-0.622	-0.7523	-0.4817	-0.5136	-0.7306	0.0356	-0.539	-0.5404	-0.4997	-0.6488	-0.7766	-0.712	-0.7449	-0.7485	-0.6279	-0.616	0.0119	-0.6652	0.0548	0.023	-0.0034	0.0384	-0.8122	0.0305	-0.66	-0.1254	-0.0369	-0.7292	-0.7298	-0.4949
ENSG00000182749	1	26187701	26197744	-1	p36.11	PAQR7	-0.6539	-0.0483	-0.7362	-0.8199	0.0202	-0.5851	-0.5851	-0.6643	-0.8034	-0.5492	-0.6876	-0.7715	-0.4044	-0.622	-0.7523	-0.4817	-0.5136	-0.7306	0.0356	-0.539	-0.5404	-0.4997	-0.6488	-0.7766	-0.712	-0.7449	-0.7485	-0.6279	-0.616	0.0119	-0.6652	0.0548	0.023	-0.0034	0.0384	-0.8122	0.0305	-0.66	-0.1254	-0.0369	-0.7292	-0.7298	-0.4949
ENSG00000207302	1	26203987	26204096	1	p36.11	Y_RNA	-0.6539	-0.0483	-0.7362	-0.8199	0.0202	-0.5851	-0.5851	-0.6643	-0.8034	-0.5492	-0.6876	-0.7715	-0.4044	-0.622	-0.7523	-0.4817	-0.5136	-0.7306	0.0356	-0.539	-0.5404	-0.4997	-0.6488	-0.7766	-0.712	-0.7449	-0.7485	-0.6279	-0.616	0.0119	-0.6652	0.0548	0.023	-0.0034	0.0384	-0.8122	0.0305	-0.66	-0.1254	-0.0369	-0.7292	-0.7298	-0.4949
ENSG00000117632	1	26210672	26233482	-1	p36.11	STMN1	-0.6539	-0.0483	-0.7362	-0.8199	0.0202	-0.5851	-0.5851	-0.6643	-0.8034	-0.5492	-0.6876	-0.7715	-0.4044	-0.622	-0.7523	-0.4817	-0.5136	-0.7306	0.0356	-0.539	-0.5404	-0.4997	-0.6488	-0.7766	-0.712	-0.7449	-0.7485	-0.6279	-0.616	0.0119	-0.6652	0.0548	0.023	-0.0034	0.0384	-0.8122	0.0305	-0.66	-0.1254	-0.0369	-0.7292	-0.7298	-0.4949
ENSG00000158006	1	26286258	26324648	-1	p36.11	PAFAH2	-0.6539	-0.0483	-0.7362	-0.8199	0.0202	-0.5851	-0.5851	-0.6643	-0.8034	-0.5492	-0.6876	-0.7715	-0.4044	-0.622	-0.7523	-0.4817	-0.5136	-0.7306	0.0356	-0.539	-0.5404	-0.4997	-0.6488	-0.7766	-0.712	-0.7449	-0.7485	-0.6279	-0.616	0.0119	-0.6652	0.0548	0.023	-0.0034	0.0384	-0.8122	0.0305	-0.66	-0.1254	-0.0369	-0.7292	-0.7298	-0.4949
ENSG00000158008	1	26346375	26362955	1	p36.11	EXTL1	-0.6539	-0.0483	-0.7362	-0.8199	0.0202	-0.5851	-0.5851	-0.6643	-0.8034	-0.5492	-0.6876	-0.7715	-0.4044	-0.622	-0.7523	-0.4817	-0.5136	-0.7306	0.0356	-0.539	-0.5404	-0.4997	-0.6488	-0.7766	-0.712	-0.7449	-0.7485	-0.6279	-0.616	0.0119	-0.6652	0.0548	0.023	-0.0034	0.0384	-0.8122	0.0305	-0.66	-0.1254	-0.0369	-0.7292	-0.7298	-0.4949
ENSG00000158014	1	26363743	26372624	-1	p36.11	SLC30A2	-0.6539	-0.0483	-0.7362	-0.8199	0.0202	-0.5851	-0.5851	-0.6643	-0.8034	-0.5492	-0.6876	-0.7715	-0.4044	-0.622	-0.7523	-0.4817	-0.5136	-0.7306	0.0356	-0.539	-0.5404	-0.4997	-0.6488	-0.7766	-0.712	-0.7449	-0.7485	-0.6279	-0.616	0.0119	-0.6652	0.0548	0.023	-0.0034	0.0384	-0.8122	0.0305	-0.66	-0.1254	-0.0369	-0.7292	-0.7298	-0.4949
ENSG00000158022	1	26377795	26394927	-1	p36.11	TRIM63	-0.6539	-0.0483	-0.7362	-0.8199	0.0202	-0.5851	-0.5851	-0.6643	-0.8034	-0.5492	-0.6876	-0.7715	-0.4044	-0.622	-0.7523	-0.4817	-0.5136	-0.7306	0.0356	-0.539	-0.5404	-0.4997	-0.6488	-0.7766	-0.712	-0.7449	-0.7485	-0.6279	-0.616	0.0119	-0.6652	0.0548	0.023	-0.0034	0.0384	-0.8122	0.0305	-0.66	-0.1254	-0.0369	-0.7292	-0.7298	-0.4949
ENSG00000175087	1	26437664	26452034	1	p36.11	PDIK1L	-0.6539	-0.0483	-0.7362	-0.8199	0.0202	-0.5851	-0.5851	-0.6643	-0.8034	-0.5492	-0.6876	-0.7715	-0.4044	-0.622	-0.7523	-0.4817	-0.5136	-0.7306	0.0356	-0.539	-0.5404	-0.4997	-0.6488	-0.7766	-0.712	-0.7449	-0.7485	-0.6279	-0.616	0.0119	-0.6652	0.0548	0.023	-0.0034	0.0384	-0.8122	0.0305	-0.66	-0.1254	-0.0369	-0.7292	-0.7298	-0.4949
ENSG00000197245	1	26485511	26489119	1	p36.11	FAM110D	-0.6539	-0.0483	-0.7362	-0.8199	0.0202	-0.5851	-0.5851	-0.6643	-0.8034	-0.5492	-0.6876	-0.7715	-0.4044	-0.622	-0.7523	-0.4817	-0.5136	-0.7306	0.0356	-0.539	-0.5404	-0.4997	-0.6488	-0.7766	-0.712	-0.7449	-0.7485	-0.6279	-0.616	0.0119	-0.6652	0.0548	0.023	-0.0034	0.0384	-0.8122	0.0305	-0.66	-0.1254	-0.0369	-0.7292	-0.7298	-0.4949
ENSG00000142684	1	26496362	26498551	1	p36.11	ZNF593	-0.6539	-0.0483	-0.7362	-0.8199	0.0202	-0.5851	-0.5851	-0.6643	-0.8034	-0.5492	-0.6876	-0.7715	-0.4044	-0.622	-0.7523	-0.4817	-0.5136	-0.7306	0.0356	-0.539	-0.5404	-0.4997	-0.6488	-0.7766	-0.712	-0.7449	-0.7485	-0.6279	-0.616	0.0119	-0.6652	0.0548	0.023	-0.0034	0.0384	-0.8122	0.0305	-0.66	-0.1254	-0.0369	-0.7292	-0.7298	-0.4949
ENSG00000142675	1	26503894	26516377	1	p36.11	CNKSR1	-0.6539	-0.0483	-0.7362	-0.8199	0.0202	-0.5851	-0.5851	-0.6643	-0.8034	-0.5492	-0.6876	-0.7715	-0.4044	-0.622	-0.7523	-0.4817	-0.5136	-0.7306	0.0356	-0.539	-0.5404	-0.4997	-0.6488	-0.7766	-0.712	-0.7449	-0.7485	-0.6279	-0.616	0.0119	-0.6652	0.0548	0.023	-0.0034	0.0384	-0.8122	0.0305	-0.66	-0.1254	-0.0369	-0.7292	-0.7298	-0.4949
ENSG00000130695	1	26560691	26605299	1	p36.11	CEP85	-0.6539	-0.0483	-0.7362	-0.8199	0.0202	-0.5851	-0.5851	-0.6643	-0.8034	-0.5492	-0.6876	-0.7715	-0.4044	-0.622	-0.7523	-0.4817	-0.5136	-0.7306	0.0356	-0.539	-0.5404	-0.4997	-0.6488	-0.7766	-0.712	-0.7449	-0.7485	-0.6279	-0.616	0.0119	-0.6652	0.0548	0.023	-0.0034	0.0384	-0.8122	0.0305	-0.66	-0.1254	-0.0369	-0.7292	-0.7298	-0.4949
ENSG00000142669	1	26605667	26608007	1	p36.11	SH3BGRL3	-0.6539	-0.0483	-0.7362	-0.8199	0.0202	-0.5851	-0.5851	-0.6643	-0.8034	-0.5492	-0.6876	-0.7715	-0.4044	-0.622	-0.7523	-0.4817	-0.5136	-0.7306	0.0356	-0.539	-0.5404	-0.4997	-0.6488	-0.7766	-0.712	-0.7449	-0.7485	-0.6279	-0.616	0.0119	-0.6652	0.0548	0.023	-0.0034	0.0384	-0.8122	0.0305	-0.66	-0.1254	-0.0369	-0.7292	-0.7298	-0.4949
ENSG00000158062	1	26607819	26644854	-1	p36.11	UBXN11	-0.6539	-0.0483	-0.7362	-0.8199	0.0202	-0.5851	-0.5851	-0.6643	-0.8034	-0.5492	-0.6876	-0.7715	-0.4044	-0.622	-0.7523	-0.4817	-0.5136	-0.7306	0.0356	-0.539	-0.5404	-0.4997	-0.6488	-0.7766	-0.712	-0.7449	-0.7485	-0.6279	-0.616	0.0119	-0.6652	0.0548	0.023	-0.0034	0.0384	-0.8122	0.0305	-0.66	-0.1254	-0.0369	-0.7292	-0.7298	-0.4949
ENSG00000169442	1	26644448	26647014	1	p36.11	CD52	-0.6539	-0.0483	-0.7362	-0.8199	0.0202	-0.5851	-0.5851	-0.6643	-0.8034	-0.5492	-0.6876	-0.7715	-0.4044	-0.622	-0.7523	-0.4817	-0.5136	-0.7306	0.0356	-0.539	-0.5404	-0.4997	-0.6488	-0.7766	-0.712	-0.7449	-0.7485	-0.6279	-0.616	0.0119	-0.6652	0.0548	0.023	-0.0034	0.0384	-0.8122	0.0305	-0.66	-0.1254	-0.0369	-0.7292	-0.7298	-0.4949
ENSG00000176092	1	26648350	26680621	-1	p36.11	AIM1L	-0.6539	-0.0483	-0.7362	-0.8199	0.0202	-0.5851	-0.5851	-0.6643	-0.8034	-0.5492	-0.6876	-0.7715	-0.4044	-0.622	-0.7523	-0.4817	-0.5136	-0.7306	0.0356	-0.539	-0.5404	-0.4997	-0.6488	-0.7766	-0.712	-0.7449	-0.7485	-0.6279	-0.616	0.0119	-0.6652	0.0548	0.023	-0.0034	0.0384	-0.8122	0.0305	-0.66	-0.1254	-0.0369	-0.7292	-0.7298	-0.4949
ENSG00000176083	1	26688125	26701013	-1	p36.11	ZNF683	-0.6539	-0.0483	-0.7362	-0.8199	0.0202	-0.5851	-0.5851	-0.6643	-0.8034	-0.5492	-0.6876	-0.7715	-0.4044	-0.622	-0.7523	-0.4817	-0.5136	-0.7306	0.0356	-0.539	-0.5404	-0.4997	-0.6488	-0.7766	-0.712	-0.7449	-0.7485	-0.6279	-0.616	0.0119	-0.6652	0.0548	0.023	-0.0034	0.0384	-0.8122	0.0305	-0.66	-0.1254	-0.0369	-0.7292	-0.7298	-0.4949
ENSG00000131914	1	26737269	26756213	1	p36.11	LIN28A	-0.6539	-0.0483	-0.7362	-0.8199	0.0202	-0.5851	-0.5851	-0.6643	-0.8034	-0.5492	-0.6876	-0.7715	-0.4044	-0.622	-0.7523	-0.4817	-0.5136	-0.7306	0.0356	-0.539	-0.5404	-0.4997	-0.6488	-0.7766	-0.712	-0.7449	-0.7485	-0.6279	-0.616	0.0119	-0.6652	0.0548	0.023	-0.0034	0.0384	-0.8122	0.0305	-0.66	-0.1254	-0.0369	-0.7292	-0.7298	-0.4949
ENSG00000117682	1	26758773	26797785	1	p36.11	DHDDS	-0.6539	-0.0483	-0.7362	-0.8199	0.0202	-0.5851	-0.5851	-0.6643	-0.8034	-0.5492	-0.6876	-0.7715	-0.4044	-0.622	-0.7523	-0.4817	-0.5136	-0.7306	0.0356	-0.539	-0.5404	-0.4997	-0.6488	-0.7766	-0.712	-0.7449	-0.7485	-0.6279	-0.616	0.0119	-0.6652	0.0548	0.023	-0.0034	0.0384	-0.8122	0.0305	-0.66	-0.1254	-0.0369	-0.7292	-0.7298	-0.4949
ENSG00000117676	1	26856252	26901521	1	p36.11	RPS6KA1	-0.6539	-0.0483	-0.7362	-0.8199	0.0202	-0.5851	-0.5851	-0.6643	-0.8034	-0.5492	-0.6876	-0.7715	-0.4044	-0.622	-0.7523	-0.4817	-0.5136	-0.7306	0.0356	-0.539	-0.5404	-0.4997	-0.6488	-0.7766	-0.712	-0.7449	-0.7485	-0.6279	-0.616	0.0119	-0.6652	0.0548	0.023	-0.0034	0.0384	-0.8122	0.0305	-0.66	-0.1254	-0.0369	-0.7292	-0.7298	-0.4949
ENSG00000117713	1	27022524	27108595	1	p36.11	ARID1A	-0.6539	-0.0483	-0.7362	-0.8199	0.0202	-0.5851	-0.5851	-0.6643	-0.8034	-0.5492	-0.6876	-0.7715	-0.4044	-0.622	-0.7523	-0.4817	-0.5136	-0.7306	0.0356	-0.539	-0.5404	-0.4997	-0.6488	-0.7766	-0.712	-0.7449	-0.7485	-0.6279	-0.616	0.0119	-0.6652	0.0548	0.023	-0.0034	0.0384	-0.8122	0.0305	-0.66	-0.1254	-0.0369	-0.7292	-0.7298	-0.4949
ENSG00000060642	1	27113963	27124889	1	p36.11	PIGV	-0.6539	-0.0483	-0.7362	-0.8199	0.0202	-0.5851	-0.5851	-0.6643	-0.8034	-0.5492	-0.6876	-0.7715	-0.4044	-0.622	-0.7523	-0.4817	-0.5136	-0.7306	0.0356	-0.539	-0.5404	-0.4997	-0.6488	-0.7766	-0.712	-0.7449	-0.7485	-0.6279	-0.616	0.0119	-0.6652	0.0548	0.023	-0.0034	0.0384	-0.8122	0.0305	-0.66	-0.1254	-0.0369	-0.7292	-0.7298	-0.4949
ENSG00000204160	1	27153201	27183391	1	p36.11	ZDHHC18	-0.6539	-0.0483	-0.7362	-0.8199	0.0202	-0.5851	-0.5851	-0.6643	-0.8034	-0.5492	-0.6876	-0.7715	-0.4044	-0.622	-0.7523	-0.4817	-0.5136	-0.7306	0.0356	-0.539	-0.5404	-0.4997	-0.6488	-0.7766	-0.712	-0.7449	-0.7485	-0.6279	-0.616	0.0119	-0.6652	0.0548	0.023	-0.0034	0.0384	-0.8122	0.0305	-0.66	-0.1254	-0.0369	-0.7292	-0.7298	-0.4949
ENSG00000175793	1	27189633	27190947	1	p36.11	SFN	-0.6539	-0.0483	-0.7362	-0.8199	0.0202	-0.5851	-0.5851	-0.6643	-0.8034	-0.5492	-0.6876	-0.7715	-0.4044	-0.622	-0.7523	-0.4817	-0.5136	-0.7306	0.0356	-0.539	-0.5404	-0.4997	-0.6488	-0.7766	-0.712	-0.7449	-0.7485	-0.6279	-0.616	0.0119	-0.6652	0.0548	0.023	-0.0034	0.0384	-0.8122	0.0305	-0.66	-0.1254	-0.0369	-0.7292	-0.7298	-0.4949
ENSG00000142751	1	27205773	27216788	-1	p36.11	GPN2	-0.6539	-0.0483	-0.7362	-0.8199	0.0202	-0.5851	-0.5851	-0.6643	-0.8034	-0.5492	-0.6876	-0.7715	-0.4044	-0.622	-0.7523	-0.4817	-0.5136	-0.7306	0.0356	-0.539	-0.5404	-0.4997	-0.6488	-0.7766	-0.712	-0.7449	-0.7485	-0.6279	-0.616	0.0119	-0.6652	0.0548	0.023	-0.0034	0.0384	-0.8122	0.0305	-0.66	-0.1254	-0.0369	-0.7292	-0.7298	-0.4949
ENSG00000198746	1	27216979	27226962	-1	p36.11	GPATCH3	-0.6539	-0.0483	-0.7362	-0.8199	0.0202	-0.5851	-0.5851	-0.6643	-0.8034	-0.5492	-0.6876	-0.7715	-0.4044	-0.622	-0.7523	-0.4817	-0.5136	-0.7306	0.0356	-0.539	-0.5404	-0.4997	-0.6488	-0.7766	-0.712	-0.7449	-0.7485	-0.6279	-0.616	0.0119	-0.6652	0.0548	0.023	-0.0034	0.0384	-0.8122	0.0305	-0.66	-0.1254	-0.0369	-0.7292	-0.7298	-0.4949
ENSG00000090273	1	27226729	27273353	1	p36.11	NUDC	-0.6539	-0.0483	-0.7362	-0.8199	0.0202	-0.5851	-0.5851	-0.6643	-0.8034	-0.5492	-0.6876	-0.7715	-0.4044	-0.622	-0.7523	-0.4817	-0.5136	-0.7306	0.0356	-0.539	-0.5404	-0.4997	-0.6488	-0.7766	-0.712	-0.7449	-0.7485	-0.6279	-0.616	0.0119	-0.6652	0.0548	0.023	-0.0034	0.0384	-0.8122	0.0305	-0.66	-0.1254	-0.0369	-0.7292	-0.7298	-0.4949
ENSG00000131910	1	27237980	27240457	-1	p36.11	NR0B2	-0.6539	-0.0483	-0.7362	-0.8199	0.0202	-0.5851	-0.5851	-0.6643	-0.8034	-0.5492	-0.6876	-0.7715	-0.4044	-0.622	-0.7523	-0.4817	-0.5136	-0.7306	0.0356	-0.539	-0.5404	-0.4997	-0.6488	-0.7766	-0.712	-0.7449	-0.7485	-0.6279	-0.616	0.0119	-0.6652	0.0548	0.023	-0.0034	0.0384	-0.8122	0.0305	-0.66	-0.1254	-0.0369	-0.7292	-0.7298	-0.4949
ENSG00000175707	1	27276053	27286897	-1	p36.11	C1orf172	-0.6539	-0.0483	-0.7362	-0.8199	0.0202	-0.5851	-0.5851	-0.6643	-0.8034	-0.5492	-0.6876	-0.7715	-0.4044	-0.622	-0.7523	-0.4817	-0.5136	-0.7306	0.0356	-0.539	-0.5404	-0.4997	-0.6488	-0.7766	-0.712	-0.7449	-0.7485	-0.6279	-0.616	0.0119	-0.6652	0.0548	0.023	-0.0034	0.0384	-0.8122	0.0305	-0.66	-0.1254	-0.0369	-0.7292	-0.7298	-0.4949
ENSG00000158246	1	27331511	27339327	-1	p36.11	FAM46B	-0.6539	-0.0483	-0.7362	-0.8199	0.0202	-0.5851	-0.5851	-0.6643	-0.8034	-0.5492	-0.6876	-0.7715	-0.4044	-0.622	-0.7523	-0.4817	-0.5136	-0.7306	0.0356	-0.539	-0.5404	-0.4997	-0.6488	-0.7766	-0.712	-0.7449	-0.7485	-0.6279	-0.616	0.0119	-0.6652	0.0548	0.023	-0.0034	0.0384	-0.8122	0.0305	-0.66	-0.1254	-0.0369	-0.7292	-0.7298	-0.4949
ENSG00000090020	1	27425306	27493472	-1	p36.11	SLC9A1	-0.6539	-0.0483	-0.7362	-0.8199	0.0202	-0.5851	-0.5851	-0.6643	-0.8034	-0.5492	-0.6876	-0.7715	-0.4044	-0.622	-0.7523	-0.4817	-0.5136	-0.7306	0.0356	-0.539	-0.5404	-0.4997	-0.6488	-0.7766	-0.712	-0.7449	-0.7485	-0.6279	-0.616	0.0119	-0.6652	0.0548	0.023	-0.0034	0.0384	-0.8122	0.0305	-0.66	-0.1254	-0.0369	-0.7292	-0.7298	-0.4949
ENSG00000142784	1	27561007	27635110	1	p36.11	WDTC1	-0.6539	-0.0483	-0.7362	-0.8199	0.0202	-0.5851	-0.5851	-0.6643	-0.8034	-0.5492	-0.6876	-0.7715	-0.4044	-0.622	-0.7523	-0.4817	-0.5136	-0.7306	0.0356	-0.539	-0.5404	-0.4997	-0.6488	-0.7766	-0.712	-0.7449	-0.7485	-0.6279	-0.616	0.0119	-0.6652	0.0548	0.023	-0.0034	0.0384	-0.8122	0.0305	-0.66	-0.1254	-0.0369	-0.7292	-0.7298	-0.4949
ENSG00000186501	1	27648651	27662891	1	p36.11	TMEM222	-0.6539	-0.0483	-0.7362	-0.8199	0.0202	-0.5851	-0.5851	-0.6643	-0.8034	-0.5492	-0.6876	-0.7715	-0.4044	-0.622	-0.7523	-0.4817	-0.5136	-0.7306	0.0356	-0.539	-0.5404	-0.4997	-0.6488	-0.7766	-0.712	-0.7449	-0.7485	-0.6279	-0.616	0.0119	-0.6652	0.0548	0.023	-0.0034	0.0384	-0.8122	0.0305	-0.66	-0.1254	-0.0369	-0.7292	-0.7298	-0.4949
ENSG00000142765	1	27668513	27680421	1	p36.11	SYTL1	-0.6539	-0.0483	-0.7362	-0.8199	0.0202	-0.5851	-0.5851	-0.6643	-0.8034	-0.5492	-0.6876	-0.7715	-0.4044	-0.622	-0.7523	-0.4817	-0.5136	-0.7306	0.0356	-0.539	-0.5404	-0.4997	-0.6488	-0.7766	-0.712	-0.7449	-0.7485	-0.6279	-0.616	0.0119	-0.6652	0.0548	0.023	-0.0034	0.0384	-0.8122	0.0305	-0.66	-0.1254	-0.0369	-0.7292	-0.7298	-0.4949
ENSG00000142733	1	27681670	27693383	-1	p36.11	MAP3K6	-0.6539	-0.0483	-0.7362	-0.8199	0.0202	-0.5851	-0.5851	-0.6643	-0.8034	-0.5492	-0.6876	-0.7715	-0.4044	-0.622	-0.7523	-0.4817	-0.5136	-0.7306	0.0356	-0.539	-0.5404	-0.4997	-0.6488	-0.7766	-0.712	-0.7449	-0.7485	-0.6279	-0.616	0.0119	-0.6652	0.0548	0.023	-0.0034	0.0384	-0.8122	0.0305	-0.66	-0.1254	-0.0369	-0.7292	-0.7298	-0.4949
ENSG00000142748	1	27695603	27701315	-1	p36.11	FCN3	-0.6539	-0.0483	-0.7362	-0.8199	0.0202	-0.5851	-0.5851	-0.6643	-0.8034	-0.5492	-0.6876	-0.7715	-0.4044	-0.622	-0.7523	-0.4817	-0.5136	-0.7306	0.0356	-0.539	-0.5404	-0.4997	-0.6488	-0.7766	-0.712	-0.7449	-0.7485	-0.6279	-0.616	0.0119	-0.6652	0.0548	0.023	-0.0034	0.0384	-0.8122	0.0305	-0.66	-0.1254	-0.0369	-0.7292	-0.7298	-0.4949
ENSG00000181773	1	27719148	27722318	1	p36.11	GPR3	-0.6539	-0.0483	-0.7362	-0.8199	0.0202	-0.5851	-0.5851	-0.6643	-0.8034	-0.5492	-0.6876	-0.7715	-0.4044	-0.622	-0.7523	-0.4817	-0.5136	-0.7306	0.0356	-0.539	-0.5404	-0.4997	-0.6488	-0.7766	-0.712	-0.7449	-0.7485	-0.6279	-0.616	0.0119	-0.6652	0.0548	0.023	-0.0034	0.0384	-0.8122	0.0305	-0.66	-0.1254	-0.0369	-0.7292	-0.7298	-0.4949
ENSG00000158195	1	27730730	27816669	-1	p36.11	WASF2	-0.6539	-0.0483	-0.7362	-0.8199	0.0202	-0.5851	-0.5851	-0.6643	-0.8034	-0.5492	-0.6876	-0.7715	-0.4044	-0.622	-0.7523	-0.4817	-0.5136	-0.7306	0.0356	-0.539	-0.5404	-0.4997	-0.6488	-0.7766	-0.712	-0.7449	-0.7485	-0.6279	-0.616	0.0119	-0.6652	0.0548	0.023	-0.0034	0.0384	-0.8122	0.0305	-0.66	-0.1254	-0.0369	-0.7292	-0.7298	-0.4949
ENSG00000126705	1	27860546	27930942	-1	p36.11	AHDC1	-0.6539	-0.0483	-0.7362	-0.8199	0.0202	-0.5851	-0.5851	-0.6643	-0.8034	-0.5492	-0.6876	-0.7715	-0.4044	-0.622	-0.7523	-0.4817	-0.5136	-0.7306	0.0356	-0.539	-0.5404	-0.4997	-0.6488	-0.7766	-0.712	-0.7449	-0.7485	-0.6279	-0.616	0.0119	-0.6652	0.0548	0.023	-0.0034	0.0384	-0.8122	0.0305	-0.66	-0.1254	-0.0369	-0.7292	-0.7298	-0.4949
ENSG00000000938	1	27938575	27961788	-1	p36.11	FGR	-0.6539	-0.0483	-0.7362	-0.8199	0.0202	-0.5851	-0.5851	-0.6643	-0.8034	-0.5492	-0.6876	-0.7715	-0.4044	-0.622	-0.7523	-0.4817	-0.5136	-0.7306	0.0356	-0.539	-0.5404	-0.4997	-0.6488	-0.7766	-0.712	-0.7449	-0.7485	-0.6279	-0.616	0.0119	-0.6652	0.0548	0.023	-0.0034	0.0384	-0.8122	0.0305	-0.66	-0.1254	-0.0369	-0.7292	-0.7298	-0.4949
ENSG00000126709	1	27992572	27998729	-1	p36.11	IFI6	-0.6539	-0.0483	-0.7362	-0.8199	0.0202	-0.5851	-0.5851	-0.6643	-0.8034	-0.5492	-0.6876	-0.7715	-0.4044	-0.622	-0.7523	-0.4817	-0.5136	-0.7306	0.0356	-0.539	-0.5404	-0.4997	-0.6488	-0.7766	-0.712	-0.7449	-0.7485	-0.6279	-0.616	0.0119	-0.6652	0.0548	0.023	-0.0034	0.0384	-0.8122	0.0305	-0.66	-0.1254	-0.0369	-0.7292	-0.7298	-0.4949
[truncated: 17,351 more rows]
[truncated: 151 more columns]

## Sheet: TCGA_GeneExpression_Normalized
EnsemblGeneID	Chr	Start	Stop	Strand	Band	Gene	TCGA-CS-5390-01A	TCGA-CS-5395-01A	TCGA-CS-5396-01A	TCGA-CS-6668-01A	TCGA-CS-6669-01A	TCGA-CS-6670-01A	TCGA-DB-5278-01A	TCGA-DB-5279-01A	TCGA-DB-A4XG-01A	TCGA-DB-A64L-01A	TCGA-DB-A64P-01A	TCGA-DB-A64R-01A	TCGA-DB-A64V-01A	TCGA-DH-5141-01A	TCGA-DH-5144-01A	TCGA-DH-A669-01A	TCGA-DH-A669-02A	TCGA-DH-A66F-01A	TCGA-DH-A66G-01A	TCGA-DH-A7UR-01A	TCGA-DH-A7US-01A	TCGA-DU-5849-01A	TCGA-DU-5870-01A	TCGA-DU-5870-02A	TCGA-DU-5874-01A	TCGA-DU-6393-01A	TCGA-DU-6394-01A	TCGA-DU-6397-01A	TCGA-DU-6397-02A	TCGA-DU-6399-01A	TCGA-DU-6400-01A	TCGA-DU-6401-01A	TCGA-DU-6404-01A	TCGA-DU-6407-01A	TCGA-DU-6408-01A	TCGA-DU-6410-01A	TCGA-DU-7008-01A	TCGA-DU-7009-01A	TCGA-DU-7014-01A	TCGA-DU-7015-01A	TCGA-DU-7018-01A	TCGA-DU-7294-01A	TCGA-DU-7300-01A
[truncated: 15,988 more rows]
[truncated: 151 more columns]
