# Supplementary material for: Comparative analysis of histologically classified oligodendrogliomas reveals characteristic molecular differences between subgroups
Source: BMC Cancer. 2018 Apr 10;18:399. doi: 10.1186/s12885-018-4251-7 (PMC5892046; doi:10.1186/s12885-018-4251-7)
Supplement: Supplementary file 4 — Normalized expression values of 5113 signature genes. (TXT 6266 kb) [file 12885_2018_4251_MOESM4_ESM.txt]

TCGA-CS-5390-01A	TCGA-CS-6668-01A	TCGA-DB-5278-01A	TCGA-DB-5279-01A	TCGA-DB-A64L-01A	TCGA-DB-A64R-01A	TCGA-DB-A64V-01A	TCGA-DH-A66F-01A	TCGA-DH-A7US-01A	TCGA-DU-5849-01A	TCGA-DU-5870-01A	TCGA-DU-5870-02A	TCGA-DU-5874-01A	TCGA-DU-6400-01A	TCGA-DU-7009-01A	TCGA-DU-7294-01A	TCGA-DU-8164-01A	TCGA-DU-A6S2-01A	TCGA-DU-A6S3-01A	TCGA-DU-A7TG-01A	TCGA-E1-5318-01A	TCGA-E1-5319-01A	TCGA-EZ-7264-01A	TCGA-F6-A8O3-01A	TCGA-FG-5964-01A	TCGA-FG-7634-01A	TCGA-FG-7641-01B	TCGA-FG-A6IZ-01A	TCGA-FG-A6J1-01A	TCGA-FG-A710-01A	TCGA-HT-7467-01A	TCGA-HT-7480-01A	TCGA-HT-7481-01A	TCGA-HT-7605-01A	TCGA-HT-7695-01A	TCGA-HT-7875-01A	TCGA-HT-7877-01A	TCGA-HT-7881-01A	TCGA-HT-8010-01A	TCGA-HT-8012-01A	TCGA-HT-A615-01A	TCGA-HW-7486-01A	TCGA-HW-7487-01A	TCGA-HW-7491-01A	TCGA-HW-7495-01A	TCGA-HW-8322-01A	TCGA-P5-A5ET-01A	TCGA-P5-A5F0-01A	TCGA-QH-A65V-01A	TCGA-QH-A65Z-01A
LRRC41	6.0474	6.0792	6.1032	5.8155	6.1275	6.1004	6.2386	5.8099	6.0819	6.207	5.7715	5.8034	5.9822	6.0991	6.0692	5.8968	5.8786	5.9371	6.2007	6.39	6.3069	5.9181	5.968	5.9078	6.3295	6.2364	5.8143	5.744	5.9052	6.0844	6.2431	6.0726	5.935	5.8636	6.0947	5.9133	5.724	6.3236	5.9688	6.1672	5.9833	6.2951	6.0745	5.7077	5.982	6.118	6.0404	6.1684	6.04
PSMB2	5.9712	6.0944	6.112	6.0169	6.196	6.019	6.3764	5.95	5.9699	6.1778	5.9523	6.1098	5.8297	6.0484	6.0982	6.1605	6.0011	5.9855	6.0864	6.3622	6.2129	6.0965	6.1131	6.1681	6.3387	6.2263	6.0289	6.2147	6.1957	6.1239	6.3044	6.1499	6.2613	6.1541	6.1595	5.9527	5.7417	6.498	5.9715	5.9258	6.1533	6.4474	6.3984	5.8734	6.0631	5.9604	5.971	6.1886	6.4695
FBXO42	4.4049	4.2282	4.2939	4.4147	4.3752	4.1444	4.4132	4.021	4.1121	4.4385	4.2285	3.8812	4.1961	4.2441	4.2757	4.0074	4.158	4.5466	4.4131	4.8392	4.2943	4.4391	4.1607	3.8008	4.2093	4.1572	4.4166	4.1021	4.0167	4.158	4.4275	4.2006	4.2484	4.3308	4.5008	4.1133	4.3844	4.6761	4.3725	4.0907	3.9338	4.2669	4.4034	4.2146	4.5658	3.907	3.982	4.3611	4.0063
YTHDF2	5.7828	5.61	5.8255	5.721	5.8906	5.6522	5.8324	5.4029	5.5258	5.8699	5.4627	5.7152	5.5265	5.7675	5.7771	5.7859	5.5926	5.6735	5.5781	6.2006	5.8449	5.6657	5.5732	5.5097	5.6606	5.7608	5.566	5.5596	5.57	5.8038	5.791	5.6817	5.9346	5.7931	5.8603	5.5115	5.5283	5.9905	5.4473	5.4815	5.9773	5.8422	5.8453	5.3691	5.5211	5.6183	5.7451	5.7417	5.6012
EDA2R	5.5264	3.4465	3.5425	3.3383	3.9658	2.3158	3.2216	5.0668	4.5807	4.1334	5.1945	4.9889	4.217	2.228	4.9329	5.2776	4.6533	3.3019	2.8898	2.3937	4.6214	4.6232	4.6047	4.6042	3.1505	3.0138	4.0735	2.2109	2.2852	4.022	2.5476	4.0118	2.9799	4.1384	3.9531	4.823	2.9526	2.6172	4.0578	3.9733	2.7261	3.8165	4.1797	5.2246	5.0376	3.9261	2.7384	3.8478	4.0365
NADK	4.8672	4.5514	4.8363	4.8108	5.0419	4.9862	5.2054	4.772	5.0384	5.2304	4.9642	5.0785	5.0222	4.8514	4.7828	4.7308	4.8424	4.8707	5.0684	5.5593	5.4281	4.7386	4.9658	4.9823	5.5412	5.3395	4.7642	5.0826	5.0376	5.1684	5.1599	4.8549	5.0182	4.7505	5.0173	4.7554	5.1837	5.389	4.8819	5.1439	5.3811	5.1818	4.8358	4.7764	4.9379	5.0083	5.0797	5.1898	4.9456
DRG2	5.6019	5.4806	5.627	5.8145	5.6975	5.7119	5.9154	5.8695	5.875	5.558	5.5321	5.8717	5.8719	5.5647	5.4317	5.6088	5.5324	5.2522	5.9734	5.1093	5.7025	5.5722	5.8237	6.0353	5.8847	5.5213	5.1248	6.9625	6.8171	5.7184	5.3928	5.5744	5.551	5.521	5.4402	5.6143	5.2509	5.5049	5.4071	5.4834	5.5926	5.6439	5.5248	5.6753	5.3335	5.3724	5.9614	5.5551	5.8953
BTF3L4	5.8928	5.69	5.6234	5.6122	5.6052	5.5224	5.6799	5.5332	5.3064	5.6469	5.5783	5.5066	5.3544	5.5922	5.7936	6.0008	5.5679	5.2687	5.3257	5.7613	5.5512	5.5937	5.702	5.5004	5.5699	5.7766	5.6525	5.5694	5.1511	5.5354	5.8059	5.5574	5.7958	5.631	5.9233	5.5067	5.5522	5.8675	5.2961	5.4634	5.813	5.9457	5.9064	5.9069	5.5587	5.7587	5.3686	5.6406	5.6923
CSDE1	8.2671	8.1527	8.1597	8.3802	8.3921	7.8879	8.3021	7.7863	7.9741	8.3807	7.9754	7.6523	7.8302	7.9929	8.4275	8.2992	8.161	8.3835	8.1605	8.9456	8.2276	8.3464	8.0193	7.9191	8.3992	8.5181	8.3052	7.3942	7.4224	8.0477	8.7513	8.0814	8.7055	8.4524	8.5632	7.9515	8.3279	8.6983	8.3728	7.8454	8.4814	8.6893	8.5722	8.1232	8.4679	8.064	7.989	8.1829	8.272
HP1BP3	7.524	7.5097	7.4413	7.5395	7.4362	7.3625	7.4014	7.163	7.2698	7.4875	7.2721	6.9683	7.4187	7.3936	7.5491	7.4241	7.5597	7.2029	7.1031	7.8414	6.9904	7.3044	7.642	7.3402	7.4577	7.7196	7.6444	6.5482	6.6012	7.1845	7.841	7.4111	7.8045	7.5166	7.6599	7.5068	7.5164	7.8339	7.6208	7.4697	7.4762	7.7065	7.806	7.5489	7.6044	7.7642	7.2731	7.6507	7.4378
THRAP3	6.9323	6.9185	6.811	6.9643	6.7784	6.4438	6.554	6.557	6.6093	6.9636	6.8592	6.5133	6.811	6.8813	6.783	6.8405	6.828	6.9522	6.849	7.1973	6.8481	6.9373	6.8607	6.5624	6.8049	7.1021	6.7297	6.063	6.0936	6.6909	6.9921	6.8679	6.9729	6.9609	6.9477	6.7857	6.7492	7.0239	6.9561	6.7426	6.6516	7.1047	6.9296	6.8734	6.8908	6.6956	6.6264	6.6047	6.6549
SF3A3	5.805	5.7978	5.748	5.747	5.7832	5.5681	5.8991	5.4829	5.666	5.8121	5.4647	5.6402	5.8663	5.9864	5.7811	5.9852	5.7041	5.6347	5.9642	6.0809	5.7868	5.7429	6.0264	5.7644	6.1079	5.96	5.5622	6.0533	6.0979	5.7639	5.7912	5.6339	5.8	5.7964	5.7704	5.5506	5.5238	5.8302	5.4935	5.6061	5.9454	5.8354	5.9799	5.6158	5.6337	5.7238	5.786	5.3952	5.6608
BSDC1	6.8454	6.9782	6.7379	6.8572	6.8404	6.5702	6.9732	6.5357	6.7473	6.9944	6.7087	6.5621	6.8128	6.8209	6.7111	6.6224	6.5648	6.9581	6.8203	7.2443	6.383	6.9793	6.6777	6.5983	7.0614	6.7712	6.8354	6.8209	6.7682	6.6832	7.0877	6.7725	6.9395	6.9649	6.9198	6.7665	6.8493	7.333	6.9343	6.7525	6.785	7.1982	6.8556	6.5479	6.973	6.7229	6.8074	6.9019	6.8593
PHF13	3.881	3.3941	4.0381	4.5054	3.8726	4.0927	4.5002	4.1406	4.3651	4.3374	3.9525	3.7111	3.3017	3.9041	4.1054	3.4646	3.7421	4.6746	4.3325	4.7407	4.4352	4.1484	3.5923	3.8141	4.1342	4.4664	4.2392	3.7455	3.9244	4.594	4.2033	4.3298	4.1454	4.4058	4.1978	3.7681	4.1244	4.7571	4.2189	4.1933	3.9553	4.3708	4.3088	3.4654	4.2363	3.7116	4.5754	4.2729	4.5439
DDX20	3.524	3.7382	3.6243	3.8541	3.5479	3.8418	3.6699	3.2994	3.3416	3.4179	3.359	3.1231	3.4231	3.6233	3.5987	3.8637	3.4175	3.9966	2.9768	3.7279	3.8921	3.7039	4.048	3.1748	3.3963	3.5557	3.4988	3.226	3.5073	3.4107	3.6136	3.5175	3.4535	3.3275	3.5634	3.4111	3.2746	3.6928	3.2561	2.9376	3.7041	3.4654	3.7336	3.8043	3.3621	3.5625	3.4503	3.6133	3.2632
NFYC	5.4415	5.0163	5.2388	5.2742	5.0082	5.0809	5.3721	4.9797	4.9912	5.3229	5.0148	5.2465	5.0077	5.465	5.1527	5.1601	5.2726	5.3007	5.4901	5.8038	5.0716	5.2982	5.1315	5.099	5.68	4.9749	5.2617	5.2677	5.1108	5.3931	5.4657	5.1615	5.0927	5.2386	5.3499	5.0269	5.0456	5.3994	5.1936	5.3003	5.0888	5.299	5.3163	5.0824	5.1856	4.9945	5.1363	5.2169	5.289
NRD1	6.2818	6.3432	6.4508	6.5195	6.7498	6.402	6.4401	6.1321	6.345	6.4054	6.256	6.1163	6.2878	6.4216	6.4386	6.4354	6.3885	6.6137	6.3044	7.0788	6.2679	6.4331	6.6241	6.237	6.6737	6.5305	6.612	6.2713	6.3174	6.4377	6.8662	6.4795	6.5641	6.716	6.7582	6.2648	6.4329	7.0293	6.5165	6.2814	6.4586	6.6354	6.6882	6.3447	6.5305	6.3016	6.3178	6.4259	6.355
CDC42	6.8078	6.547	6.9676	6.9865	6.8031	6.5844	7.4382	6.526	6.8265	7.0831	6.8537	6.7658	6.6092	6.5344	6.9748	7.0629	6.946	6.9152	6.7407	7.5482	7.1933	7.2431	6.6009	6.827	7.2329	7.5937	6.88	6.5794	6.8203	7.1315	7.5017	6.7632	7.3807	7.2433	7.2319	6.7252	6.9232	7.4552	6.9281	6.4704	6.9962	7.7015	7.1953	6.9216	7.2286	6.6717	7.0697	6.9553	7.3012
PPP1R8	5.6787	5.4738	5.6968	5.7415	5.3623	5.4674	5.906	5.5433	5.6228	5.684	5.6743	5.5265	5.4491	5.5671	5.7379	5.6952	5.5676	5.3629	5.5382	5.5805	5.7238	5.8215	5.4746	5.5084	5.7419	5.7179	5.606	5.4304	5.3015	5.5086	5.8334	5.4162	5.9204	5.6329	5.6053	5.5801	5.6183	5.8985	5.583	5.4683	5.5506	6.1126	5.7181	5.5727	5.6565	5.4676	5.6054	5.4609	5.9731
CMPK1	6.3826	5.9319	6.2772	6.1125	6.7315	6.2311	6.7153	6.4167	6.1793	6.4859	6.3468	6.197	6.0467	5.963	6.5914	6.4698	6.3721	6.1662	6.0873	6.9424	6.0455	6.3641	5.8575	6.1315	6.505	6.5345	6.3636	6.3247	6.3718	6.4165	6.7592	6.2035	6.7271	6.6622	6.5374	5.9548	6.4579	6.5955	6.5976	5.9335	6.7576	6.6504	6.6066	6.6041	6.3792	6.2089	6.3892	6.3396	6.4724
TRIM67	7.8389	7.5802	7.2093	5.4587	7.417	8.0989	5.1577	7.0389	5.8547	6.6143	8.6904	7.6102	8.697	7.7771	8.2178	8.3116	8.4504	6.3538	7.3982	4.7208	7.2758	7.0042	8.2771	7.5388	7.1912	6.1705	7.1207	7.4538	7.4773	7.1509	6.4648	7.7514	6.6766	6.3309	6.3338	7.5921	7.4595	4.9202	4.2332	6.8493	5.7416	6.8478	6.4577	8.6661	6.9532	7.4093	7.2054	8.482	5.8231
FAM54B	5.4521	5.1541	5.6958	5.4769	5.931	5.5128	5.7915	5.6251	5.8812	5.7204	5.2184	5.4949	5.3954	5.6822	5.4107	5.2069	5.4358	5.8307	5.7058	6.5021	5.0588	5.776	5.7102	5.6698	6.0182	5.4161	5.5996	5.948	6.0198	5.5332	5.7982	5.4373	5.7799	5.7927	5.6591	5.2994	5.6372	5.9034	5.9007	5.6923	5.5671	5.461	5.8132	5.1826	5.5765	5.4466	5.8261	5.7643	5.4755
STX12	6.8523	6.9808	6.9925	7.1698	7.0036	6.8415	7.0311	6.892	6.5854	6.8726	6.8666	6.6613	6.6719	6.6112	6.9514	7.2156	6.8842	6.709	6.4115	7.1656	6.8569	7.3158	6.9549	7.0457	6.8253	7.1572	6.9073	6.7094	6.8308	6.6979	7.1767	6.7586	7.1519	7.0652	7.0081	6.7196	6.8652	7.0817	6.7548	6.7804	6.9493	7.2823	7.2093	7.2795	7.047	6.8715	6.7976	6.9363	7.0225
RBBP4	7.3884	7.4249	7.2746	7.2867	7.1655	7.379	6.9013	7.111	7.0457	7.249	7.0768	6.907	7.3292	7.1651	7.384	7.4144	7.3321	6.9322	7.1512	7.4572	7.6482	7.2607	7.4633	7.208	7.2201	7.4992	7.209	6.2518	6.3605	7.0922	7.3158	7.1443	7.4509	7.2261	7.3662	7.1428	7.159	7.2228	7.2666	7.1499	7.2616	7.2405	7.2762	7.3984	7.1695	7.4214	7.0785	7.047	7.1535
WDR77	4.2283	4.2982	4.6121	4.5646	4.4153	4.2226	4.8816	4.326	4.5055	4.4831	4.4805	4.9058	4.4313	4.3653	4.3164	4.3627	4.4955	4.2187	4.4333	4.6947	4.2623	4.6393	4.313	4.4028	4.9128	4.6525	4.2116	4.8084	5.0298	4.6027	4.4138	4.3571	4.4763	4.4602	4.4113	4.2178	4.2181	4.6543	4.4634	4.1103	4.6077	4.4276	4.4365	4.176	4.3189	4.2242	4.5919	4.6476	4.7011
LRRC42	3.1135	3.0832	3.9239	3.8224	3.424	3.6205	3.7857	3.6208	3.6024	3.7152	3.3207	3.5017	3.0914	3.545	3.7649	3.343	3.3732	3.4158	3.6149	3.6372	3.5098	3.765	3.147	3.3276	3.4145	3.6009	3.0845	4.1722	4.1219	3.7026	3.3473	3.6384	3.4305	3.773	3.5576	3.4759	3.1366	3.9659	3.4057	3.3437	3.586	3.797	3.6257	3.09	3.4699	2.9821	3.7793	3.5771	3.8154
UBA2	6.4651	6.0746	6.4474	6.0962	6.589	6.2598	6.5323	6.4075	6.1982	6.435	6.2085	6.1956	6.2103	5.9834	6.4867	6.441	6.3202	6.2035	6.027	6.8443	6.294	6.1956	6.3227	6.175	6.2815	6.5158	6.5437	6.1186	6.1411	6.2983	6.5773	6.2587	6.6237	6.5465	6.59	6.2868	6.3911	6.6641	6.2238	6.0295	6.2163	6.6274	6.6448	6.2644	6.375	6.2796	6.2105	6.2461	6.6107
CAPZB	6.8777	6.6224	7.3129	7.0844	6.9479	6.9765	7.8276	6.8232	7.1505	7.1696	7.3269	7.0836	6.9315	6.9701	6.9623	7.0179	7.0747	7.2671	7.228	7.7221	7.3505	7.2225	6.8493	7.0978	7.8487	7.5157	6.9377	7.434	7.7897	7.8797	7.2275	7.1031	7.2533	7.348	7.2824	6.9526	6.8952	7.4218	7.2775	7.0393	7.3461	7.6396	7.1751	6.8559	7.016	6.7751	7.2887	7.0963	7.5031
DNAJC8	5.9496	5.7612	6.2404	6.3717	6.2562	6.0216	6.7874	6.0786	6.1306	6.3811	5.9875	6.1072	6.1265	6.1838	6.2915	6.2817	6.153	6.3927	6.5113	6.7863	6.2356	6.2964	6.1944	6.0355	6.6474	6.3059	6.2699	6.7568	6.976	6.2222	6.5588	6.0025	6.5309	6.6687	6.5697	6.0741	6.1384	6.7319	6.5388	5.8635	6.266	6.5897	6.5725	6.0582	6.3824	5.9564	6.3164	6.171	6.7854
SCP2	6.5852	5.7927	6.0991	6.6132	6.6534	6.0177	6.6097	6.4076	5.9536	6.3948	6.2993	6.4338	6.0094	5.9131	6.9085	6.3522	6.1756	5.9687	5.9436	6.864	6.1369	6.4078	6.1573	6.3204	6.4289	6.4835	6.2161	5.921	5.9031	6.303	6.4827	6.0077	6.7153	6.5579	6.4639	5.9826	6.2088	6.5027	6.5702	5.9869	6.6297	6.6116	6.5833	5.9989	6.4347	5.9671	6.2171	6.2552	6.6013
TMEM69	4.0699	3.8609	3.7757	3.6236	4.2533	3.7171	4.2258	4.1332	3.4833	3.9286	3.8572	3.8107	3.5148	3.7354	4.045	4.2181	3.7569	3.37	3.6848	4.09	3.8577	4.038	4.0433	3.8919	4.1169	4.0649	4.0353	3.7341	3.6517	3.7576	4.0758	3.7288	3.9992	4.0671	4.0547	3.8666	3.7982	4.0877	3.8445	3.9244	4.1086	4.0816	4.3688	3.7192	4.0153	3.7978	3.8565	3.8015	4.1738
MTF2	3.7054	3.8474	3.4633	3.1033	3.6851	3.9429	3.7193	3.3903	3.7509	3.5989	3.1356	3.5178	3.788	3.6319	3.5989	4.0466	3.8145	3.5432	3.7532	3.9262	3.7954	3.4613	3.845	3.8246	3.5409	3.6098	3.8849	3.1449	3.2604	3.7675	3.9095	3.78	3.8738	3.7079	3.6323	3.7041	3.7343	4.0371	3.5808	3.9605	3.748	3.9636	3.6784	3.8006	3.7914	3.9594	3.9758	3.7262	3.5837
TCEB3	5.9505	5.8953	5.6357	5.6053	5.5672	5.5712	5.6499	5.4314	5.6376	5.5993	5.663	5.3901	5.5773	5.7661	5.5967	5.6801	5.6941	5.6937	5.7436	5.7045	5.7557	5.6229	5.7476	5.4855	5.9273	6.013	5.4884	5.4925	5.3558	5.6464	5.6591	5.5274	5.8465	5.4699	5.5784	5.3177	5.5925	5.7172	5.3741	5.4678	5.6244	5.8756	5.6596	5.7817	5.6075	5.7904	5.5047	5.3904	5.6197
DR1	5.1825	4.8025	4.7201	5.2538	4.9629	4.6289	4.7244	4.8375	4.3906	4.966	4.6868	4.3358	4.7062	4.6323	4.9318	4.8369	4.8891	5.2926	4.7455	5.3295	5.0872	4.971	4.7432	4.6313	4.3977	5.1839	4.9677	4.2319	3.9796	4.669	5.0901	4.7457	4.8313	4.8152	5.072	4.5288	4.7718	5.2804	4.768	4.6029	4.9904	5.1057	4.9584	5.0209	4.9374	4.9347	4.4574	4.8122	4.7741
TXLNA	5.4063	5.1482	5.4241	4.9995	5.4706	4.945	5.7746	5.2234	5.5538	5.8284	5.2383	5.0373	5.6133	5.698	5.2386	5.1122	5.2611	5.8532	5.496	5.9726	5.6191	5.3007	5.4109	5.179	5.9216	5.7406	5.4166	5.4002	5.2343	5.4548	5.9405	5.5166	5.7191	5.5502	5.3391	5.1111	5.3273	5.8294	5.4535	5.3843	5.5124	5.87	5.3557	5.3027	5.4306	5.3098	5.4585	5.2406	5.4827
GPBP1L1	5.2113	5.0109	5.5555	5.5206	5.5471	4.9956	5.9224	5.2636	5.54	5.8177	5.3221	4.6975	5.0855	5.1735	5.659	5.2404	5.2737	5.5592	5.3975	6.1889	5.2493	5.5965	5.0554	4.8251	5.534	5.7099	5.614	4.4863	4.8934	5.335	6.2282	5.4805	6.1359	5.871	5.7857	5.0646	5.8537	6.1773	5.7753	5.1336	5.6385	6.1765	5.7574	5.024	5.8894	5.2194	5.6111	5.4595	5.7172
GNL2	4.5428	4.5648	4.5059	4.6356	4.6438	4.2319	5.0853	4.3644	4.5108	4.7749	4.2599	4.8005	4.5866	4.7853	4.6317	4.556	4.2481	4.9102	4.859	4.837	4.5603	4.4999	4.6005	4.2829	5.1553	4.8343	4.3461	4.6442	4.5051	4.7126	4.656	4.4329	4.6753	4.5743	4.4528	4.0776	4.5193	4.7001	4.0328	4.0665	4.6874	4.912	4.5506	4.4631	4.6629	4.6365	4.6037	4.2799	4.7886
ATP5F1	6.5065	6.2086	6.7265	6.992	7.0082	6.4239	7.0691	6.6247	6.445	6.6292	6.6564	6.6728	6.2198	6.412	6.6743	6.7514	6.6029	6.1782	6.2514	7.137	6.7179	6.9166	6.4931	6.6903	6.9586	6.7552	6.6585	7.1036	7.3637	6.7213	6.8038	6.3548	7.0043	6.9497	6.9215	6.4511	6.6114	7.0555	6.8223	6.1836	6.7653	6.9918	7.0419	6.6224	6.5854	6.2513	6.7131	6.7539	7.1333
DHDDS	4.7744	4.4338	4.739	4.676	4.9887	4.3604	4.3606	4.3	4.4496	4.9706	4.8211	4.626	4.8274	4.8601	4.5287	4.4896	4.7443	4.839	4.7158	5.2759	4.2414	4.8583	4.7577	4.6257	5.0937	4.6024	4.6873	4.8805	4.8237	4.5475	5.108	4.7131	4.6993	4.9301	4.9533	4.5148	4.4322	5.1634	4.8085	4.4665	4.4406	4.9372	4.8854	4.888	4.6963	4.5021	4.6645	4.9231	4.4434
GTF2B	4.0847	4.0971	4.2519	4.5228	4.5614	4.2142	4.6525	4.2368	4.1097	4.1249	3.8691	4.1823	4.013	4.2194	4.1709	4.2428	4.1664	4.4098	4.0388	4.5708	4.115	4.6707	4.2142	3.9919	4.3139	4.1072	4.3686	4.7003	4.7102	4.2737	4.1874	3.9371	4.3218	4.3231	4.3822	3.8576	4.241	4.6104	3.931	3.9874	4.3654	4.563	4.4938	3.9266	4.2064	4.0408	4.0234	3.9589	4.7322
FOXJ3	5.8021	5.7202	5.6219	6.131	6.0508	5.6339	5.4626	5.3026	5.3892	5.9547	5.5041	5.4008	5.7254	5.8868	5.884	5.6122	5.6193	6.1322	5.6939	6.6241	5.7523	5.6515	5.7896	5.5219	5.7072	5.8193	5.9736	4.7804	4.842	5.4354	6.0911	5.8477	5.7813	6.0607	6.1396	5.6703	5.7811	6.472	6.0184	5.5554	5.5554	5.7978	6.297	5.5506	6.0044	5.486	5.4108	5.8351	5.7363
MIER1	4.5932	4.5435	4.4494	4.5191	4.7718	4.5119	4.6748	4.723	4.3526	4.5586	4.3044	4.1954	4.2324	4.2495	4.7834	4.7045	4.7965	4.658	4.2255	5.131	4.7926	4.5771	4.6334	4.7006	4.2125	4.4935	4.5091	3.3634	3.3995	4.4987	4.8957	4.4565	4.945	4.7051	4.7812	4.4255	4.8153	4.737	4.733	4.5495	4.8344	4.7319	4.6897	4.819	4.8094	4.5879	4.4124	4.379	4.5463
CAP1	7.0755	6.8724	7.4158	7.5202	7.2723	6.7679	7.8219	6.8718	7.1289	7.493	7.4804	6.8114	6.9415	7.1125	7.3449	7.4351	7.1364	7.364	6.8122	7.8096	7.4989	7.7259	7.0492	7.1538	7.8818	8.0932	7.1833	6.4851	6.719	7.61	7.7202	7.2798	7.5992	7.5751	7.571	6.9983	7.2375	8.0671	7.4069	7.1787	7.5231	7.8851	7.5465	7.3244	7.4199	7.0511	7.0653	7.078	7.6354
PNRC2	5.119	5.3126	5.1972	5.7308	6.0003	5.2914	5.9366	5.44	5.2622	5.3487	5.1194	5.1151	5.6293	5.1281	5.6966	5.5088	5.1588	5.5775	5.1702	6.0064	6.0898	5.5147	5.1951	5.2901	5.3667	5.8331	5.4199	4.9862	5.1064	5.3425	5.7428	5.085	5.7764	5.5136	5.3754	4.7353	5.7077	5.5877	5.3568	4.8964	5.9051	5.7193	5.8092	5.6989	5.4831	5.3643	5.2304	5.6039	5.5683
KPNA6	5.9722	5.9138	6.1319	6.2093	6.1288	5.5958	5.8693	5.5457	5.6547	6.4165	5.8806	5.317	5.9267	5.9926	6.0871	5.7449	6.0457	6.5125	6.0279	6.8595	6.1566	6.1354	5.6504	5.6465	5.8611	6.1038	6.3298	5.0093	5.134	5.7179	6.4643	6.003	6.1509	6.3423	6.4307	5.717	5.9402	6.8	6.1183	5.7265	5.7055	6.2917	6.2445	5.9855	6.2842	5.6398	5.745	6.078	5.7628
FAM40A	5.5724	5.7064	5.7663	5.47	5.5411	5.6889	5.3126	5.0599	5.4082	5.949	5.3108	5.0421	5.7915	5.7282	5.5843	5.6054	5.7824	5.6092	5.8788	6.2385	5.4184	5.1973	5.643	5.6978	5.6573	5.7085	5.7855	5.6281	5.5433	5.5452	5.7482	5.7752	5.4396	5.7136	5.8326	5.8245	5.7293	5.9868	5.5462	5.8643	5.3154	5.6466	5.9044	5.6429	5.639	5.6995	5.6341	5.94	5.2652
NMNAT1	2.7278	2.5485	3.2712	2.5358	3.0918	2.865	2.9682	3.1432	2.9255	3.0541	2.973	2.6702	2.5865	2.643	3.0164	2.6339	3.0995	2.6732	2.745	3.4559	2.7604	2.5112	2.7827	2.8671	2.8909	3.1268	2.749	2.9329	3.0006	2.6784	3.5694	2.9871	3.3155	3.3573	3.4466	2.6854	2.8206	3.4849	2.7147	2.4738	2.7204	3.3969	3.2372	3.2038	2.9679	2.7299	3.1332	2.9496	3.2879
MFN2	6.796	6.6227	6.9412	7.1869	7.1282	6.4713	6.8764	6.6323	6.6822	7.3556	6.6354	6.275	6.7833	6.9548	6.8836	6.5314	6.8161	7.5356	7.2598	7.9526	6.65	6.9761	6.6387	6.6099	7.1955	6.8158	7.1183	6.1355	6.1344	6.7439	7.5716	6.7885	7.0706	7.3998	7.2942	6.687	7.0155	7.6539	7.3773	6.6031	6.7665	7.2913	7.3393	6.7328	7.2576	6.5027	6.8073	7.143	6.8633
GPN2	3.4793	3.3638	3.3467	2.8134	3.3014	3.041	3.0157	2.7846	3.0526	3.3554	3.2453	2.926	3.3913	3.3127	3.0927	2.9483	3.1441	3.5531	3.2241	3.7983	3.0385	3.1425	3.2941	3.309	3.0541	3.1713	3.1991	3.4823	2.9439	3.1084	3.3425	3.0741	3.1567	3.3124	3.2924	3.3149	2.9382	3.8023	2.9713	3.134	2.9902	3.4686	3.334	3.0669	3.2793	3.1296	2.9498	3.6759	3.1871
C1orf174	3.2302	3.1311	3.6483	3.3841	3.5659	3.3575	3.8097	3.324	3.8301	3.4661	2.9951	3.3151	3.2868	3.5295	3.1867	2.8784	3.2702	3.4941	3.6781	3.969	3.2925	3.0955	3.2233	3.1817	3.8179	3.1431	3.2931	3.6712	3.5287	3.3656	3.4834	3.4024	3.193	3.6319	3.4648	3.3091	3.3042	3.8977	3.1508	3.2519	3.4273	3.2895	3.7342	3.1326	3.4789	2.9818	3.8077	3.6697	3.671
SNRNP40	4.1851	4.1798	4.2873	4.383	4.2882	4.1669	4.6895	4.141	4.3986	4.3762	3.8266	3.7866	4.24	4.2344	4.2065	4.3401	4.1426	4.0948	4.3304	4.2209	4.6281	4.2132	4.0988	4.2659	4.3316	4.1073	3.9866	4.9853	4.7797	4.1485	4.5526	3.8859	4.351	4.2202	4.2275	4.0399	3.9215	4.3375	3.9764	3.9285	4.3026	4.7516	4.2608	4.1229	4.2364	4.2883	4.3067	3.9466	4.3797
RPF1	3.9398	4.0896	4.2713	4.3655	4.492	4.098	4.7073	4.0715	3.9615	4.0185	4.0122	4.0916	3.7741	4.152	4.1613	4.1817	3.8537	3.8738	3.9471	4.2978	4.218	4.5441	4.0874	3.779	4.3251	4.0732	4.0579	4.73	4.5042	4.288	4.3287	3.8619	4.3029	4.1448	4.1848	3.9114	4.1541	4.2858	3.804	3.7455	4.3394	4.4373	4.3312	3.9246	4.1087	4.0016	4.0947	3.8465	4.7224
GNB1	8.7082	8.456	8.9003	8.5281	9.0168	8.5709	8.6365	8.1723	8.3429	8.9284	8.3978	8.1824	8.7856	8.4477	8.7653	8.599	8.7485	9.0877	8.9242	9.9904	8.586	8.5647	8.5161	8.5797	8.893	8.8558	8.8998	8.2391	8.4648	8.5736	9.2766	8.5521	9.0321	9.0536	9.2238	8.503	9.1886	9.3776	9.1929	8.3631	8.6421	8.8708	9.2035	8.5846	8.979	8.5598	8.7173	8.9333	8.4926
TXNDC12	5.1023	4.8683	5.244	5.456	5.6468	5.0685	5.7666	5.4248	5.1851	5.452	5.4727	5.2541	4.8811	5.2954	5.4935	5.3888	5.0977	4.9639	5.1478	5.6699	5.6204	5.6491	5.206	5.3985	5.7437	5.662	5.1543	5.2681	5.4898	5.4535	5.4053	5.1796	5.3216	5.4155	5.4339	5.146	5.2186	5.5131	5.6273	5.3305	5.6024	5.459	5.5878	5.0455	5.1505	4.9586	5.2248	5.2148	5.8099
USP48	5.5038	5.2024	5.3069	5.2663	5.6076	5.3005	5.6284	5.0736	5.4598	5.4978	4.9989	4.9497	5.0603	5.2313	5.667	5.4391	5.3437	5.5311	5.3595	5.8414	5.0819	5.3716	5.3544	5.2394	5.2371	5.4135	5.582	4.7049	4.7369	5.111	6.1568	5.3556	5.7835	5.5306	5.5689	5.2085	5.3671	6.0011	5.4345	5.1114	5.3714	5.8088	5.7556	5.2573	5.5278	5.2951	5.2719	5.5002	5.35
DRAM1	4.9351	4.5472	4.0803	4.061	3.4025	4.4067	3.624	4.7341	4.5233	3.9675	4.7375	4.2782	3.6513	4.3838	4.5861	4.9099	4.6772	3.5706	4.1037	3.3205	4.7644	4.2587	4.37	4.7618	3.977	4.6077	3.9225	4.3443	4.246	4.5382	3.194	4.4878	3.2229	4.2915	4.2543	4.6576	4.1745	2.9262	4.2088	4.349	4.387	4.0981	3.8464	4.2243	4.2541	4.2805	4.3113	3.5927	4.6103
ZDHHC18	3.4735	3.5087	3.741	3.9111	3.7486	3.3837	3.9232	3.2534	3.7237	4.0748	3.262	3.6093	3.6094	3.8974	3.4539	3.3821	3.4292	4.0185	3.9196	4.4319	3.8301	3.7019	3.2863	3.6208	4.2141	3.7524	3.4572	3.3591	3.6824	3.8006	3.9796	3.5712	3.4	3.7137	3.5667	3.282	3.7099	4.3328	3.7294	3.8109	3.6003	3.8041	3.7788	3.2816	3.712	3.72	3.7953	3.735	3.6889
UTP11L	4.4067	4.2363	4.3837	4.4631	4.6375	4.35	4.7138	4.4023	4.2039	4.4669	4.16	4.6444	4.4109	4.3455	4.5593	4.6977	4.3906	4.5013	4.6454	4.591	4.5131	4.3374	4.4085	4.3994	4.6025	4.5066	4.2861	4.7031	4.5863	4.3461	4.3433	4.1226	4.6133	4.4413	4.5146	3.9528	4.2361	4.5864	4.0506	4.2526	4.4849	4.6195	4.497	4.4253	4.2291	4.3464	4.3898	4.3554	4.6254
HS2ST1	5.3931	5.5677	5.3473	5.5397	5.8284	5.3905	5.1609	5.3638	4.8576	5.6787	5.6246	4.7647	5.0296	5.2778	5.5258	5.5658	5.7309	4.9634	4.7837	6.3228	5.4208	5.2989	5.3171	5.4015	5.4422	5.8354	5.3845	4.8507	4.7133	5.0946	5.5661	5.43	5.6299	5.6845	5.9157	5.2439	5.4682	5.9271	5.8263	5.482	5.5212	5.3274	5.9246	5.8626	5.3621	5.5419	5.1176	5.6241	5.2362
ACADM	5.1784	4.9977	5.1911	5.8009	5.6534	4.8613	5.2208	5.4732	4.7999	5.1049	5.1768	4.7338	4.7845	4.7997	5.4177	5.0301	5.2096	5.226	4.9632	6.0333	5.0288	5.4433	5.1393	5.1415	4.9076	5.0763	5.4551	4.3253	4.1991	4.9909	4.6399	4.9468	5.7872	5.7407	5.5577	5.2889	5.4984	5.4487	5.9497	5.0829	5.428	5.3819	5.7733	4.8669	5.4906	5.0463	5.2163	5.0816	5.4036
PSMA5	4.8315	4.8693	5.2374	5.2665	5.1962	4.7612	5.6032	5.0991	5.0864	5.2762	5.0475	5.0344	4.9751	4.9695	5.1069	5.142	5.0483	4.9667	5.1124	5.5096	5.1481	5.2566	4.9439	5.1378	5.4563	5.1887	5.0024	6.0935	6.0272	5.3082	5.2684	4.8261	5.2528	5.2256	5.2569	5.0425	4.9507	5.5596	5.0016	4.7187	5.253	5.5255	5.3639	4.8471	5.0586	4.8311	5.1747	5.0179	5.4607
KIAA0319L	6.3868	6.3046	6.455	6.1401	6.7201	6.3206	6.3849	6.3005	6.1812	6.6894	6.3085	6.022	6.163	6.4273	6.2828	6.0714	6.4013	6.6381	6.5027	7.1789	6.1315	6.1628	6.2987	6.2382	6.6379	6.5486	6.4626	6.4894	6.4923	6.4615	6.7898	6.5383	6.4759	6.6148	6.7369	6.2047	6.4015	6.9087	6.8585	6.4719	6.1973	6.4618	6.8139	6.0815	6.5006	6.2066	6.3522	6.5785	6.1636
WDR78	0.5044	0.3369	0.4069	0.4226	0.21	0.2404	0.6367	0.6492	0.5268	0.5187	0.6638	-0.4408	-0.3577	0.0611	0.5456	0.8167	0.1543	-0.6271	-0.504	1.0637	0.4784	0.3868	0.6123	0.7985	0.6406	0.8166	0.0185	-0.9147	0.1656	0.154	0.428	0.3371	1.0267	1.127	0.5444	0.9645	0.1625	1.2212	0.7457	0.6636	-0.0536	0.6971	1.0741	0.5435	0.9158	0.0275	0.0023	0.8273	0.8948
AKIRIN1	5.9633	5.2678	6.2091	5.988	5.9149	5.5015	6.4082	5.7969	6.2001	6.1933	5.9895	5.6572	5.4301	5.6565	6.1258	5.8871	5.9401	6.4945	5.8462	6.5764	5.711	6.188	5.6011	5.6264	5.7676	6.2346	6.0488	4.9256	5.1238	5.6553	6.8867	6.0653	6.6967	6.3881	6.3169	5.7956	6.1993	7.1325	6.247	5.5082	6.0784	6.5983	6.296	5.9622	6.2402	5.6776	6.0125	6.0525	6.2516
EVI5	4.4352	4.9068	4.8074	4.6251	3.9908	4.7595	4.8857	4.5359	4.515	4.7414	4.8137	4.1335	4.4186	4.2907	4.9593	4.7859	4.715	4.3864	4.2218	4.814	4.751	4.7052	4.9222	4.5427	4.3598	5.4009	4.6052	3.4093	4.0323	4.254	5.0893	4.798	5.189	4.7124	5.0174	4.8288	4.6089	5.0879	4.5717	4.5218	4.9354	5.1876	4.7214	4.6962	5.0051	4.938	4.6877	4.1763	4.7724
C1orf109	3.8646	4.0254	3.9479	4.5962	4.4975	3.8721	3.5293	4.1003	3.7354	4.0195	3.7723	4.1746	3.979	4.029	3.8599	3.7933	4.1459	3.8634	3.8104	4.3366	3.7251	3.8181	4.1578	3.8954	3.6266	3.7588	4.1384	2.4973	2.6025	3.452	3.655	3.8119	3.8787	3.7	4.0134	3.6377	3.6096	4.0891	3.6679	3.8819	4.0801	3.5076	3.9447	4.1215	3.871	3.8513	3.7774	4.1745	3.8902
PTPRF	6.7101	6.6628	7.177	7.5143	7.2711	6.5461	6.5783	6.8712	7.016	7.8975	6.896	6.0021	6.2563	6.9517	6.9906	6.3875	6.9131	7.4891	6.9219	8.1555	6.6835	6.944	6.4544	6.2564	6.9974	7.2025	7.2915	5.5771	5.9004	6.5648	7.6062	7.1781	7.3008	7.602	7.7687	7.0435	7.4498	8.1331	7.678	6.9346	6.4854	7.3298	7.6292	7.0432	7.7005	6.306	7.0084	7.5465	7.0765
TM2D1	3.5063	3.1861	3.6998	4.037	3.9581	3.5606	4.0177	3.9434	3.4271	3.8001	3.5207	3.2179	3.0357	3.3404	3.6251	3.8551	3.517	3.9213	3.7945	4.3816	3.1281	3.7718	3.7323	3.7881	3.7247	3.2673	3.7661	3.7079	3.8219	3.3753	4.2974	3.3828	4.2765	4.1079	4.136	3.6445	3.5019	4.2916	4.0598	3.2641	3.5918	4.2643	4.2331	3.5609	4.1132	3.2757	3.5161	3.7122	4.1014
NRAS	5.7467	5.661	5.6354	5.5915	5.3659	5.7003	5.361	5.4181	5.1444	5.4354	5.6199	5.1496	5.3757	5.3475	5.8561	6.0538	5.7936	5.2954	4.9635	5.361	6.0032	5.9524	5.6861	5.4753	5.4428	6.2809	5.4182	4.9079	4.9021	5.4488	5.7459	5.4969	5.923	5.4836	5.7285	5.454	5.5408	5.6345	5.1881	5.3582	5.6704	5.8908	5.5679	6.0058	5.6519	5.6846	5.3246	5.4128	5.7493
MEAF6	5.5342	5.6106	5.6297	5.8432	5.9722	5.4716	5.6414	5.4178	5.2614	5.9364	5.2634	5.6026	5.5604	5.6634	5.6748	5.7593	5.6585	5.8721	5.8009	6.5302	5.5866	5.4431	5.7617	5.6818	6.0171	5.3727	5.8635	5.3809	5.3859	5.6516	5.8686	5.6206	5.7394	6.0211	5.9686	5.5562	5.519	6.1508	5.8306	5.6694	5.6342	5.6708	6.3128	5.5116	5.8128	5.3736	5.5248	5.9198	5.7874
RLF	4.7067	4.9675	4.431	4.672	4.8166	4.4748	4.0518	4.2725	4.3067	4.317	4.1428	3.7331	4.8384	4.8208	4.4956	4.749	4.5652	4.8778	3.9474	4.7066	4.7749	4.3475	4.8071	3.8	4.3927	4.5768	4.6861	3.2651	3.3968	3.9876	4.6893	4.4102	4.6344	4.3632	4.5096	4.402	4.6288	4.7928	4.4844	4.2133	4.4726	4.5279	4.7323	4.7764	4.4511	4.5974	4.1146	4.6094	4.2768
YRDC	3.901	4.0691	3.7079	3.6906	4.1648	3.6654	3.917	3.5435	3.3941	3.7424	3.772	3.9415	3.8745	3.8914	3.8619	3.995	3.6546	3.8355	3.6444	4.1232	4.1055	3.8825	4.3201	3.8529	3.7053	3.9496	3.6658	3.5905	3.3313	3.2918	3.883	3.4726	3.8662	3.5155	3.7499	3.5468	3.6288	3.9379	3.5198	3.6515	3.875	3.7588	3.9536	3.6446	3.7597	3.7294	3.4362	3.5145	3.9503
S100PBP	4.2553	4.4713	4.2307	4.661	4.5589	4.5403	4.6568	4.4964	4.5201	4.2916	4.2782	3.8999	4.3189	4.2403	4.4699	4.0338	4.4977	4.1503	3.9113	4.3379	4.676	4.3533	4.678	4.2203	3.9593	4.4247	4.4457	3.7222	3.7686	4.2309	4.5206	4.2326	4.4856	4.288	4.1959	4.3032	4.3943	4.701	4.2637	4.3876	4.4718	4.4811	4.3388	4.3996	4.4877	4.4277	4.2207	4.3291	4.4804
TERT	-0.2371	-0.0097	-4.815	-3.0042	-1.1065	-0.3117	-3.4591	-0.7437	0.2268	-0.5389	-2.6266	0.5681	-0.0144	-1.3891	-1.3217	-0.1256	-1.5501	-1.1516	-0.6301	-3.0135	-1.2448	-2.1437	-2.4015	0.0331	-0.1045	-0.1791	-1.6342	1.6721	0.2287	-2.0499	-2.3018	-0.5092	-0.7663	-3.8187	-1.7235	-1.0417	-0.9972	-2.6332	-3.7276	-1.7085	-1.4893	-2.3276	-1.2652	-1.3273	-1.9889	0.2487	0.2658	-1.2703	-1.7699
SERBP1	6.9287	7.3344	7.1469	8.232	7.4361	7.3175	7.6014	7.3523	7.0965	7.3542	7.544	7.3946	7.1252	7.1668	7.5921	7.4964	7.3213	7.0548	7.0728	7.4482	7.4383	7.3438	7.3507	7.4118	7.4186	7.7757	7.1336	7.3513	7.3532	7.2472	7.352	7.2186	7.4972	7.3421	7.4103	7.3516	7.3124	7.2895	7.0311	7.1604	7.7436	7.4486	7.334	7.8064	7.267	7.4761	7.3599	7.1261	7.3589
ZNF362	5.5752	5.3491	5.6317	4.7823	5.2237	5.4868	5.6927	5.1397	5.5024	5.4007	5.4132	5.3257	5.5148	5.6187	5.1208	5.2252	5.2308	5.1853	5.8304	5.669	5.4258	5.2225	5.254	5.3745	5.8145	5.3947	5.3023	5.5578	5.8173	5.5535	5.567	5.3214	5.3923	5.2232	5.419	5.1834	5.2259	5.3556	5.4779	5.6783	5.2289	5.3484	5.4394	5.1929	5.1876	5.279	5.4952	5.5033	5.4604
ZZZ3	4.7515	5.1056	4.4129	4.5396	4.8445	4.4923	4.4693	4.1719	4.4346	4.91	4.2053	4.152	4.8504	4.6483	4.9639	4.5759	4.6658	4.46	3.9895	4.9395	4.6821	4.5025	4.8883	4.2221	4.1868	4.635	4.7558	3.7547	3.564	4.0638	5.0491	4.6682	4.8042	4.5879	4.792	4.554	4.7022	5.0596	4.2582	4.2666	4.6774	4.9419	4.7452	4.731	4.6692	4.8421	4.1952	4.4987	4.2967
KIAA2013	5.1934	4.4834	5.3853	4.7147	4.9495	4.6793	6.0179	5.1508	5.3555	5.4513	5.5074	4.8693	4.8508	5.2061	4.7968	4.8806	4.5388	5.117	5.1511	5.3923	5.1435	5.5725	4.6108	4.6659	5.9672	5.2393	4.9089	5.6379	5.6536	5.3924	5.8623	4.9314	5.4649	5.3784	5.0893	4.9443	5.0833	6.1177	5.5245	5.1436	4.9497	5.9611	5.1531	4.8099	5.5175	4.6319	5.2707	4.9129	5.7984
TRAPPC3	4.6965	4.1753	5.0973	5.1515	5.01	4.5925	5.7751	5.0344	5.174	5.2326	4.878	5.0708	4.691	4.7402	4.5377	4.812	4.8211	4.7785	5.0938	5.7384	4.7372	5.3181	4.8099	4.9451	5.2649	4.9986	5.0007	5.5939	5.906	5.4663	5.1339	4.7974	5.099	5.3149	5.201	4.8337	4.7059	5.4236	5.3554	4.8875	5.0818	5.2225	5.0299	4.5614	4.9917	4.4461	5.003	4.9647	5.5789
ASAP3	3.6844	4.3433	5.0934	4.6269	4.7634	4.3232	5.1628	5.3822	5.2614	5.0682	5.0134	5.5397	4.1453	4.8924	4.6217	4.8322	4.3211	4.7994	5.0431	5.3694	4.4317	5.0151	4.415	4.2243	5.561	5.6666	4.5277	4.7355	4.5498	5.1419	4.7028	4.8668	4.5072	5.2844	4.7816	4.566	4.5956	4.8372	5.5181	4.7374	4.8145	5.4237	4.9234	4.9277	4.7244	4.2376	4.5316	4.2536	5.2053
SNX7	3.6212	3.7484	3.9691	3.6448	4.0484	3.9989	4.0566	4.4055	3.7426	3.3923	3.8569	3.69	3.7242	3.4385	3.6708	3.7973	3.9778	3.523	3.7505	3.3952	3.4895	3.9391	3.7849	4.0148	3.0844	3.9401	3.7374	4.4099	4.3192	3.6774	3.5554	3.4567	3.867	3.7986	3.5677	3.7646	3.8556	3.9679	3.6344	3.6921	3.8661	3.8583	3.665	3.0674	3.1596	3.1555	4.1104	3.5279	3.9185
DOCK7	4.6369	5.3028	5.4406	5.9465	5.3092	5.1223	5.2758	5.0982	4.9574	5.7406	5.3981	4.2314	4.8726	4.9655	5.2725	5.2317	5.1767	5.0943	4.4023	5.9365	5.282	5.4288	5.2956	4.8204	5.5019	6.2777	5.1913	3.7465	4.3564	4.7434	5.4959	5.482	5.6656	5.6627	5.7263	5.2974	5.7206	5.9906	6.0177	5.0613	5.3119	5.439	5.7712	5.1766	5.7805	5.0065	4.7915	5.3757	5.4968
INPP5B	4.3228	4.0295	4.4062	3.6398	4.2838	4.2581	4.5639	4.2378	4.3595	4.2381	4.2966	4.0257	3.8978	3.8685	4.1692	4.0304	3.8204	4.0458	4.0237	4.5378	3.9782	3.512	4.132	4.0952	4.2156	4.2942	4.1056	4.3587	4.0616	4.1835	4.5407	4.159	4.2776	4.2968	4.0591	4.1732	4.0215	4.521	4.3853	4.0336	4.1113	4.3958	4.2476	4.1437	4.162	4.2725	4.3336	4.0512	4.1139
SRRM1	5.9826	5.9252	5.9503	5.8471	6.0505	5.8433	6.0578	5.5238	6.1927	6.1265	5.7796	5.3247	5.7431	5.9357	5.7838	5.7696	5.9708	6.4888	6.1067	6.1692	5.5212	5.542	6.1632	5.4703	5.6214	6.2015	6.1733	4.8347	5.0534	5.5795	6.5792	6.216	6.2202	5.9017	5.9048	5.7642	5.9995	6.5456	6.1116	5.9793	5.885	6.084	6.0477	5.7377	6.2063	6.0534	5.8527	5.9911	5.5503
ABCD3	5.7764	5.6294	6.2953	6.2268	5.9618	6.1245	6.0759	6.133	5.8097	5.8976	6.1436	5.3969	5.4609	5.4667	6.1598	6.2929	6.3016	5.6486	5.1753	5.9451	6.1559	6.414	5.8125	5.7902	5.7936	6.4071	5.9546	5.4483	5.5165	5.5057	6.3877	5.9528	6.4619	5.9801	6.0709	5.9516	6.1473	6.1232	5.7741	5.5981	6.1156	6.301	6.0759	6.1819	6.2752	5.8413	6.102	5.964	6.2561
PABPC4	6.0909	5.906	5.9256	5.7167	6.462	5.5671	6.8511	6.0303	6.0889	5.9191	5.8826	6.1577	6.0246	6.0348	5.8783	6.0049	5.577	6.0244	6.3521	6.2553	6.1145	6.0263	5.8806	5.7418	6.9438	6.66	5.7549	6.2482	6.0193	6.6109	5.957	5.9064	6.0267	5.7814	5.8057	5.539	5.8661	5.8137	5.868	5.9686	6.4716	6.0802	5.8313	5.9051	5.8302	5.9553	5.8687	5.7416	6.3128
KDM4A	5.7073	5.7206	5.3869	5.3475	5.537	5.246	5.3903	4.937	5.4522	5.4924	5.3893	5.3514	6.2927	5.6736	5.5968	5.6726	5.603	5.4252	5.6504	5.8231	5.9325	5.4131	5.7115	5.6181	5.7363	5.7926	5.3116	4.8125	4.9903	5.2664	5.658	5.3674	5.5577	5.3519	5.5877	5.2175	5.3986	5.4933	5.0595	5.2929	5.2562	5.7022	5.4491	5.8771	5.4854	5.7613	5.4082	5.4671	4.8711
ICMT	5.2364	4.9206	5.6721	5.5942	5.5142	5.1905	5.8698	5.3766	5.5997	5.9172	5.244	5.0504	5.3686	5.5523	5.615	5.4368	5.3375	5.2825	5.3934	6.402	5.6443	5.7147	5.213	5.3546	5.759	5.9776	5.5602	5.1217	5.3746	5.6807	6.0087	5.5462	5.8889	5.9621	5.9401	5.2797	5.5673	6.1175	5.7618	5.1814	5.6876	5.8403	5.6875	5.4947	5.6464	5.257	5.535	5.4383	5.8259
PGD	6.72	6.5671	6.6359	6.1852	6.5346	6.3005	6.5573	6.1257	6.3728	6.534	6.4994	6.4788	6.7532	6.7424	6.4899	6.8549	6.4894	6.1505	6.88	6.5659	6.7301	6.5823	6.6256	6.5715	7.3528	6.9944	6.1282	7.2842	6.8029	6.7143	6.6129	6.241	6.5884	6.3383	6.2794	6.4057	6.1522	6.2479	5.939	6.3201	6.4191	6.6659	6.4451	6.9318	6.2801	6.5459	6.3058	6.2692	6.2751
FAM76A	2.9741	2.9518	3.3344	3.7449	3.3269	2.9676	3.7496	3.262	3.0714	3.3499	3.0529	2.1528	3.5733	3.029	3.2486	2.9923	2.8558	3.2007	2.8815	3.5747	2.457	3.3615	3.3785	2.7687	3.0211	2.8223	3.1455	2.5987	2.4309	2.5233	3.4984	2.8218	3.3455	3.597	3.2784	2.9684	3.0802	3.9607	3.4931	2.6742	3.1357	3.7462	3.2129	3.3682	3.4087	2.6218	2.8759	3.1695	3.7365
ANKRD13C	4.8417	4.801	4.7514	4.9663	5.0345	4.715	4.7831	4.7254	4.4431	4.9501	4.587	4.5743	4.7891	4.7481	4.8968	4.7324	5.0073	5.108	4.7501	5.5772	4.4145	4.8597	4.8599	4.9023	4.5864	4.8664	5.1949	4.0934	4.188	4.6027	5.3292	4.6588	5.1521	5.0173	5.2725	4.6057	4.9527	5.323	4.8521	4.7621	4.9322	4.8291	5.3545	5.0906	4.9502	4.6325	4.6976	5.0871	5.0365
EIF3I	6.4187	6.3493	6.4264	6.8988	6.8854	6.2904	6.9582	6.5701	6.5748	6.5739	6.3875	6.8563	6.395	6.6086	6.4943	6.5934	6.2745	6.5115	6.733	6.892	6.9929	6.7063	6.4238	6.6036	7.0266	6.8449	6.1584	7.5419	7.5381	6.8398	6.5768	6.3886	6.6302	6.5066	6.4816	6.3243	6.3307	6.7155	6.4232	6.2103	6.6969	6.6807	6.638	6.1139	6.4163	6.2599	6.6303	6.4094	6.9767
LRRC40	4.1401	4.1025	4.1894	4.5534	4.335	4.0813	3.8515	4.0477	3.4395	4.1298	3.94	4.1532	3.9808	3.6839	4.5651	4.362	4.4771	4.1089	3.7725	4.678	3.9869	4.3415	4.0408	4.3162	3.7909	4.3502	4.3174	2.5133	2.6887	3.8437	4.4188	3.9763	4.6567	4.2495	4.5531	3.8344	4.1601	4.4076	3.8583	3.7288	4.1609	4.1746	4.4212	4.5739	4.3028	4.0438	4.0722	4.4094	3.9958
DNAJC11	5.6486	5.6293	5.6838	5.5515	5.8241	5.5045	5.7153	5.488	5.547	5.7492	5.3691	5.608	5.5714	5.8213	5.5764	5.4361	5.4807	5.9448	6.1169	6.3869	5.4146	5.2759	5.6494	5.7062	5.872	5.4781	5.6503	6.0424	5.8028	5.5679	5.9573	5.6067	5.6467	5.757	5.7477	5.5139	5.4984	5.8749	5.6962	5.546	5.6356	5.5068	5.7721	5.2625	5.6435	5.516	5.7797	5.8183	5.5772
HECTD3	4.9508	4.6987	5.2077	5.0499	4.9468	4.8777	5.6933	5.0229	5.3428	5.4516	5.1619	5.4448	4.9988	5.2938	5.018	5.1615	4.9194	5.4031	5.5923	5.6036	5.0828	5.6846	4.8817	5.4356	5.6817	5.6715	4.9511	4.9655	5.0701	5.4624	5.3236	5.3468	5.261	5.2208	5.1796	4.7301	5.1361	5.5927	5.1232	5.0333	4.9953	5.7434	5.0984	5.5253	5.3763	4.7046	5.3209	5.4622	5.2876
RSBN1	4.739	5.0863	4.2854	4.9951	4.8052	4.7044	4.1828	4.4279	4.0097	4.5502	4.1514	3.8085	4.6359	4.6063	4.8264	4.859	4.6163	4.4751	4.0745	4.9879	4.9957	4.7912	4.7401	4.2389	3.933	4.5388	4.8633	3.3828	3.3498	4.1004	4.5866	4.4006	4.6561	4.4973	4.69	4.2715	4.6581	4.5759	4.5092	4.6312	4.6188	4.5399	4.955	4.5713	4.7847	4.7493	4.0384	4.5421	4.4828
CREB3L4	4.8205	4.4299	3.694	3.2059	4.3737	3.9993	3.857	4.7053	4.3882	3.9436	3.7126	4.4636	5.1754	4.5894	4.0301	4.3443	4.2683	3.2067	4.923	1.9874	4.1479	3.4582	5.2293	3.4655	4.0277	3.2032	3.6604	6.069	3.6763	3.768	3.6655	3.8523	4.4629	3.3014	3.752	3.9101	4	2.8864	2.6615	4.467	4.3035	3.7123	4.0096	3.7017	2.8264	4.8696	4.0516	3.4096	3.9142
GCNT2	5.6769	6.1716	4.7393	2.5666	4.3881	5.373	2.074	4.1904	3.928	3.7268	4.8541	4.8053	4.5121	5.8204	3.9981	5.132	5.1053	4.5589	4.9176	3.2037	4.787	5.334	5.8255	5.1508	4.042	3.9991	4.5483	5.7264	5.0607	4.6553	4.3773	4.7778	3.4512	2.9947	3.9476	4.1938	3.9593	2.2613	3.0051	5.2599	3.3575	3.8834	4.7134	5.9428	3.6507	2.997	3.4248	4.61	3.3566
DNTTIP2	5.5573	5.4608	5.3086	5.5422	5.4868	5.151	5.3721	5.197	4.9925	5.3298	5.1952	5.1083	5.1931	5.5241	5.3374	5.481	5.0833	5.7946	5.3297	5.6286	5.4004	5.3131	5.5982	5.2647	5.4034	5.3218	5.2441	5.5836	5.3224	5.2976	5.3886	5.0986	5.4822	5.3303	5.3731	5.1053	5.1211	5.4351	5.0558	4.9778	5.4512	5.3354	5.4926	5.3241	5.2797	5.1341	5.109	4.839	5.4442
MRTO4	5.098	4.7925	5.2468	4.7318	5.1941	4.6044	5.163	4.7476	4.6942	5.1901	4.8513	5.4121	4.9239	5.2728	4.9108	5.1025	4.7636	4.8902	5.5542	5.6108	4.9642	4.6685	4.8762	4.8173	5.7168	5.1764	4.854	6.2482	6.1354	5.1147	4.8987	4.9569	5.2041	5.2126	5.2945	5.1289	4.6917	5.2571	4.9631	4.7917	4.9109	4.8052	5.29	4.3997	5.0567	4.8049	5.26	5.0649	5.3873
INVS	4.1778	4.835	3.5647	3.7237	4.3801	3.7827	2.943	3.5361	4.1509	3.6405	4.0849	4.2326	4.2734	4.1556	4.3719	4.2703	4.2393	4.0246	3.9419	3.0515	4.5913	3.5868	3.7698	4.7423	3.1595	4.3524	4.2007	3.1063	2.7504	3.3552	3.9562	4.5884	3.6277	3.3138	3.7221	4.3666	4.128	3.5502	3.617	4.069	3.4052	3.8374	3.8748	4.6382	3.8821	4.4162	3.5223	3.693	2.7894
MTHFR	4.7273	4.8887	4.9434	4.4279	5.0222	4.9012	5.0105	4.7098	5.0578	5.1634	5.0436	4.4226	4.94	5.0692	4.8904	4.8573	5.0309	5.4613	5.0745	5.6462	4.9189	4.7375	4.8566	4.4194	4.9111	5.0038	4.8537	4.4139	4.981	5.0233	5.3139	5.2833	5.0825	5.1419	5.2987	5.1287	5.0631	5.2708	5.1898	5.0115	5.307	5.0728	5.1286	4.8073	4.8562	4.9838	4.9707	5.3639	4.7102
ZNF518B	2.5965	1.4901	3.5647	2.3825	3.1509	1.9141	2.5376	0.552	1.4893	3.3137	2.474	0.2963	1.0744	1.9666	2.7585	1.9534	2.2767	3.3372	2.3131	4.445	2.1738	2.8239	1.6149	1.153	2.6619	3.0225	3.2133	0.247	1.0787	2.0194	3.5903	2.5808	3.5686	3.4214	3.7171	1.7745	2.9356	4.2897	3.4695	1.6624	2.4198	3.325	3.6806	1.465	3.267	1.1963	2.3149	3.2367	2.1746
RPL22L1	5.367	5.3443	5.0211	5.2009	4.8609	5.3238	5.1058	5.2575	5.2451	4.533	5.3029	5.7418	4.9597	4.5708	5.1315	5.8942	4.7428	3.7922	4.5792	3.6119	4.8697	5.0348	5.1635	5.29	4.9726	4.6793	4.2234	6.7312	6.4816	5.4462	3.7588	4.764	4.5603	4.4223	4.5378	5.2032	4.8852	3.9507	4.3901	4.6896	5.3214	4.9147	4.1569	5.0385	4.6024	5.2305	5.3488	4.7307	5.546
MRPL37	5.2713	4.834	5.1505	5.1244	5.4982	4.7697	5.3527	4.989	4.9157	5.1876	4.7313	5.3482	5.0582	5.3446	5.0793	4.9499	4.9566	5.1388	5.4461	5.5011	5.1074	5.1974	5.0702	5.1929	5.738	5.2103	4.8557	6.3307	6.012	5.3307	5.4324	4.8685	5.1986	5.3265	5.2339	4.8404	4.8979	5.306	4.9699	4.8914	5.0657	5.2649	5.3727	4.8208	5.2153	4.5338	5.183	5.2421	5.2495
NFIA	6.4474	6.4778	6.4784	6.2473	6.2228	6.3611	6.5884	6.3593	6.6417	6.1818	6.5736	6.191	5.8068	6.3853	6.1325	6.3409	6.1216	6.3146	5.9729	6.4437	6.2954	6.6892	6.2049	5.9297	6.7403	6.2494	6.1271	6.3939	6.6494	6.6433	6.2456	6.341	6.438	6.5853	6.1734	6.972	6.2134	6.6782	6.7566	5.991	6.2794	6.4053	6.1321	6.2034	6.4922	6.1993	6.6955	6.0104	6.9888
ZNHIT6	4.5725	4.8129	4.433	4.8647	4.4249	4.519	4.3716	4.4098	4.2383	4.6908	4.4931	4.4831	4.4656	4.5361	4.6137	4.6742	4.4005	4.6483	4.6024	4.6393	4.3183	4.7202	4.8042	4.696	4.2543	4.6949	4.4193	4.0983	3.9869	4.0608	4.8504	4.725	4.6208	4.6637	4.5508	4.4021	4.4362	4.6518	4.5664	4.4278	4.5901	4.8362	4.5897	5.0278	4.6359	4.4408	4.2567	4.3195	4.5659
CCDC146	1.6742	1.7047	2.2674	1.7872	2.1791	2.7299	2.4742	2.7399	2.7062	2.0691	2.3148	2.1306	0.975	1.6454	2.0132	2.0837	2.5127	2.0599	1.6832	1.8935	1.7708	1.5119	2.5271	1.6441	1.6952	1.9748	2.5366	1.3516	1.7863	2.2004	2.1323	2.5597	2.3953	2.6298	2.4456	2.8068	1.8857	2.9401	2.3778	2.4333	2.7464	1.4202	2.2042	1.3492	2.3153	1.9143	2.6668	2.5709	2.0746
RERE	7.6856	7.3325	7.028	7.1413	7.067	7.0434	6.8813	6.5176	6.9286	7.3647	6.9832	6.7214	7.372	7.2876	7.0398	6.9487	7.1659	7.6487	7.553	8.1513	7.1144	6.8318	7.0163	7.2107	7.2693	7.4359	7.347	6.3738	6.5791	6.9307	7.4093	7.1516	7.1843	6.9103	7.2587	6.9769	7.0895	7.3777	7.5629	7.2035	6.7088	7.0252	7.2728	7.0247	7.2201	7.2161	6.718	7.5933	6.5946
HS3ST1	1.6019	-0.9929	1.9124	1.9299	2.0894	0.9592	2.0971	3.0877	1.8069	2.26	0.7685	2.5725	1.0736	1.8276	1.6738	-0.1014	0.8966	2.0022	2.7919	2.8643	0.0067	1.8476	0.3243	0.9317	2.0383	2.6624	1.5823	2.0857	0.4842	2.9825	2.0088	2.0091	1.293	2.4739	2.3336	1.8788	1.5354	1.8543	1.3538	1.509	2.3595	1.8679	2.425	0.4303	2.3666	0.2706	2.1301	2.4156	2.7813
MTOR	6.0588	6.286	6.3445	6.3886	5.99	5.7856	5.5333	5.466	5.8348	6.3958	6.2226	5.5585	6.2614	6.1241	6.4152	6.2141	6.3746	6.592	5.9499	6.9275	6.0731	6.18	6.3526	6.0315	6.0963	6.4798	6.4635	5.1502	5.1889	5.8563	6.6866	6.4047	6.3564	6.3959	6.7143	6.3461	6.4174	6.7795	6.4298	5.8471	5.8103	6.2227	6.3324	6.7319	6.5188	6.2118	5.8845	6.2787	5.4095
AEN	5.4346	4.4612	4.2432	3.9698	4.9517	3.7674	4.9475	5.5348	5.2666	5.3139	5.3591	5.9075	5.1229	4.7856	5.2101	5.33	4.9543	5.1042	4.4198	4.8092	5.5967	5.4124	4.9174	5.7016	5.0438	4.0229	4.4882	5.3232	5.0147	5.3081	4.0781	4.4832	4.0686	4.6453	4.5649	4.9117	4.2239	3.6445	4.6818	3.7893	4.3207	4.6016	4.8665	5.7852	5.1755	4.5994	4.3009	4.9291	5.5482
NOC2L	5.938	5.9018	5.8752	5.6548	6.4974	5.6785	6.3454	5.6015	5.8912	6.138	5.4339	6.2325	6.1622	6.2928	5.6194	5.7296	5.4236	6.3348	6.5197	6.5979	5.9344	5.8265	5.9652	5.9698	6.6288	5.7949	5.9429	7.1559	6.7771	5.9688	6.2021	5.769	5.7661	6.0615	5.9427	5.6187	5.7309	6.4517	5.731	5.7706	5.8634	6.0523	6.1229	5.6165	6.0825	5.7478	5.8553	5.9736	6.1297
PHACTR4	4.995	4.8209	4.7627	4.5888	4.5228	4.939	5.0968	4.8399	5.0718	4.9809	5.0161	4.4464	4.4673	4.7367	5.3487	4.6527	5.0253	4.5953	4.8518	4.8648	4.9271	4.4863	5.1927	5.0533	4.8769	5.7063	4.4791	4.59	4.2975	4.7783	5.1074	5.1696	5.2322	4.8128	4.9693	4.982	5.1159	5.072	4.9464	4.8993	5.0859	5.2367	4.5068	4.9902	5.0371	5.365	4.7201	4.5878	4.9034
CYB561D1	3.6121	3.3368	3.8764	3.1613	3.8357	3.3705	3.5787	3.6452	3.7844	4.2454	3.0046	2.4159	3.7991	3.8059	3.6479	3.1595	3.6996	4.4738	4.0053	4.9393	2.8146	3.5305	4.2736	3.3545	3.524	3.3121	3.8367	2.8841	3.5819	3.5774	4.2369	3.8147	3.7329	4.3184	4.4446	3.1818	3.7459	4.5406	3.6333	3.6956	3.837	3.8702	4.0727	2.8125	3.8715	3.175	3.8493	3.9165	3.0906
SRRM3	5.8425	5.9296	5.3466	5.6519	5.8329	5.788	5.4531	6.1585	5.4516	5.5186	6.0649	7.2031	6.2929	6.2163	4.8132	5.1941	5.9537	5.8499	6.3916	5.5441	4.0194	5.9322	5.5989	6.3955	5.5851	4.1723	5.4255	7.5472	7.1085	5.9859	4.5666	5.1259	5.8245	5.5698	4.8217	5.7461	5.0649	4.4987	6.2773	6.0902	5.2924	5.2592	5.6047	6.0783	4.8692	5.2979	5.1799	6.8401	6.1999
SYCE2	1.709	1.7226	0.343	2.1319	1.8162	2.6786	2.776	2.8629	2.8078	1.7059	2.2689	3.5786	2.5546	2.6305	1.1508	1.4599	2.1176	0.8106	2.1909	-0.6053	3.2575	0.811	2.6494	3.1623	1.9066	-0.0467	1.2514	3.6951	3.2837	2.4467	0.5272	2.0755	1.8209	1.5322	1.2731	2.4139	1.8574	0.4967	0.3257	2.0328	0.5348	1.5442	0.2806	2.4536	1.6395	2.6156	2.2078	1.8005	2.6316
GNAI3	5.6743	5.7153	5.7645	6.0071	5.9431	5.809	5.9174	5.9973	5.648	5.6807	5.9218	5.5499	5.8121	5.5675	5.8961	5.8559	6.0613	5.5163	5.3644	5.5694	6.0382	5.9912	5.9295	5.7334	5.8475	6.3358	5.5028	6.0005	5.8614	5.8962	5.7276	5.6744	6.107	5.7847	5.7192	5.7983	5.8214	5.6511	5.5644	5.7674	6.2253	6.1809	5.509	6.0561	5.6642	5.7177	5.9764	5.5707	6.0237
BCAS2	4.6466	4.5516	4.818	5.1139	5.3426	4.5439	5.1089	4.5678	4.3149	4.7841	4.1687	4.5415	4.6381	4.693	4.768	4.7337	4.7456	5.2136	4.9421	5.6527	3.9724	4.8425	4.6831	4.7174	4.8823	4.283	5.022	4.822	4.8759	4.8371	5.1623	4.4554	5.0755	5.079	5.123	4.5023	4.7166	5.4803	4.9485	4.4756	4.8949	5.0633	5.4198	4.7115	4.9252	4.2932	4.6781	4.9445	5.0538
USP1	5.5928	5.4056	5.0811	5.7467	5.4344	5.3453	5.2763	5.4317	5.0824	5.2526	4.9349	4.643	5.3544	5.1707	5.3538	5.3745	5.1148	5.0168	4.8601	5.4552	5.0395	5.3618	5.3893	5.0874	4.7739	5.5405	5.3414	4.9602	4.8321	4.9682	5.4516	4.9963	5.6606	5.1717	5.3642	5.1798	5.3329	5.2362	5.2879	5.1077	5.5376	5.5257	5.4683	5.3263	5.3002	5.3192	4.8982	4.9358	5.3007
SNIP1	3.7456	4.0576	3.4919	4.0044	3.6969	3.6145	3.5976	3.4294	3.3232	3.4472	3.0103	2.8759	3.8604	3.6964	3.4556	3.701	3.3801	3.9222	3.2079	3.6334	3.5863	3.6404	3.6035	3.0516	3.1054	3.147	3.6186	2.7065	2.4874	3.1468	3.4871	3.2448	3.5784	3.4955	3.4885	3.2276	3.5102	3.8756	3.1754	3.094	3.4621	3.6511	3.6586	3.6157	3.675	3.4669	3.1054	3.4054	3.4945
TRIT1	3.3153	3.5958	3.6153	2.6936	3.5042	3.8904	3.8614	3.2605	3.6709	2.8743	3.2212	3.6865	2.8305	3.2018	3.4236	3.5488	3.2939	3.0481	3.5293	3.3713	3.0922	2.8146	3.9513	3.2565	3.3572	3.4221	3.0436	3.7244	4.0238	3.478	3.2751	3.6127	3.291	3.119	3.1212	3.5294	3.3386	3.6806	2.8532	3.3147	3.8261	3.3843	2.8007	2.6488	3.4727	3.9285	3.735	3.3096	3.6369
TMEM97	6.5353	6.3564	7.1512	5.4257	5.9039	6.8806	5.6748	6.5244	5.8269	5.8355	5.683	5.8841	7.6152	6.4149	5.5871	7.3432	6.2712	6.182	6.5609	4.9849	5.973	6.5477	7.5183	6.5378	7.3395	5.8618	6.0473	7.6526	7.4453	5.941	5.8843	6.3475	6.1894	5.6618	6.0501	5.9485	5.9505	5.1258	4.7769	5.6732	5.792	5.4256	6.4748	7.8279	5.4098	6.5206	6.111	5.3783	5.5628
PEF1	5.3182	4.9369	5.7292	5.8848	5.9945	5.5108	6.3144	5.5978	5.7552	6.1157	5.3817	5.6008	5.6681	5.8002	5.5924	5.5246	5.4829	5.6936	5.8193	6.6528	5.9783	6.0217	5.3073	5.3524	6.4114	5.5293	5.6251	6.5857	6.6486	6.1276	6.2306	5.4852	5.992	6.2013	6.0916	5.5027	5.664	6.5706	6.0082	5.2055	5.6568	6.1612	6.0925	5.2565	6.0484	5.2101	5.8851	5.9209	6.2981
FDXR	4.8359	3.4877	4.2587	3.909	4.545	4.0273	5.2498	6.0958	5.7806	4.7009	5.4216	5.3188	3.9476	4.2285	4.6699	4.4896	4.6082	4.233	4.2263	4.6788	4.0577	5.216	4.3119	5.2078	5.1271	3.7711	4.4937	6.8039	6.3804	5.5626	4.4182	3.9418	3.5703	4.8048	4.2782	5.0435	3.9119	4.3082	5.3341	4.7506	4.4506	4.2765	4.4539	5.1656	5.392	3.6357	4.6404	4.325	6.1971
ZCCHC17	5.3002	4.9741	5.6839	6.1029	5.7611	5.0483	5.5769	4.9924	5.1944	5.9224	5.3057	5.3247	5.1789	5.6356	5.4809	5.3246	5.4851	5.7526	5.7043	6.2799	5.445	5.46	4.8981	5.1549	5.8233	5.3416	5.5647	5.8295	5.969	5.4129	5.8749	5.4875	6.0305	5.9132	5.9765	5.3327	5.5882	6.4042	5.8098	5.2585	5.2172	5.9425	6.0854	5.5364	5.7424	5.1294	5.5052	5.9121	5.8006
EXTL2	4.3665	4.228	4.7176	4.4319	4.6121	4.5549	4.0996	4.2098	4.1266	4.6059	4.4461	4.2098	3.8418	4.0102	4.6448	4.5662	4.6406	4.284	4.1297	5.5312	3.8232	4.4725	4.4621	4.2485	4.3987	4.7666	4.9699	3.5468	3.8562	4.1411	5.1954	4.3344	4.7816	5.1455	5.1937	4.4128	4.5511	5.1374	4.6183	4.0537	4.4569	4.5079	5.0381	4.2162	4.8776	4.2603	4.4716	4.5355	4.1919
PHTF1	2.005	2.6674	2.827	2.9594	3.2312	2.8439	2.4106	2.2837	2.4657	2.7697	2.4679	2.6981	2.6396	2.4983	2.5707	2.2749	3.0472	3.3734	2.8565	3.9805	2.4711	2.5087	3.1505	2.6886	2.9069	2.9532	3.0623	1.974	2.1805	2.8704	3.6721	2.9504	3.0122	2.9613	2.7967	2.3769	3.0633	3.515	3.0943	2.6701	3.0167	2.6998	3.3984	2.2174	2.9238	2.6503	2.794	3.9027	2.2762
SSU72	6.0064	5.855	6.2405	6.3991	6.5272	6.0239	6.7849	6.1555	6.2463	6.3671	5.9471	6.0666	5.9189	6.238	5.9725	5.8282	5.8187	6.454	6.5767	7.1099	6.096	6.0311	5.6685	6.1589	6.8457	6.0939	6.1547	7.4759	7.4619	6.4337	6.4525	5.9664	6.2763	6.4713	6.2479	5.9893	6.0377	6.6673	6.6019	5.8445	6.2408	6.1307	6.4248	5.7192	6.2312	5.7955	6.3234	6.2804	6.5781
EXOSC10	5.2205	5.2528	5.3818	4.7726	5.3239	5.5079	5.6139	4.893	5.5541	5.5765	4.8722	5.4162	5.0815	5.3647	5.1953	5.2399	5.2387	5.6009	5.7107	5.9759	4.8948	5.211	5.4412	5.2052	6.0578	5.6495	5.3145	4.6612	4.8607	5.4215	5.6917	5.5549	5.6658	5.3237	5.2176	5.2424	5.3926	5.8839	5.2244	5.4428	5.204	5.4717	5.6963	4.9844	5.2383	5.1701	5.2756	5.4753	5.0897
TRPC3	3.5525	4.2592	2.7275	2.5325	2.1936	3.8958	2.2278	3.0687	1.4477	2.6898	3.2691	3.4421	4.486	4.167	2.9267	2.6581	3.844	2.3764	3.0662	2.1678	4.1098	2.6975	4.0113	2.9837	2.736	2.4472	3.3984	3.645	2.0138	2.143	2.7105	3.3222	2.4991	2.136	2.9672	3.1664	2.9667	1.3174	1.6443	3.5853	3.0942	2.3226	2.6237	3.9112	2.174	3.7189	1.7222	2.963	1.2036
AQP6	3.4606	4.0954	2.0804	4.9735	4.9311	3.2506	2.9791	4.0521	3.2385	2.3774	3.4806	2.5804	4.7105	4.7802	2.7635	3.1916	3.2763	2.617	3.4098	1.161	1.7926	2.5159	5.5412	4.3516	2.9483	2.237	3.2542	5.7067	3.718	3.0237	2.9386	2.6727	3.2633	3.3039	2.3409	3.558	2.786	2.2848	3.9418	2.943	3.1333	2.9974	3.0633	3.6405	2.8218	3.918	2.9022	3.5139	3.0338
NPHP4	3.2299	3.3579	3.7814	3.2911	4.0085	3.1559	3.5054	4.0419	4.3048	3.8132	4.7131	4.4903	3.5605	3.7669	2.764	3.1775	3.7034	3.9566	3.9676	4.1625	2.6624	2.6714	4.0661	3.9862	3.7164	3.7061	4.1104	4.0478	3.7794	3.6453	3.6316	3.8567	3.7784	3.4986	3.7628	4.3863	3.8748	4.0857	4.1833	3.7854	3.4641	3.5149	3.3607	3.5895	3.9456	4.2538	4.1979	3.9818	3.4442
MED8	3.7652	3.4875	3.9143	3.9279	4.2888	3.2837	4.4401	3.8666	3.8114	4.0009	3.5818	3.6226	3.6707	3.8202	3.763	3.9144	3.6323	4.0635	3.8736	4.5535	3.4446	4.0158	4.0374	3.9103	4.2947	3.8324	3.9311	4.4609	3.8375	4.0326	4.4679	3.6164	4.0747	4.0919	4.1505	3.4317	3.8737	4.5857	3.8821	3.5428	4.0747	4.3145	4.4003	3.5909	4.0513	3.5438	3.7181	3.7853	4.3754
HIP1R	9.5663	9.1419	8.486	8.2199	8.9085	9.6168	8.1829	9.213	9.1967	8.1777	8.8162	9.2964	9.4726	9.6714	8.133	8.8123	8.3711	9.3728	9.3409	7.3479	8.3125	8.2782	9.449	8.5706	8.6727	8.0438	9.1628	9.9354	9.4135	8.8606	8.4777	8.7684	8.6948	7.601	7.4171	8.4758	8.668	7.8376	8.1138	9.8306	8.5209	8.2803	8.7257	9.1125	8.2121	8.9943	8.4266	8.6948	8.5751
FAM69A	5.0158	5.2139	5.2508	4.5637	4.6236	5.1816	6.061	4.9706	5.5715	5.1897	5.2828	4.0938	3.6672	4.3386	5.3322	5.42	5.0709	4.9147	4.126	5.7932	5.5104	5.5047	4.8881	4.2162	4.9575	5.1825	5.4194	3.7606	4.2061	4.6339	5.9974	4.9207	5.827	5.6156	5.6207	5.1488	5.7638	6.2998	5.4676	4.3647	5.1048	6.1912	5.3969	4.3148	5.7853	4.8614	5.4186	4.9556	5.703
TLX1	4.5927	4.9147	-3.8407	3.2927	3.1132	4.1107	3.0882	2.3021	2.3095	3.669	4.1349	5.0491	4.8739	4.9298	-0.541	4.0544	3.5403	-0.2059	4.5612	0.183	5.0151	3.6719	3.7883	3.7783	3.7716	1.9648	3.5696	5.1008	3.2171	3.3423	1.57	2.8637	1.2536	2.7211	1.7915	3.1828	2.8194	1.1919	0.1439	-0.5986	3.2069	2.2488	3.1718	5.1118	2.8094	-2.2425	2.8575	3.3272	-3.8918
SCMH1	4.2878	4.4255	4.2753	3.8155	4.386	4.1033	4.1293	3.5442	3.9707	4.5845	3.7262	4.0265	4.2693	4.7199	4.2122	4.0981	4.1636	4.6145	4.8757	5.3375	4.0368	3.2944	4.5016	4.1787	4.7388	4.4373	4.3616	3.6229	3.5741	4.2549	4.4996	4.4267	4.3907	4.37	4.6004	3.9677	4.5808	4.5012	4.6574	4.1536	3.6858	4.1628	4.6255	3.7986	4.3955	4.3359	4.0998	4.6766	3.8204
C1orf144	6.216	6.2207	6.1587	6.4308	6.187	5.976	6.7113	6.1767	6.3934	6.5021	6.3706	6.1715	6.4099	6.3493	6.305	6.2576	5.9728	6.1241	6.4613	6.2312	6.9084	6.5223	6.3945	6.2189	6.8038	6.7729	5.8165	6.4799	6.3698	6.5406	6.5209	6.1622	6.4179	6.3271	6.1428	6.1703	6.2439	6.2873	6.3923	5.9912	6.4021	6.6968	6.0717	6.0866	6.1871	6.0998	6.3254	5.8534	6.692
ZMPSTE24	5.1209	5.0547	5.602	6.108	5.6475	5.351	5.6782	5.6784	5.4178	5.3438	5.5696	5.0877	4.7961	5.3011	5.4669	5.7094	5.4954	5.5155	4.8434	5.7869	5.4907	5.84	5.6416	5.2438	5.2234	5.7682	5.4728	4.9811	5.0917	5.4406	5.8166	5.4745	5.9073	5.8798	5.7925	5.3989	5.4871	5.6541	5.5757	5.0582	5.9348	5.8466	5.5394	5.522	5.7442	5.226	5.3298	5.0986	5.6874
RBMXL1	5.2985	5.2624	5.1237	5.377	4.7519	5.204	4.6442	4.9862	4.8987	4.999	5.1589	4.6297	4.631	4.8878	5.1625	5.5211	4.945	5.4027	4.6595	5.1653	5.3546	5.3264	5.1984	5.0913	4.8311	5.3145	5.1159	4.0559	4.3519	4.8119	5.3054	5.1316	5.1981	5.2987	5.1813	5.2282	5.205	4.9956	5.3031	4.7423	5.2084	5.3604	5.2871	5.0397	5.1471	4.9875	5.0253	4.6515	5.0222
CCDC30	1.4774	0.3552	1.5997	1.5494	1.8985	1.2195	0.9255	0.7841	1.4682	2.0504	0.6932	1.6336	0.3534	1.1029	1.7309	0.726	1.3853	1.6494	1.5333	2.4333	0.1575	1.0904	1.6841	1.3168	0.8154	1.598	2.1468	0.6051	0.7751	0.7213	1.7342	1.5872	2.0247	2.3078	2.4487	1.5613	1.5145	2.3958	1.6659	0.8542	1.6552	1.1757	2.3053	0.1965	2.1342	0.9299	1.4301	1.6694	1.6934
MUL1	5.1779	4.9637	4.9461	4.9404	5.1413	4.8242	5.4427	4.8796	4.793	5.2064	4.9137	4.6372	5.0278	5.1351	4.6376	4.6913	4.9318	4.9715	4.8885	5.186	4.9154	5.0475	5.0342	4.9105	5.4126	5.2025	4.7622	5.1646	5.038	4.7073	5.4664	4.8392	5.3066	5.2701	5.1526	4.7054	4.7844	5.6326	4.9854	4.994	4.9353	5.4501	5.05	4.4425	4.9029	4.8366	5.1843	4.8501	5.3535
SH3GLB1	6.6091	6.6491	6.4571	6.345	6.3684	6.2921	6.6622	6.3212	6.2737	6.5267	6.5657	6.1593	6.3606	6.4634	6.619	6.5085	6.5613	6.2275	5.9923	6.5166	6.5154	6.9213	6.5419	6.3566	6.6221	7.2011	6.4823	5.2945	5.3703	6.3849	6.8649	6.4881	7.0297	6.5391	6.6034	6.3525	6.6044	6.6879	6.3795	6.4152	6.4999	6.9494	6.0884	6.6707	6.6046	6.6282	6.2454	6.3087	6.6646
RPAP2	2.7902	3.0546	2.4739	3.0937	2.8925	2.4177	2.2467	2.2964	2.2111	2.5077	2.2747	2.4675	2.6479	2.7765	3.1574	2.7837	2.738	2.449	2.0379	2.6316	3.0621	2.6404	2.9307	2.8804	1.8892	2.9446	2.733	2.4789	2.108	2.4128	2.4498	2.6208	2.5534	2.5504	2.8542	2.4693	2.6054	2.9211	2.0581	2.4203	2.4399	2.7924	2.666	3.1974	2.5301	2.8191	2.1899	2.561	2.4789
MSX2	2.9383	3.6896	1.0562	6.6144	2.8279	2.6259	2.8812	4.0366	3.7126	2.9454	5.1392	4.5798	1.7639	1.4162	1.8808	3.4922	1.383	2.1493	1.1886	2.5813	0.0231	3.486	2.0033	0.2579	0.9862	0.413	1.7535	2.3614	3.8943	4.2908	1.6395	2.7411	2.6594	3.8019	0.8908	-0.9159	2.3676	0.2805	3.2998	1.5237	4.2598	3.9119	1.0321	3.1526	3.607	3.0291	0.1477	0.6373	3.5113
STK40	4.5851	4.5741	4.8559	4.8261	5.1329	4.4025	5.5609	4.7465	4.8653	5.4371	4.6805	4.7681	5.028	5.0415	4.6142	4.0795	4.5183	5.6064	5.1764	5.63	4.9692	5.0338	4.2898	4.6737	5.5413	5.2535	4.5033	5.2992	5.4562	5.3194	5.0771	5.0572	4.5213	4.9524	4.7891	4.5438	4.8222	4.772	4.861	4.9154	5.0187	5.0983	4.7483	4.6678	4.8332	4.4059	4.7583	5.0164	5.0311
HNRNPR	7.4485	7.2475	7.1908	7.0887	7.1714	7.1496	7.1471	7.1638	7.0128	7.1935	7.0997	7.053	7.2025	7.1498	7.3559	7.4422	7.2406	7.0483	7.1645	7.1745	7.5145	6.989	7.2716	7.239	6.773	7.6056	7.1157	6.8909	6.7182	7.1258	7.1896	7.0878	7.2886	7.0495	7.1666	7.2182	7.0662	7.1402	7.0641	6.8455	7.2175	7.4112	7.0928	7.2725	7.1356	7.4495	7.0818	6.9437	7.1563
UBE4B	5.8871	6.147	5.7766	5.5159	5.7549	5.6135	5.7707	5.3331	5.7958	5.8828	5.2673	5.2516	5.7442	6.0971	5.7912	5.9138	5.7397	6.4203	6.0057	6.3063	5.3873	6.1543	5.9459	5.4395	5.8923	5.837	6.0043	4.953	4.8767	5.4991	6.5585	5.9631	6.0049	5.7984	5.8526	5.5205	5.7491	6.4259	5.4744	5.7826	5.5583	6.2543	6.0718	5.7492	6.0136	5.8288	5.4637	5.7831	5.3915
DPH2	4.3393	4.3357	4.3366	3.9844	4.4667	4.0921	4.1643	4.2363	4.376	4.4415	4.0066	4.497	4.2091	4.539	4.0711	4.3212	4.0121	4.275	4.4698	4.4939	4.0994	3.8616	4.5915	4.5617	4.3727	4.1981	3.9509	4.7781	4.6404	3.9953	4.4186	4.2691	4.2105	3.9765	4.2767	4.2223	4.0512	4.5196	3.8491	4.1031	4.1081	4.2587	4.3786	4.2619	4.1778	4.2956	4.3397	4.3921	4.1245
PRPF38B	5.016	5.0732	5.055	5.4716	5.6153	5.1841	5.5548	5.2893	5.2571	5.3372	5.2109	5.2484	5.5216	5.4825	5.3916	5.0355	5.3215	6.2649	5.7796	5.1837	5.545	4.9408	5.2747	4.8026	5.1533	5.5458	5.5212	4.3956	4.5179	4.9185	5.4278	5.2565	5.2482	5.2753	5.1093	5.1711	5.6485	5.6537	5.2342	5.2729	5.553	5.305	5.2381	5.2495	5.3699	5.4624	5.2708	5.1116	5.0543
PRPF38A	5.7032	5.8099	5.4628	6.5827	5.3162	5.5672	5.129	5.5299	5.4091	5.4949	5.5159	5.2052	5.6834	5.6085	5.6528	5.6312	5.7958	5.6554	5.6338	5.3218	5.6462	5.5664	5.863	5.6149	5.4903	5.6632	5.6168	5.5367	5.397	5.336	5.5977	5.6988	5.6796	5.4897	5.5896	5.7999	5.7284	5.308	5.5506	5.3771	5.4413	5.5612	5.5436	5.6627	5.3879	5.5695	5.5146	5.404	5.4289
KIF1B	8.6981	9.1062	8.6057	8.8868	8.7163	8.4824	8.13	8.2496	8.6266	9.0561	8.566	7.8846	8.9135	8.6314	9.0409	8.9361	8.8806	9.3345	8.4693	9.4907	8.3576	8.5679	8.7263	8.5722	8.3967	8.9007	9.2502	7.3414	7.4959	8.1284	9.4926	9.0919	9.2318	9.0924	9.2092	9.0909	9.3906	9.5463	9.1394	8.6249	8.2233	9.2623	9.1974	9.0827	9.3077	8.8248	8.6787	9.1493	8.4475
CHGB	8.7888	8.914	8.2915	8.1107	8.3137	8.3261	7.7648	8.0231	7.9137	7.8967	7.6356	8.2451	8.7324	9.2276	8.3188	8.5448	8.2381	8.6013	8.939	7.9387	7.5027	7.9369	9.0486	8.7851	8.1959	7.2317	8.3367	9.2259	8.545	8.2112	7.579	8.2832	7.8397	7.8164	7.8893	8.095	7.7076	8.4225	7.5603	8.4157	8.0068	7.6439	8.5905	8.4054	7.7787	8.4946	7.7547	8.3126	7.5059
CEPT1	4.1217	4.1192	4.3364	4.86	4.955	4.1471	4.5985	4.5678	4.3914	4.5427	4.1376	3.8543	4.3346	4.5123	4.5132	4.292	4.2418	4.3194	4.1387	4.7499	4.5173	4.5035	4.1772	4.3751	4.2492	4.4507	4.395	4.4035	4.2447	4.2198	4.9629	4.2769	4.4147	4.6539	4.3721	3.9732	4.4021	4.8162	4.2361	4.2673	4.8793	4.687	4.8209	4.6209	4.4874	4.2651	4.3373	4.1125	4.4245
PKN2	5.0633	5.2625	4.7969	5.2026	5.187	5.0308	4.673	4.9711	4.8515	4.8217	4.8472	4.3287	4.8908	4.8593	5.1852	5.1262	5.0927	4.6461	4.3025	4.7079	5.3325	5.2419	5.1686	4.3408	4.481	5.4453	5.0893	4.1098	4.2526	4.7828	5.2928	5.2531	5.0601	4.8964	4.9642	4.9899	5.2413	5.0077	5.0172	5.1379	5.4496	5.1634	4.9774	5.0744	5.0707	5.2132	4.8117	4.8144	4.9763
PHC2	7.2292	7.2516	7.2014	6.4667	7.2006	7.2562	7.7394	6.6257	7.1849	7.2187	7.1712	7.3118	7.0421	7.1788	7.0308	7.1121	6.7143	7.1499	7.3909	7.0628	7.4152	7.2996	7.5184	6.8074	7.7404	7.6598	6.6924	7.5329	7.5865	7.2106	7.3061	7.0777	7.1392	6.6942	6.8186	6.7496	7.0171	7.0696	6.6766	7.1994	6.9845	7.5638	7.1413	6.9684	7.0813	7.1926	6.9639	6.8821	7.5139
KDM1A	6.5145	6.3142	6.2118	5.8007	5.9963	6.1652	5.9921	5.81	6.1781	6.1645	5.8849	6.4168	6.2742	6.2537	6.4083	6.3072	6.2638	5.8298	6.5756	6.2539	6.4227	5.6969	5.9063	6.2353	6.333	6.4976	5.7995	6.5313	6.4383	6.1245	5.7307	6.0479	6.2269	5.9392	6.0852	5.9389	5.764	5.9163	5.4405	5.9658	5.8776	6.1606	5.951	5.9642	5.8572	6.4256	6.3956	6.0624	5.8462
ZNF644	5.4449	5.7676	5.1616	5.3368	5.1684	5.369	5.1948	5.1882	5.0832	5.3528	5.2173	4.7973	5.4449	5.2602	5.7571	5.6598	5.5854	5.4245	4.8942	5.3636	5.6473	5.6969	5.5373	5.0011	4.9313	5.6628	5.6183	4.1626	4.056	4.9909	5.8158	5.4996	5.8461	5.4356	5.6339	5.2516	5.6271	5.5456	5.0656	5.1651	5.5313	5.6532	5.4239	5.51	5.6027	5.5788	5.0567	5.1194	5.3939
MYOZ1	2.4537	2.6075	3.8661	3.9682	2.5629	3.1113	2.6137	3.6076	1.8125	1.3423	3.1314	2.4174	3.9658	4.0932	1.94	2.7787	2.3358	1.9647	2.3893	0.8146	3.9428	2.5674	4.8963	3.1205	3.9409	1.2601	2.7526	4.2699	3.0119	2.9367	1.8335	1.4045	2.4108	1.4699	1.4269	1.7579	2.116	1.2166	0.9939	2.9126	2.8134	2.4304	2.4705	3.654	0.9543	1.7805	1.2892	1.416	2.5632
ARID1A	6.9269	6.959	6.706	6.923	6.4252	6.6154	6.3729	6.5819	6.7748	6.969	6.7271	6.2473	7.1157	6.9069	7.2959	6.923	6.9186	7.1967	6.8439	6.8093	6.9927	6.8104	6.8341	6.4503	6.806	7.2734	6.9294	5.4036	5.5259	6.2841	6.9416	7.0257	6.8112	6.6146	6.8015	6.8423	6.8936	7.066	6.8999	6.8613	6.4636	6.8521	6.6018	6.8848	6.8454	7.2962	6.5044	6.7242	6.3451
DNAJC16	4.325	4.4201	4.4431	4.4515	4.8914	4.3984	4.2354	3.9113	4.105	4.9123	4.0846	3.8561	4.4303	4.4185	4.8039	4.3019	4.3748	4.7271	4.1769	5.5777	4.0933	4.5479	4.5227	4.013	4.0146	4.5106	4.7037	3.5408	3.4997	4.256	5.0752	4.6118	4.8133	4.9852	5.0562	4.0799	4.5005	5.4088	4.6512	4.1228	4.4092	4.836	4.8747	4.372	4.8038	4.1659	4.2792	4.539	4.2493
SLC35E2	6.8842	6.9296	7.1602	6.3637	7.292	7.1385	6.8405	6.7591	6.2763	7.1986	6.7671	7.0287	7.1801	6.8642	6.9607	7.1033	7.1324	6.9237	7.1749	7.7429	6.6668	6.4727	6.8599	6.9943	6.8611	6.7444	6.9975	6.2045	6.433	6.7493	7.3097	7.1201	7.3328	6.7649	7.2634	6.8684	7.1906	7.4168	7.2154	7.1321	6.7857	6.914	6.9339	6.8832	6.9057	7.4035	7.3355	7.1315	6.3774
MYH7	7.328	7.6461	4.8461	6.7129	6.3307	5.5098	6.1958	6.5539	5.7511	6.6751	5.9148	7.7259	8.7396	8.3776	6.3615	6.5265	5.8739	5.6757	7.2928	4.5893	5.2561	5.7321	7.1726	6.375	6.0968	6.015	5.8482	9.2982	7.4407	6.2298	5.472	5.8163	6.4589	5.9424	5.6881	6.4666	5.4132	4.6342	4.1051	6.9661	6.6131	6.4576	4.9772	6.9979	6.0042	6.3978	6.1311	6.3138	5.7932
GRPEL2	5.2793	5.1926	4.4499	4.9425	4.983	4.599	4.2702	4.5261	4.2435	4.4661	4.6001	4.5581	4.8301	4.6647	4.6888	4.8502	4.7002	4.5657	4.5273	4.3099	5.0929	4.3795	4.7959	4.2696	4.2687	4.7212	4.6539	4.4881	4.4145	4.2325	4.2965	4.2612	4.5492	4.3868	4.5621	4.6063	4.4078	4.4268	4.286	4.3174	5.0308	4.3763	4.4839	4.515	4.6492	4.8346	4.4462	4.4064	4.5009
PPT1	7.3501	7.873	7.7025	7.7348	7.7104	7.5326	7.9185	7.4885	7.5806	7.5135	7.8461	7.4965	7.4236	7.5556	7.7095	7.879	7.514	7.1979	7.2151	7.9321	7.5486	7.8051	7.9056	7.3771	7.9637	8.0784	7.5509	7.8353	7.7216	7.9964	7.7445	7.5359	7.392	7.9513	7.7909	7.7135	7.6593	7.9671	7.9246	7.3659	8.1037	7.9135	7.8584	7.5883	7.487	7.3354	7.4413	7.4157	7.9493
ERI3	5.9592	5.5191	6.2894	6.1093	6.1519	5.5671	6.3925	5.7259	5.8697	6.1756	5.7179	5.9965	5.6343	5.916	5.8066	5.6664	5.884	5.9367	6.2472	6.8885	5.5672	5.8621	5.6341	6.1294	6.5769	5.5946	5.8678	6.9662	7.0678	6.0815	6.274	5.7303	6.3438	6.2737	6.2791	5.8396	5.771	6.6145	6.3263	5.8128	5.7211	6.2727	6.3431	5.1946	6.0397	5.6027	6.1707	6.3659	6.3007
ZNF662	1.2699	2.9778	2.0403	-0.1755	1.3805	0.6806	1.9775	0.9676	4.0605	1.5344	0.7472	0.0481	0.2406	0.2842	3.0764	0.9482	0.8244	1.6743	0.9242	2.5932	-0.1165	1.2843	0.6915	-0.5117	1.4255	2.3755	1.5505	0.3056	3.1193	0.9049	2.4538	2.041	2.4878	1.4282	2.6775	0.6431	3.3271	3.1123	2.0712	0.7553	1.2389	2.1763	1.7908	-0.3465	2.1669	3.2026	1.7998	3.106	2.9694
HBXIP	4.8641	4.5974	5.1007	5.4869	5.5256	4.9627	6.101	5.4489	5.306	5.4562	5.0005	5.3938	5.1507	5.2519	5.3311	5.2515	5.2144	5.2037	5.4228	5.7694	5.3817	5.72	5.0055	5.135	5.6456	5.1253	5.279	6.4593	6.5713	5.3935	5.5119	4.9127	5.667	5.5788	5.3764	5.1721	5.215	5.7681	5.6458	4.7121	5.3367	5.6731	5.538	4.8988	5.3571	4.8942	5.2195	5.168	5.912
TAF12	3.262	3.2641	3.309	3.8271	3.4516	2.7693	3.8052	3.5426	3.6046	3.7375	3.4902	3.5895	3.6156	3.83	3.7979	3.5256	3.3984	3.4654	3.812	3.7396	3.3819	3.7379	3.6214	3.6883	3.8715	3.4884	3.626	3.6054	3.0174	3.5699	3.7615	3.2001	3.6208	3.74	3.2773	3.4085	3.1792	3.5867	3.1357	3.4474	3.6255	3.831	3.7122	3.9758	3.3995	3.2371	3.523	3.3079	3.6855
C19orf55	1.5178	0.7077	0.5201	0.2267	0.3643	0.6125	0.2741	0.0342	0.8895	1.2449	0.6881	0.9332	0.9826	0.3197	0.9121	0.2051	0.965	0.9896	1.1208	1.3783	1.2683	0.7253	0.6544	0.9683	0.1095	1.4535	1.306	0.4523	-1.1536	0.2995	0.985	1.1981	0.6913	0.6534	1.1727	0.94	0.6672	1.2677	1.0564	0.7358	0.1478	1.5578	0.5603	1.1318	1.0666	0.8158	0.6942	1.4204	-0.2034
LSM10	3.8338	3.3564	4.2927	4.1122	4.059	3.7082	4.7794	4.0777	4.1133	4.3924	4.1147	4.5778	3.7665	4.2026	4.0035	3.7248	3.7192	4.1181	4.2308	4.7924	4.19	4.269	3.576	4.0282	4.6661	3.9359	3.9934	5.274	5.2708	4.4976	4.1172	3.6526	4.1053	4.428	4.3488	3.9147	3.9604	4.4739	4.2188	3.7718	4.1531	4.3552	4.2736	3.6075	4.1408	3.4792	4.2649	4.1427	4.6909
LRRC47	6.2044	6.3399	6.1034	6.0757	6.6234	6.1008	6.2631	5.9314	6.0369	6.4095	5.8954	5.7824	6.3081	6.5089	5.9849	5.9435	5.7674	6.2203	6.5791	6.6955	6.0075	5.9888	6.3602	6.2398	6.4591	5.869	6.0651	7.1656	6.709	6.1757	6.4164	6.0091	6.1342	6.31	6.1751	6.1097	5.8688	6.4428	6.0795	6.3017	5.9491	6.3308	6.5068	5.954	6.2114	5.8644	6.2142	6.2476	6.308
HIPK1	6.8355	6.9965	6.4356	7.0908	6.7485	6.5607	6.2275	6.4557	6.1363	6.7278	6.7155	6.1123	6.8349	6.5501	6.9051	6.7109	6.8638	6.6748	6.2281	7.1519	7.0552	6.7728	7.0893	6.448	6.0785	7.1961	6.705	5.3597	5.4408	6.2207	6.7316	6.9038	6.691	6.7035	6.8498	6.6553	6.7895	6.5044	7.1781	6.5373	6.6895	6.6661	6.7679	7.1409	6.6392	6.5955	5.9822	6.6496	6.1583
SDHB	5.1792	4.9235	5.4503	5.7646	5.8554	5.0674	6.0416	5.5233	5.2991	5.5789	5.3485	5.3572	4.8899	5.2894	5.5504	5.3248	5.393	5.2427	5.4615	6.178	5.4485	5.5328	5.141	5.4627	5.8805	5.1865	5.5485	5.9347	5.9367	5.5118	5.8405	5.1204	5.6332	5.7855	5.7072	5.0393	5.4123	5.8697	5.6596	4.9655	5.5838	5.7203	6.0885	5.2287	5.487	4.9038	5.3414	5.2883	5.9236
TSPAN32	1.3129	0.5752	-0.6352	0.4554	-0.6339	1.1809	1.4915	1.002	0.9309	0.5706	1.1649	1.6922	1.9729	0.1417	0.9395	1.0738	1.6133	-0.8915	0.9509	-0.3548	0.573	0.8126	0.7703	1.3975	-0.7815	0.1423	0.6579	-0.5884	-1.2173	0.9054	-0.0606	0.8918	0.2828	-0.5783	0.095	0.5965	0.3571	0.3346	-0.0776	-0.4913	0.1433	0.4221	0.3361	1.7593	0.4233	0.3081	1.2094	1.3114	-0.0084
WDTC1	5.6261	5.4991	5.8966	5.681	5.9303	5.6463	6.1487	5.1631	5.8093	6.3553	5.5453	5.4756	5.2131	5.8345	5.8806	5.5048	5.6053	6.4034	6.3416	7.0086	5.261	6.0927	5.4717	5.5552	6.2788	5.9777	5.9501	5.0409	5.3318	5.9243	6.6545	5.9416	6.2712	6.1935	6.3284	5.4367	6.138	6.6855	6.33	5.8939	5.7793	6.5922	6.2632	5.4271	6.3118	5.5021	5.8752	6.2515	5.906
KCNK3	6.572	6.5299	5.7651	4.0548	5.0369	6.4157	4.7265	5.0373	5.1367	5.9318	5.9431	4.8465	6.8898	6.5721	4.9517	6.1514	6.2144	5.3125	6.7491	5.4821	6.8252	4.1546	6.1781	6.6618	5.6797	4.5851	5.1652	6.8841	6.5986	5.7389	5.2745	5.8066	4.7419	4.8418	5.5735	6.2356	4.6497	3.7451	4.9532	6.2467	5.0005	5.0759	5.4315	6.9165	4.6694	5.3014	4.7081	6.5587	4.3962
DNALI1	3.9104	3.9505	4.1426	4.3906	4.0927	4.0491	4.0378	4.1903	4.0262	4.3875	3.8307	3.9669	3.372	4.4061	4.1493	3.707	3.9628	3.8716	4.0019	4.416	3.3661	4.5109	4.0441	3.5898	4.2797	4.4472	3.9622	3.9539	3.7983	4.0174	3.9903	4.2574	4.2533	4.2722	3.8516	4.2746	3.7226	4.2842	4.8936	4.2427	3.1221	4.1795	4.2532	3.575	4.1834	3.9305	3.6861	3.934	4.3788
B4GALT2	5.8243	5.5785	6.1378	5.3274	5.3097	5.7635	5.9447	5.2889	5.9649	5.9257	5.7747	6.1494	5.7074	5.7423	5.8072	5.6406	5.8331	5.7914	6.5027	6.4355	6.0762	5.5431	5.2474	5.9186	6.2634	5.8342	5.5762	6.7651	7.0829	6.0067	6.014	5.5948	5.9306	6.1522	6.3	5.816	6.1832	6.3351	6.0573	5.6667	5.3102	6.0414	5.8393	5.8651	5.9983	5.5128	6.4397	6.3833	6.1759
LPCAT1	7.8886	8.03	9.3069	6.5189	7.5385	8.1663	7.7463	7.7402	6.9884	6.9102	7.3052	7.8544	8.0516	7.5279	7.17	7.8054	8.6662	7.3308	7.9926	6.7272	7.9125	7.1346	8.3203	7.2747	7.6098	7.7195	7.2055	8.6319	8.8017	8.2451	7.6278	8.3527	7.6872	6.5973	7.4136	8.5072	7.4512	6.709	6.5822	7.4482	6.6725	6.8516	7.0399	7.6054	7.5074	7.4166	6.9187	7.8836	7.7171
ADPRHL2	4.5207	4.0353	4.5487	4.5059	4.5622	4.4444	5.3482	4.5597	4.9013	4.7602	4.4356	4.6374	4.5605	4.8399	4.134	4.2432	4.2057	4.6342	4.9202	4.9179	4.4259	4.5857	4.4875	4.3942	5.0014	4.4511	4.2205	5.4831	5.2065	4.8562	5.0344	4.1038	4.99	4.875	4.526	4.1023	4.23	5.0774	4.6099	4.4139	4.4933	5.1291	4.4565	4.0004	4.6722	4.2308	4.6826	4.413	5.2721
LEFTY2	-1.9495	-3.2534	-2.1378	-2.5942	-1.4731	-1.2192	-0.0442	-3.7234	-2.375	-1.9858	-3.2175	-3.9729	-1.5712	-1.5656	-2.9939	-2.2394	-2.5243	-3.5835	-2.6123	-1.4925	1.1444	-2.9428	-2.5692	-2.7749	-1.1472	-0.0405	-3.4904	-2.7169	-0.2454	-2.7544	-1.2863	-2.4141	-1.1088	-1.4768	-1.6032	-2.0487	-1.854	-2.8933	-2.4659	-1.9741	-1.5475	-3.9678	-1.5446	-2.93	-2.1913	-2.2214	-1.3852	-3.1029	-1.7929
BCL10	3.158	3.2021	3.1383	3.255	3.619	3.3194	3.4393	3.1581	2.8819	2.4588	2.6388	3.0942	2.6748	2.8307	2.7599	2.986	2.8481	3.2495	2.739	2.8123	3.0803	3.3901	2.9032	2.6759	2.9655	2.8926	2.9066	3.0494	3.2625	3.1068	2.8006	2.3808	2.9232	2.5835	2.4099	2.6809	2.5404	3.0167	2.6729	2.8639	3.4229	3.0162	3.0443	2.936	3.1522	2.8655	2.9348	2.7791	3.3145
SMAP2	6.7535	6.0703	7.1825	6.4669	6.8331	6.3657	6.863	5.2552	5.6094	6.2945	6.8625	6.2264	5.5607	6.4985	6.0534	6.8351	6.3237	6.7974	6.4922	7.5339	6.8099	6.0235	5.8126	5.7891	7.0344	6.9788	6.5575	5.7976	6.2225	6.6679	6.8873	6.3199	6.4686	6.6192	7.0008	6.1231	6.4415	7.2803	7.0348	6.6407	6.2542	6.5729	7.1514	5.7219	6.7795	6.1311	5.9693	6.5834	6.6084
HOXA13	-4.6802	-4.5684	-4.7461	-4.0773	-4.9007	-4.6671	-4.7953	-4.6504	-4.7706	-4.8803	-3.9807	-4.7275	-4.0608	-3.1735	-4.6765	-4.5694	-4.7055	-4.894	-4.7906	-4.9809	-4.5005	-3.7917	-4.5726	-4.0256	-4.893	-4.7651	-4.8008	-4.6405	-4.8584	-4.9165	-4.8604	-4.7931	-4.7722	-4.8197	-4.7645	-4.7703	-4.9006	-4.8873	-4.9918	-4.808	-4.7656	-4.6733	-4.7631	-4.474	-4.7592	-4.0994	-3.8968	-4.8529	-4.6665
PDIK1L	4.0228	4.119	3.5192	3.824	4.295	3.8682	3.6861	3.6012	3.3822	3.8206	3.404	3.509	3.8049	3.5183	3.9199	3.9154	4.1055	3.4064	3.6465	4.2855	3.6719	3.4691	3.9946	3.5845	3.2315	3.5509	3.9339	3.8707	3.3917	3.5419	3.733	3.4595	4.0797	3.8872	3.8652	3.6488	3.7524	3.7671	3.604	3.6659	4.0045	3.883	4.1231	3.6617	3.7871	4.0381	3.6977	3.7512	3.714
POU4F1	-2.1022	-4.5108	-1.3837	-0.4186	-2.795	-2.7793	-3.4869	-3.1386	-1.843	-2.3068	2.4498	2.2243	-3.0259	-3.5132	-3.6064	-1.0198	-1.8497	-2.1658	-2.0951	-2.7225	-3.1267	-3.3175	-2.39	-3.6046	-2.5056	-2.5478	-4.0084	-4.5833	-1.7971	-2.9127	-1.4514	-3.1501	-1.9044	-2.4609	-3.2534	-2.2962	-2.3624	-1.2716	-1.9528	-1.3073	2.1095	-1.3792	-3.3631	-3.7481	-2.3566	-2.8739	-4.0041	-4.0391	-1.3227
KIAA0090	6.1501	5.9153	5.6443	5.9662	6.0091	5.5151	4.9025	5.2545	5.031	5.733	5.6594	4.9708	6.1186	5.5828	5.4444	5.8835	5.783	5.7383	5.5008	6.0716	5.8476	5.4219	5.9502	5.5981	5.5383	5.7055	5.7063	5.0288	4.4281	5.2145	5.6921	5.8536	5.7159	5.7275	5.6872	5.6123	5.3876	5.6339	5.3454	5.4547	5.4898	5.7379	5.8273	5.7856	5.5455	5.5372	5.1254	5.5424	4.7357
APITD1	2.0525	2.0162	2.4376	2.6243	2.8157	2.2251	2.513	2.8161	2.2204	2.6829	2.2434	2.9192	2.1775	2.1821	2.4209	1.8106	2.2742	2.4374	2.6125	3.3349	1.8823	2.0867	2.0009	2.2719	2.5212	2.563	2.3202	3.0394	2.6612	2.2529	2.4473	2.1837	2.4445	2.8083	2.9159	2.4375	2.0941	3.1349	2.6782	2.171	2.7646	2.2608	2.8732	1.8358	2.2635	1.9675	2.4005	2.8233	2.6909
DBT	5.0031	4.875	4.8276	5.0578	5.0728	4.758	4.154	4.8055	4.4595	5.0185	5.0497	4.2092	4.5822	4.6463	5.1503	4.6238	5.0408	4.9936	4.6297	5.3028	4.4832	5.1989	4.5719	4.7339	4.3459	4.8298	5.3237	3.7376	3.7951	4.5081	5.1825	4.6294	5.3019	5.2978	5.339	4.637	5.0978	5.193	4.967	4.6695	4.6814	5.034	5.3473	5.1278	5.0636	4.5488	4.7655	4.8869	4.6007
SARS	7.2443	6.798	7.0528	6.9819	7.475	6.6658	7.374	6.8913	6.9316	7.3675	6.6221	7.0855	7.0313	7.2121	6.991	7.0322	6.8063	7.4831	7.5381	7.9991	6.9678	7.1043	6.9109	6.9986	7.6367	6.7607	7.2075	7.9103	7.7656	7.2124	7.4426	6.8583	7.2276	7.6198	7.4182	6.6846	6.8935	7.6465	7.0659	6.8539	6.8677	7.3531	7.7266	7.0034	7.379	6.6018	7.0024	6.9825	7.3811
NOG	4.0148	4.1427	5.5625	2.8846	4.3236	5.9826	4.0495	6.5252	5.4532	4.8075	5.0198	6.2169	5.3293	4.9908	4.2775	4.8443	4.5064	4.5385	5.8615	2.2318	5.2948	5.6749	4.6534	4.9357	3.9373	3.7115	5.2599	5.9903	5.9204	5.6745	4.1029	5.0336	4.3079	4.6025	4.8119	4.9846	4.0183	3.8166	3.0044	6.8095	6.0875	4.2003	4.7801	4.4943	4.2236	4.7335	4.6414	4.3747	5.2683
ATRX	7.8046	8.3034	7.0469	7.6812	7.187	7.1783	6.2435	6.8396	6.4685	7.0101	7.4912	6.8538	8.0051	7.329	7.692	7.7759	7.9586	7.1176	6.941	7.1779	7.5932	7.2146	7.903	7.3181	6.731	7.8393	7.4851	6.4444	6.0937	6.6851	7.2363	7.5064	7.5814	7.1239	7.6106	7.5105	7.4085	7.0834	7.2332	7.3768	7.3625	7.0415	7.3089	8.3152	7.2971	7.9321	6.6078	7.3391	6.3207
LZIC	3.8759	4.0415	3.9107	4.4451	3.9013	3.5846	3.4497	3.566	3.6633	3.941	4.1199	2.9625	3.9839	3.6854	4.263	4.3174	4.2691	3.8637	3.7664	3.9508	4.1608	4.1385	4.2812	4.0544	3.3984	4.3844	3.9787	3.3988	2.8409	3.3265	4.5078	4.0008	4.5314	4.0769	4.2776	4.0647	3.9597	4.3182	3.8875	3.462	3.7483	4.5666	3.9853	4.6171	4.1576	3.7776	3.4597	3.7102	3.7685
LYPLA2	3.6818	4.1398	4.6804	4.1922	4.5157	4.4067	4.8129	4.5343	4.6009	4.7093	4.4845	4.7569	4.4448	4.5498	4.3704	4.364	4.3505	4.6982	5.0398	5.0686	4.7904	4.5922	4.1598	4.8147	5.3625	4.51	4.232	5.9176	5.9805	4.9417	4.3597	4.4243	4.459	4.6702	4.5867	4.2784	4.2267	4.8834	4.5314	4.7998	4.5627	4.547	4.5248	4.2782	4.5144	4.0892	4.833	4.753	4.8463
RRAGC	3.9368	3.674	3.9234	4.4121	3.9483	3.426	3.5046	3.7969	3.6597	4.1458	3.7353	2.8288	3.8627	3.9062	3.9058	3.874	3.8924	4.0791	3.2705	4.2025	3.979	4.2991	4.1482	3.722	3.4779	3.9099	3.8942	2.3054	2.1205	3.1969	4.1728	3.7301	4.0159	3.9416	4.1183	3.683	3.6176	4.1643	3.6212	3.5095	3.7222	4.2402	4.084	3.9999	3.96	3.2676	3.637	3.7351	3.4229
C1orf194	-0.6331	0.4061	-0.6533	-1.3559	-0.3498	-0.6336	0.0692	-2.4299	-0.2874	-0.0729	-0.2038	0.0869	-1.4002	-0.4388	1.0331	0.3793	-1.6676	-0.4644	-0.1627	-0.3292	-0.6575	-0.0317	-1.2435	0.4211	0.0268	1.1516	-1.1397	1.1226	0.1052	-0.4634	-0.2376	-1.5294	0.3979	-0.6343	-0.1141	0.1172	-1.1295	0.7854	0.0607	-0.2953	-1.3497	0.1953	0.5371	-3.5754	0.3253	-0.1531	-0.0643	-0.0226	-0.2446
TAF13	2.6494	1.9428	3.0677	2.9651	3.2004	2.5158	2.9933	2.8435	2.7206	3.0732	2.5584	2.2114	2.016	2.17	3.1212	2.6149	2.7166	3.653	2.9474	3.913	1.7429	2.6487	2.3706	2.8804	2.2555	2.6507	3.2217	1.7604	1.8426	2.2032	3.6492	2.4821	3.4861	3.4349	3.5884	2.3109	3.2617	3.6566	2.7608	1.4724	3.1311	3.4494	3.1663	3.0671	3.3614	2.2139	2.8424	2.7268	3.2691
USP33	5.9906	6.0662	6.1277	6.4884	6.2995	6.0202	5.8906	5.7688	5.5459	6.1499	5.8236	5.7052	5.8528	5.8353	6.3218	6.2982	6.0325	6.234	5.6021	6.9932	5.899	6.187	6.2163	6.0157	5.8261	6.1087	6.4665	5.071	5.3044	5.7912	6.6118	6.1225	6.2885	6.4105	6.686	5.9284	6.1313	6.7242	6.2814	5.8646	6.0231	6.1715	6.67	6.1148	6.3456	5.8298	5.7215	6.3333	5.7688
SLC35D1	3.7413	4.3645	3.8803	3.9804	4.171	3.7948	3.6107	3.7565	4.0788	3.9139	3.7494	3.2822	4.0951	3.9834	3.9523	4.0197	3.9503	3.963	3.2299	3.9765	3.457	4.1069	4.0551	3.9138	3.3265	4.1428	4.1758	2.6427	2.7098	3.3983	4.0741	4.0804	4.221	3.8739	3.9354	4.3761	4.0637	4.2761	4.0878	3.941	3.5949	4.0997	3.8588	3.7375	4.1295	4.1375	4.0663	3.7727	3.6789
CACNG2	4.8429	5.0203	4.0951	3.3157	3.5276	4.0021	2.8727	3.4929	3.5615	3.7543	4.1306	4.1945	4.8082	4.7164	3.914	4.243	4.6028	4.0063	4.7141	3.2894	3.9052	3.697	4.5148	4.5569	3.5967	2.6707	3.9716	3.4482	3.2263	3.6764	3.4533	3.9223	3.7515	3.4131	3.9852	4.08	3.7686	3.0069	2.9869	4.4748	3.1482	3.4435	4.1006	5.2462	3.435	4.0874	3.556	4.337	2.2209
UROD	5.2547	4.9725	5.6791	5.6893	5.6572	5.3332	6.2749	5.465	5.9095	5.9523	5.5363	5.9053	5.3422	5.639	5.4964	5.4376	5.558	5.6325	5.9629	6.3367	5.3188	5.9873	5.2526	5.4538	6.4293	5.6222	5.5459	7.0801	7.1346	6.1528	5.7586	5.6687	5.9713	6.1261	5.9594	5.6757	5.6638	6.2421	5.954	5.6206	5.7134	6.0293	5.9144	5.0708	5.8725	5.3485	5.8866	5.823	6.3444
CNN3	7.4215	6.848	7.9341	7.5729	7.6407	7.6611	8.1168	7.9784	7.4136	8.0126	7.7258	7.7174	7.7674	7.608	7.7337	7.7527	8.0606	7.511	7.2222	8.3378	8.031	7.9796	7.3278	8.3202	8.1262	9.0354	7.3597	7.1446	7.142	8.0012	7.8377	7.5267	7.7152	7.5896	7.7089	7.9142	7.6296	7.6276	7.8407	7.1457	7.7348	7.8485	7.6938	8.1977	7.562	7.405	7.3483	7.8794	8.2684
HKDC1	2.856	1.7783	4.6042	3.5016	2.8351	4.4101	3.4321	3.7543	3.3343	2.452	4.5615	3.4286	3.7652	2.3222	3.6543	4.0254	4.4781	3.6794	3.128	1.6481	2.4505	3.8702	4.0527	4.67	1.855	1.6763	3.2933	4.5623	4.218	4.5858	3.4921	4.4327	3.5972	3.5909	3.5735	4.8963	4.0441	3.1311	2.8521	3.1803	3.0972	2.8696	2.6917	4.2835	4.5234	3.92	3.4372	3.9121	4.4926
DEFB119	-4.673	-4.5893	-4.7226	-4.7913	-4.8634	-4.6472	-4.758	-4.645	-4.7387	-4.8466	-4.7374	-4.712	-4.7139	-4.8357	-4.6597	-4.5724	-4.6821	-4.858	-4.759	-4.9337	-4.5209	-4.6266	-4.593	-4.6477	-4.8428	-4.721	-4.7778	-4.6591	-4.8244	-4.8686	-4.8197	-4.757	-4.7407	-4.7862	-4.7421	-4.7444	-4.8509	-4.8567	-4.9308	-4.7777	-4.7339	-4.6581	-4.7402	-4.498	-4.7372	-4.7381	-3.868	-4.822	-4.6542
GNG5	3.6983	3.1565	3.954	4.5341	4.1984	3.8066	5.4849	4.1059	4.3606	4.5071	4.5951	4.2076	3.3338	3.9879	4.4758	3.5808	3.7696	3.7624	3.8703	4.6067	4.9563	5.112	3.1282	3.6711	5.2885	4.8534	3.6117	4.4368	5.0412	5.0597	4.6113	3.7787	4.4791	4.1084	4.0106	3.7915	4.303	4.2496	4.6973	4.0807	4.7258	4.5532	4.4222	3.4719	3.9997	3.3462	4.3137	3.8143	5.2179
TEX19	-0.4428	-0.5817	-1.5448	1.0241	-2.1063	-1.6005	-3.4666	-0.1031	-1.2509	-0.5457	-1.1862	-0.003	0.6918	-0.9237	-0.0538	-2.4464	-2.3326	-0.9134	-2.3007	-5.12	1.9312	-0.1345	-2.3985	-2.7717	-2.2914	-1.3394	-1.9225	-0.5423	-1.9481	-0.4673	-2.6103	-0.7411	-1.3163	-1.4981	-3.2412	-2.0083	-0.7141	-2.8472	-2.373	-1.6169	-0.1403	-1.5853	-1.6465	-2.4546	-2.1559	-2.0577	-1.8146	-3.4625	-0.5306
TMEM50A	5.9706	5.7138	6.2603	6.1714	6.0974	5.7701	6.7736	5.9645	6.0052	6.1278	6.0403	5.9047	5.5138	6.0033	6.1789	6.3276	5.8671	5.8906	5.9463	6.5415	6.1077	6.6517	5.8305	6.1609	6.4983	6.5112	6.0426	6.0525	5.92	6.2153	6.7087	5.842	6.448	6.231	6.2597	5.7014	6.0255	6.6544	6.2116	5.8785	6.2461	6.8302	6.4078	6.0726	6.1911	5.8883	6.1654	5.9858	6.5458
MEGF8	7.1714	6.8617	7.3896	7.4239	7.3724	6.9843	6.7804	6.5458	6.967	7.8139	7.4258	6.4368	7.0616	7.0971	7.2657	6.431	7.1845	8.0086	7.6553	8.66	6.956	6.572	6.6233	6.7328	7.0285	7.0871	7.5008	6.2851	7.1991	6.876	7.7067	7.2907	7.2861	7.7092	7.9073	7.3835	7.6536	8.0381	7.9817	7.0377	6.4272	6.9144	7.568	6.805	7.5788	6.6692	7.2716	8.1248	6.7816
SLC30A7	3.8245	3.5226	3.4277	3.1481	4.0021	3.2957	3.614	3.6203	3.1086	3.4443	3.5431	3.1514	3.4012	3.3805	3.3631	3.4945	3.7163	3.4888	2.9825	3.4762	3.6747	3.4546	3.6637	3.3238	3.2189	4.0056	3.5888	2.8396	2.584	3.5207	3.4742	3.3731	3.4999	3.4476	3.2499	3.0615	3.4343	3.5923	3.3558	3.5309	3.6173	3.36	3.44	3.7977	3.3056	4.0043	3.379	3.6229	3.4253
PUM1	6.9418	7.2404	6.5346	7.0573	6.9116	6.6984	6.2076	6.4858	6.2347	6.9597	6.5155	6.093	7.1008	6.8585	7.0824	6.8288	6.9451	6.7589	6.531	7.3091	7.1712	6.6504	7.014	6.6687	6.2646	6.9327	6.8887	5.9951	6.0011	6.3682	6.8821	6.8773	6.7416	6.7752	6.9661	6.7559	6.835	6.9753	6.6567	6.7621	6.7791	6.6179	7.0589	6.982	6.8086	6.7185	6.3077	6.9347	6.2389
CCDC23	3.0268	3	3.2347	3.1199	3.0203	2.7154	4.1065	3.0371	3.5553	3.3059	2.9114	2.6387	3.1372	3.4641	3.0491	3.2569	2.8895	3.0605	3.5049	3.5971	3.235	3.4601	3.072	2.6537	3.9095	2.9518	3.1633	4.3573	3.9774	3.0454	3.4551	3.0018	3.385	3.6771	3.2423	2.8672	3.0873	3.6796	3.0389	2.9691	3.337	4.0906	3.3016	2.9935	3.3324	2.7889	3.2279	2.9588	3.8643
CTTNBP2NL	4.8923	5.0087	4.6473	5.0201	4.4677	4.4328	4.5944	4.0419	4.2364	4.6844	4.9152	3.7986	4.6805	4.7925	4.9395	4.9242	5.0199	5.03	4.3213	4.9608	5.3886	5.0321	4.7683	4.7703	4.5647	5.7713	4.4616	3.1013	3.375	4.7258	5.0336	4.696	4.9633	4.5298	4.909	4.439	4.8404	4.7468	4.6311	4.5415	4.5817	5.2252	4.7901	5.1367	4.79	4.8622	4.2335	4.5688	4.2563
TMEM38B	3.8975	4.4174	4.0523	3.7181	3.6225	3.9533	3.2934	4.3474	3.3627	3.3716	3.9538	4.1507	3.6207	4.1296	3.8901	4.8281	4.0176	3.6917	3.6918	2.5813	4.7135	4.2535	3.8328	4.498	3.3859	3.7373	3.8056	2.9192	2.4414	3.5792	4.1499	4.4638	3.7688	3.6421	3.5178	4.0794	3.8183	3.2961	3.7309	4.7114	3.7893	4.256	3.6552	4.6701	3.937	4.0336	3.5698	3.6759	3.8158
TRIM33	5.8717	6.29	5.5377	5.7842	5.5361	5.6915	5.1208	5.1913	5.1271	5.6195	5.4105	5.1013	5.6871	5.6729	5.8353	6.0321	6.1004	5.8955	5.4563	6.1963	5.7708	5.5465	5.9945	5.7029	5.2633	5.9419	5.9263	4.6433	5.0184	5.2534	5.9253	5.8013	5.9314	5.7111	5.8598	5.7178	5.9603	5.9547	5.823	5.7624	5.6327	5.6049	5.8486	6.3739	5.9807	6.1697	5.2944	5.7427	5.2113
YARS	6.4371	5.9477	6.645	6.443	6.7664	6.1092	6.715	6.386	6.4141	6.6164	6.0268	6.4861	6.086	6.4277	6.4609	6.0651	5.9723	6.7507	6.5563	7.508	6.1157	5.9207	6.1855	6.3722	6.8561	6.2443	6.6479	6.76	6.6367	6.8286	6.6675	6.382	6.3142	7.0358	6.7906	6.2065	6.2422	6.9812	6.377	5.8337	6.3685	6.4237	6.7381	6.5591	6.7119	5.7375	6.5807	6.6256	6.6568
PTBP2	4.7753	4.8559	5.0535	5.266	5.1914	5.2729	5.6372	5.0352	4.9972	5.1117	4.5985	4.8018	4.2447	4.5188	4.8674	5.0279	4.3714	5.1565	4.8135	5.5692	3.4117	4.8581	4.1736	4.2949	4.7291	4.9807	5.4028	4.413	4.7462	4.4765	5.528	5.1153	5.7502	5.4631	5.2237	4.977	5.2025	5.9066	5.0349	4.6471	4.7018	5.5387	5.3618	4.7736	5.5169	4.5598	5.3087	5.1436	5.4905
KLHL21	5.494	5.2136	5.3273	5.4472	6.2509	5.0557	6.1724	5.3073	5.7233	6.0618	5.2173	4.8497	4.7103	5.9135	5.2282	4.7976	4.6286	6.3129	5.5127	6.7482	4.8117	5.9151	5.4464	4.4451	6.0919	5.0389	5.7785	5.2233	5.2543	4.9741	6.1894	5.3872	5.8892	6.0297	5.7008	5.2602	5.4769	6.3988	5.9973	5.5857	5.4758	5.8971	6.2465	4.6984	5.9412	5.027	5.2594	5.4427	5.7704
FNBP1L	3.8872	2.4071	5.1802	5.7021	4.141	4.2136	3.8758	4.1726	4.3058	4.4609	4.6376	3.2539	2.9028	3.0255	5.2611	5.6081	3.4682	4.7773	3.5381	4.8557	4.42	3.951	3.1839	2.7957	3.8955	5.0865	4.8438	2.65	3.4171	4.3646	4.6153	4.7883	5.3588	4.7356	5.1375	4.3382	4.9954	5.1645	5.9705	3.7925	4.9302	4.5262	4.7713	5.2299	4.4343	3.0072	3.7125	4.4297	5.0676
PEX14	4.2805	3.7828	4.3167	4.366	4.4223	3.9781	4.7411	4.1228	4.202	4.7289	3.9306	4.3277	4.2359	4.4926	4.0962	3.7514	4.0739	4.5649	5.0965	5.446	4.1974	4.1212	3.985	4.3079	4.9421	3.8636	4.3233	5.0254	4.7958	4.5878	4.6194	4.1026	4.2338	4.6538	4.5761	4.0142	3.9806	4.8946	4.5784	4.2659	4.0157	4.3886	4.6758	3.8205	4.5803	3.5475	4.4347	4.6296	4.6191
POMGNT1	6.1636	6.0103	6.3716	5.6989	6.335	6.0877	6.803	6.2317	6.577	6.428	6.0946	6.2364	6.1423	6.0883	6.1043	6.1452	5.906	6.3559	6.388	6.6356	5.5957	6.3632	6.349	6.3555	6.6261	6.3382	6.3195	6.882	6.7693	6.1406	6.9576	6.104	6.5272	6.3293	6.3546	5.9355	6.3191	6.8393	6.3071	6.0974	6.2325	6.94	6.4545	5.7671	6.4411	6.2155	6.5788	6.1729	5.9479
STK38L	5.0357	5.3522	5.4152	5.3318	5.5642	5.1738	5.3567	6.2727	4.9392	5.0651	5.862	4.9	4.9846	4.9306	5.4489	5.4504	5.5441	5.4741	4.7033	5.3687	5.423	5.5704	5.2308	4.9196	4.5847	5.8981	5.8073	4.3995	4.5778	5.0758	5.0477	5.3451	5.6074	5.2455	5.5254	5.4034	5.5763	5.0495	6.2709	5.0652	5.5327	5.4852	5.3944	4.8702	5.2094	5.3635	5.3171	4.845	5.4239
GDAP2	2.8596	3.1113	2.9031	3.1205	3.5792	2.7821	2.8121	2.8367	2.4649	2.8066	3.6131	3.7405	3.1249	3.0866	2.9915	3.0891	2.8702	2.8084	2.7379	2.7951	3.3935	3.2175	2.6209	3.0064	2.4005	2.8342	2.7978	1.9932	2.3128	2.6588	2.6296	2.6777	2.7355	2.9565	2.7542	2.2125	2.6341	2.7611	2.3153	2.423	2.9413	3.016	2.8088	3.3674	2.7964	3.0209	2.4339	2.7438	2.9842
TMED5	5.5623	5.2604	5.4626	6.5453	5.7467	5.4146	5.6828	6.1893	5.0696	5.8721	5.933	4.766	4.7195	5.091	5.9902	5.5823	5.718	5.2909	4.6156	5.8802	6.1231	6.1087	5.8063	5.6264	4.988	6.9249	5.8527	4.6053	4.4713	5.534	5.9403	5.6624	6.1565	5.9314	5.7866	5.5262	5.7967	5.9038	5.9755	5.2767	6.517	6.0625	5.8226	5.9969	6.0931	5.4266	5.6405	5.1693	5.7064
RAP1A	5.1387	4.8103	5.3753	5.214	5.2982	4.8679	6.4748	5.6892	5.3301	5.2377	5.2235	4.7863	4.5143	4.6039	5.4255	5.5219	5.076	5.4098	5.0167	5.6109	5.3298	5.7025	4.9783	4.914	5.3168	5.9982	5.1846	4.5586	4.6133	5.664	6.2281	5.0067	6.1687	5.6164	5.3376	4.9379	5.5199	5.7344	5.5287	4.9943	5.7889	6.5144	5.4857	5.3984	5.6852	4.8236	5.513	4.6531	5.9245
NSUN4	4.2468	4.1955	4.1275	4.1867	4.0896	3.831	3.9773	3.5352	3.8898	4.2271	3.832	3.9738	4.6214	4.2072	4.2288	4.055	4.1348	4.2716	4.1973	4.446	4.0377	4.1107	4.4623	3.8414	3.8522	4.1162	4.0793	3.9665	3.9502	3.7471	4.4835	4.0263	4.0028	4.0014	4.3481	3.5255	4.0701	4.2094	3.7895	3.5984	4.0252	4.4274	4.1496	4.1739	4.3276	4.1397	3.8286	4.0545	4.107
MMP24	6.6823	7.2016	6.3484	5.8714	6.0194	6.6056	6.0216	6.0272	6.3334	6.3146	6.1026	6.4931	7.2473	6.9658	6.1016	6.711	6.3747	6.027	6.8227	6.2258	5.4869	6.3336	6.6185	6.9869	6.8373	5.9648	5.9376	7.5442	7.205	6.2954	5.7101	6.0583	6.2298	5.8679	6.1339	6.2611	5.9587	5.5708	5.5473	6.7755	5.8612	6.3537	6.1215	6.9803	5.9304	6.7443	6.1349	6.7056	5.8402
EBNA1BP2	5.0524	4.6933	5.2912	5.5533	5.5129	4.9781	5.7773	5.3794	5.2802	5.4896	5.0945	5.4292	5.0742	5.2833	5.1749	5.1505	4.9658	5.3728	5.6125	6.047	4.9838	5.0952	5.1176	5.259	5.6309	5.1828	5.3451	6.433	6.1996	5.3834	5.4535	5.1617	5.4511	5.6218	5.6075	5.2362	5.1144	6.0413	5.56	4.9677	5.3533	5.5947	5.8105	5.0211	5.4752	4.8127	5.3512	5.4057	5.7153
GPR19	3.9172	4.2482	3.9387	4.1565	3.64	3.9362	3.804	4.4924	3.7554	3.7852	3.8172	4.059	4.009	4.1022	4.4877	4.0446	4.1303	3.5489	4.101	3.0439	4.4979	3.8708	3.6245	3.7681	3.573	3.3255	3.6331	3.8695	3.652	3.7425	3.4133	2.9888	3.8355	3.6724	3.6727	3.3483	3.6529	2.9936	3.0239	3.6582	3.8883	3.943	3.6211	3.9221	3.614	4.0733	3.5843	3.6267	3.697
BMP7	7.8323	7.5867	7.9182	7.9566	7.6921	7.9927	7.3047	8.1849	7.5123	7.6959	7.8173	7.4909	7.9447	8.1942	7.5923	7.8481	7.7955	7.6872	7.938	6.3818	7.1553	7.744	8.1867	7.9575	7.3151	7.6172	7.6062	8.0455	7.4516	7.5234	7.5434	7.7067	7.7693	7.4683	7.3256	7.6849	7.6974	7.3016	7.8223	8.094	7.4991	7.5477	7.718	8.2272	7.5083	7.8936	7.5865	7.3402	7.7017
F2RL1	0.5492	-0.4003	1.5588	1.9975	0.4131	1.5721	0.2494	-1.1109	-0.3808	-0.3581	0.9194	-1.1579	-0.0561	0.239	2.5208	1.2673	0.5864	-0.6817	-0.6969	-0.0264	2.751	-0.068	-0.0988	-0.7006	-0.0978	2.0134	-2.4299	-0.8257	-0.3485	-0.2013	0.2653	1.3166	-0.0557	1.297	0.8643	-0.649	0.0171	-0.1885	0.7326	0.406	1.7232	1.6739	-0.0907	1.4423	-0.2599	1.2769	1.9635	0.1466	0.1515
SLC35F1	7.3381	7.6845	7.6491	5.1958	7.1277	7.7045	5.3992	6.5858	5.2282	5.7237	7.6186	7.8547	7.2667	7.1047	6.1089	7.4213	7.5438	7.1917	7.2968	6.4209	8.0122	7.5367	7.0256	7.4923	7.3883	6.3725	6.8133	6.9907	6.5181	7.3826	6.9677	6.9803	6.3934	6.1963	6.6671	6.9099	6.8424	5.9031	6.4475	7.6671	5.255	5.5534	7.1618	8.3532	6.5354	5.4481	5.2915	7.6729	6.9134
ST3GAL3	4.097	3.9032	4.1383	4.3205	4.4321	4	4.2706	3.4822	4.0205	4.5382	3.8649	3.9556	4.1002	4.332	4.0532	3.6111	4.004	4.3028	4.7961	5.5973	3.9356	3.5755	4.16	4.2223	4.7484	3.7152	4.2448	4.9513	5.0999	4.358	4.5872	3.9724	4.2761	4.6252	4.716	3.9916	4.289	4.5475	4.6592	3.8653	3.5178	3.9108	4.8925	3.8715	4.6135	3.6787	4.1322	4.5339	4.2296
CTPS	4.1715	4.502	4.1256	3.4643	4.1058	3.9255	3.845	3.481	3.8296	4.4938	3.993	4.6949	4.4345	4.1025	4.3179	4.3204	4.3878	3.7354	4.4247	4.7023	4.3011	2.9882	4.2711	4.3616	4.5808	4.5965	3.7445	4.7078	4.2059	4.0339	4.3485	4.1866	4.1286	4.1029	4.3035	3.9221	3.9053	4.1479	3.5889	3.3733	4.2112	4.1229	4.3238	4.3331	3.8691	4.8779	3.9892	4.2326	3.5821
PPAP2B	6.9255	6.0907	7.6614	7.9494	7.465	7.4232	7.4758	7.5295	7.4651	7.7065	7.2475	5.7727	5.3338	6.4508	7.4659	6.8135	7.1532	7.1859	6.7773	8.3308	5.971	7.5309	7.1436	7.278	7.3242	7.0461	7.4666	5.3976	6.1359	6.759	7.9988	7.4502	8.0975	8.1217	7.85	7.8596	7.9602	8.2665	8.7585	6.8015	7.4573	7.6454	7.8795	6.77	7.6981	6.7421	7.4093	7.3123	7.76
WASF2	6.8645	6.3018	6.5158	6.8677	6.3181	6.0178	7.1768	6.2217	6.6431	6.8952	7.0311	5.5712	6.3372	6.5789	6.5138	6.7438	6.22	6.8597	6.0975	6.6851	7.3504	7.3741	6.7567	6.2401	7.144	7.683	6.4035	5.4139	5.7741	6.6709	7.4817	6.5223	6.9638	6.4961	6.3846	6.3445	7.0216	7.0181	6.9585	6.446	6.7761	7.6176	6.7491	6.7366	7.0344	6.4668	6.3781	5.7767	7.3291
MTF1	4.4767	4.4873	4.2643	5.0814	4.399	3.9889	4.4311	4.2192	4.504	4.684	4.634	3.5102	4.2674	4.4247	4.7294	4.4559	4.3402	4.7772	4.1242	4.6391	4.5692	4.8756	4.3246	4.1924	4.1277	4.8067	4.6067	3.3322	3.3451	3.958	4.8941	4.6099	4.983	4.6067	4.544	4.1307	4.7988	5.1534	4.419	4.1245	4.201	5.3619	4.6295	4.5407	4.9118	4.1514	4.1429	4.0238	4.5636
ABCC8	5.1131	5.4799	5.0596	7.0718	6.907	5.6356	6.2757	7.4646	6.6627	6.8207	7.1696	6.57	5.7618	6.0504	6.5296	6.1022	6.6141	6.1286	5.6825	5.4546	3.5033	6.0287	5.8168	6.492	5.2486	5.2703	6.4451	6.4904	6.772	5.939	5.8975	6.3789	7.4655	6.764	6.606	5.4704	5.9784	6.0594	5.8268	6.7837	5.9073	6.9355	6.0987	6.6016	6.6644	6.2679	7.2473	7.7247	5.8037
KCNJ11	6.4516	6.1439	5.4003	6.1288	6.8409	5.6574	6.0463	7.6255	6.1111	5.8217	7.251	7.1905	4.8482	6.2195	5.762	6.5956	5.9881	6.1382	5.5013	5.1254	4.4247	6.5549	5.7932	5.3123	4.9053	5.3487	6.1145	7.3586	7.1854	6.0069	5.7382	5.7786	6.0537	6.4954	5.5666	5.4929	6.5047	6.1046	5.4744	6.866	5.5868	6.7659	6.1061	6.0861	6.6904	5.691	7.2338	5.8243	7.1247
TRNAU1AP	3.1122	2.853	3.4677	3.1105	2.7442	2.9238	3.5427	3.3136	3.5551	3.1168	3.0242	3.1445	2.7414	3.0074	2.9046	3.0412	2.7676	3.1984	3.1685	3.6141	2.6801	3.5863	2.9036	3.4148	3.5292	3.1023	3.0745	3.7845	3.7526	3.438	3.4792	3.1962	3.409	3.584	3.0237	3.1678	2.879	3.7822	3.2167	3.3239	3.0482	3.8675	3.4091	2.7354	3.0868	2.9078	3.4316	3.2999	3.6344
HMGCL	3.8369	3.3863	4.3008	4.5865	4.417	4.0113	5.0121	4.6811	4.479	4.4707	4.3186	3.6503	3.5655	4.0478	4.0033	4.0439	4.1371	3.9419	4.3817	4.5755	3.7836	4.496	3.9669	4.0432	4.8485	4.3587	3.9549	5.3153	5.3623	4.4505	4.7244	3.7202	4.6326	4.5816	4.3434	4.1095	4.0844	4.7931	4.7415	4.2607	4.3955	5.0305	4.3749	3.5724	4.3961	3.9274	4.4133	3.9268	5.1455
RNF11	6.9889	6.5422	7.0839	7.1741	7.5991	7.0077	6.8822	6.5103	6.2151	7.2113	6.3736	6.1652	6.6713	6.7113	7.1416	6.8463	7.0634	7.4297	6.8575	8.4536	6.6232	6.8678	6.5374	6.5887	6.5022	6.6408	7.3831	6.0724	6.1947	6.6601	7.5474	6.8666	7.2957	7.5138	7.6996	6.5838	7.2993	7.781	7.6008	6.5969	6.9188	6.9703	7.7911	6.941	7.2887	6.1532	6.8078	7.59	6.86
CLVS1	4.1364	5.3178	4.2919	4.5037	4.4779	4.3972	2.9764	3.8997	3.067	3.3542	3.3229	5.1998	3.198	4.0704	3.435	4.4916	4.5368	4.1958	4.179	4.3876	1.4413	4.6639	4.001	5.1685	3.7053	2.4992	4.32	3.9456	4.0699	4.1037	3.5313	3.3148	3.9998	3.9735	4.332	3.7567	3.0198	3.8885	3.9897	4.613	2.927	3.6787	4.803	6.0016	3.7392	3.5382	2.5344	5.1137	3.1706
PARK7	7.0117	6.9609	7.3502	7.5456	7.7439	7.1231	7.9032	7.3503	7.4934	7.4138	7.3435	7.7098	7.2121	7.3663	7.3578	7.3405	7.1819	7.3603	7.692	7.9067	7.257	7.4455	7.206	7.3692	7.862	7.2215	7.2364	8.3126	8.3147	7.7016	7.4223	7.0209	7.703	7.6042	7.347	7.2574	7.3581	7.7232	7.7256	7.0185	7.4272	7.6228	7.5924	6.9027	7.317	7.0345	7.5037	7.3503	7.9155
DCLRE1B	3.7661	4.0153	3.703	3.3266	3.062	3.7814	3.2555	2.8938	3.1164	3.255	3.4689	3.4622	3.3613	3.3733	3.1533	3.7013	3.5815	3.14	3.459	3.1068	4.0789	3.3417	4.0296	3.5325	3.3824	3.7366	2.9524	2.5766	2.5019	3.2902	3.3422	3.3949	3.5193	2.8555	3.3459	3.1966	3.0901	3.1078	3.1801	3.2406	3.2915	3.4237	3.1894	3.347	2.9414	3.5997	3.1738	3.4185	3.1125
ZMYM6	4.2041	4.4319	4.1394	4.5048	4.7234	4.4014	4.4058	4.4011	4.1584	4.339	4.044	4.012	4.3291	4.1119	4.3408	4.3482	4.3234	4.1088	3.7104	4.6657	4.0298	4.3999	4.5385	4.0411	4.1412	4.3657	4.4687	3.671	3.7721	3.9957	4.5605	4.3158	4.4337	4.292	4.2777	4.1246	4.3473	4.4925	4.3202	4.1033	4.5694	4.2302	4.624	4.3817	4.2691	4.3615	4.2703	4.433	4.1828
C1orf123	4.5915	4.5749	4.6953	4.9724	5.0198	4.8252	5.6488	5.0823	5.1214	5.1655	4.8514	4.9516	4.9049	4.9323	4.8092	5.1099	5.025	4.1456	4.9473	5.0665	4.9867	4.9619	5.103	5.0344	5.4178	4.8433	4.7163	6.0781	6.096	5.3907	4.9244	4.6652	5.1673	5.1884	4.8351	4.9019	4.6872	5.1825	5.2758	4.6602	4.9718	4.9256	5.2321	4.6891	4.7702	4.7471	5.1093	5.0505	5.3831
FAM196A	5.5147	4.3235	4.5699	2.051	2.6637	4.2479	2.4553	4.0089	3.1754	2.5457	4.1001	4.5191	3.4027	3.9744	2.3123	6.895	4.2683	3.9089	4.1162	2.2319	4.146	3.8036	3.6196	5.4172	3.4664	4.2124	4.0068	3.8831	3.4908	3.3306	3.7298	4.2894	3.4229	3.6255	3.6586	3.4106	2.8569	3.2542	3.8603	3.9127	3.144	3.5003	4.276	5.3662	3.4516	3.508	2.3312	4.365	2.1206
RIPK4	-3.8919	-2.9432	-1.5951	-3.2639	-3.4283	-2.7282	-4.8399	-0.9246	-0.9298	-4.9203	-2.8314	-3.3912	-4.7311	-2.7735	-4.6984	-2.689	-3.6507	-1.629	-3.8278	-3.9653	-3.1591	-3.8096	-2.4272	-4.0288	-4.088	-4.1418	-2.445	-2.7727	-1.7184	-2.5894	-4.9085	-4.8364	-4.8106	-3.1373	-4.792	-3.2859	-4.9599	-3.0355	-5.0627	-4.8448	-4.804	-2.298	-3.865	-3.7903	-3.9705	-2.2805	-3.9319	-3.9636	-4.6827
MARCH4	6.508	6.0825	5.652	3.1673	4.7951	5.5127	3.6157	4.4195	4.2688	4.2005	4.7552	5.8269	6.3899	6.5679	3.5372	5.5917	5.3838	5.0984	6.7136	4.6616	3.2655	4.5941	5.3324	6.6232	5.0333	3.0006	5.0276	6.1448	5.6117	5.1356	4.3465	4.6657	4.8898	4.2836	4.8908	4.6702	4.4848	4.9904	4.2332	6.0554	3.6593	4.7772	5.3717	6.5168	4.5017	4.5052	3.9764	6.4436	3.3813
HIAT1	5.0951	4.8141	5.2223	5.2506	5.3808	4.7734	5.4583	5.0997	4.9057	5.3975	5.0005	3.7645	4.8389	4.7028	5.4229	5.1499	5.0169	5.1107	4.5581	5.6495	5.0513	5.4497	5.196	4.6232	4.7223	5.3837	5.4062	3.9491	3.9864	4.5828	6.1157	4.9285	5.7886	5.5808	5.6142	4.8729	5.4501	6.1412	5.2644	4.5496	5.2125	6.1037	5.5551	5.0877	5.7687	5.0741	4.9143	4.9774	5.4479
HDAC1	4.0406	4.194	4.5822	4.901	4.3462	4.403	5.3116	4.4667	5.0316	4.772	4.5715	4.3101	4.3651	4.3275	4.7681	4.7143	4.4624	4.6251	4.7876	4.9115	4.7864	5.0022	4.3767	4.6226	5.0534	5.3354	4.3926	4.72	5.26	4.8204	4.9476	4.917	4.9549	4.8053	4.3088	4.8252	4.5586	5.048	5.1346	5.0036	4.9517	5.1296	4.7512	3.9016	4.7515	4.3419	4.9593	4.2809	4.9913
NLRP3	2.421	1.2225	2.3887	2.7647	1.9939	2.2498	2.3817	1.5133	1.8468	1.9916	3.4599	1.0079	0.6675	1.3825	2.2049	2.3212	2.1511	1.2932	1.2842	3.3563	1.7126	0.57	1.5523	1.1946	2.9121	3.1504	1.3554	2.4697	2.9059	2.6901	2.0735	2.2282	1.6196	2.4017	2.474	1.9729	1.9011	2.6447	3.3355	1.7824	3.312	3.3607	2.0777	1.1899	2.2549	2.0795	1.8013	1.9245	2.8078
UBE2J2	4.8311	4.6674	4.9286	4.6814	5.1498	4.8461	5.4743	4.7617	4.9498	5.1385	4.7519	5.3488	4.9272	5.0596	4.5614	4.0177	4.3591	4.9571	5.2223	5.5126	4.686	4.7884	4.5802	4.8358	5.3407	4.5557	4.6291	5.8576	5.8939	5.1427	5.006	4.5981	4.6283	4.7062	4.7496	4.7968	4.6395	5.2757	4.9333	5.1608	4.9832	4.8552	4.878	4.1161	4.6743	4.5195	5.0834	5.1106	5.2547
LRP4	9.5568	9.4731	8.6461	9.4541	10.0497	9.1415	7.8476	9.6136	8.5103	9.1206	8.6954	8.3894	9.7227	9.9743	8.9017	8.9037	9.108	9.3065	8.666	8.2186	10.2656	9.6523	9.7929	8.8982	8.7676	8.1697	9.9165	8.1816	7.637	8.4878	8.8212	8.8777	8.8428	8.6574	8.5583	8.6419	9.225	8.139	8.5606	9.5878	8.1072	7.8145	9.658	9.5275	8.7155	8.7732	8.0037	8.646	7.9401
GPR132	-0.1772	-0.9095	0.1763	0.4597	0.7134	0.0096	0.2789	-1.5998	0.0467	-0.1804	1.6827	-1.0299	-0.8756	-0.2531	-0.2386	-0.388	-1.1215	0.9426	0.3156	1.3483	0.0628	-1.3338	-0.4464	0.0036	1.5343	1.9697	-0.7181	0.1132	1.3272	1.3717	0.2	0.0839	-0.1683	0.6171	0.4424	-0.0586	-0.1509	-0.2765	1.2837	0.02	1.683	0.6709	0.0949	-0.2016	0.197	0.7267	-0.0391	0.0822	0.9075
ZNF607	3.1186	3.8183	3.0562	3.1771	3.3612	3.2684	3.3321	3.1402	3.3622	3.3698	2.5177	2.8648	3.3417	3.5567	3.4333	3.2578	2.9512	3.1767	3.1865	3.6955	3.4621	3.0648	3.2476	2.8744	3.0141	2.9014	3.2592	2.8412	2.9046	2.8871	3.4635	3.2231	3.3711	3.0944	3.4317	3.2111	3.1469	3.5745	2.7906	3.0039	2.8824	3.3786	3.3145	3.2861	3.4206	3.3674	3.2911	3.4828	3.1263
LHX5	1.2229	3.6432	4.0671	1.084	0.2639	4.7032	-3.697	2.2942	3.9706	-0.9638	1.9503	4.7408	2.1447	3.146	-0.6779	4.1883	2.8836	2.8193	2.3344	-1.1997	0.1855	1.6219	2.9034	3.2065	2.1186	1.6404	1.2643	2.7613	3.1593	3.7299	0.6253	3.3915	-0.3391	-0.178	1.5942	0.9363	1.9318	-0.1234	-0.0749	4.0022	2.0896	1.6721	-0.2648	4.828	1.7453	4.7482	1.0835	3.5446	2.5017
COL11A1	1.4134	-0.6256	1.4082	1.4108	1.2407	2.9886	-0.5659	-2.8909	0.5559	0.4497	2.408	-2.7193	-1.8555	-2.0004	2.4704	1.6158	2.9376	1.6925	0.9924	2.3648	3.9883	-2.2232	2.4593	-0.3212	1.811	3.8825	1.5907	-2.0561	0.0229	1.8286	2.6723	4.1593	0.8786	0.732	1.7844	3.1464	3.5657	2.4317	2.0517	1.0517	-1.0945	-0.3471	2.7667	2.3766	2.1523	0.8648	2.9771	2.2655	-0.1937
SLC7A14	6.8352	7.4688	6.3847	7.9576	6.8501	6.4623	6.4376	6.2089	5.8222	6.6016	6.7239	6.351	6.5566	6.938	6.6163	6.4256	6.5026	7.0065	6.5784	6.6513	5.563	7.453	6.7654	6.7424	6.1511	5.7995	6.6383	6.2799	5.9396	6.2751	6.924	6.9208	6.8277	6.8524	6.6968	5.925	6.3475	6.819	6.4478	7.0263	7.0755	6.4162	6.8354	8.3701	6.7052	6.6919	6.0226	7.2848	6.2077
IL11RA	4.6355	4.4833	4.4557	4.884	3.5476	5.6891	4.9591	5.5851	5.0763	5.4071	4.259	3.651	5.0473	4.6065	4.7641	5.1714	5.7812	5.0129	6.163	4.1352	5.7151	5.5777	3.6527	5.6822	4.1547	5.1733	5.2164	5.2209	6.7547	4.5972	5.1115	5.3201	6.0277	4.7858	4.8643	5.0632	5.8793	4.5084	4.599	6.43	5.366	4.4717	5.4005	4.8341	4.5599	4.5509	5.3291	4.8451	4.9814
OSCP1	1.977	2.1164	2.93	3.2327	3.1484	2.5478	2.3607	2.4928	2.1606	2.9883	2.1426	2.5193	2.323	2.8281	2.6563	2.1832	2.5455	2.8968	3.054	4.0218	1.537	2.912	2.5415	2.9459	2.9005	2.3294	2.914	3.3053	2.9214	2.4922	2.9139	2.6218	2.7018	3.3476	3.3538	2.9819	2.2775	3.6599	2.9391	2.5637	2.2813	2.5608	3.1105	2.3092	3.0137	1.7311	2.6029	2.8507	2.8392
ATP5SL	4.6237	4.5587	4.6919	4.6076	4.7293	4.1191	4.9732	4.3235	4.7703	4.8906	4.3594	4.7083	4.7701	4.5398	4.8595	4.8703	4.6745	4.819	5.1499	5.3861	4.8248	5.14	4.7875	4.9882	5.353	4.6283	4.7151	5.2463	5.0684	5.0317	5.2079	4.6642	4.8632	5.0236	5.0458	4.3485	4.6537	5.0274	4.746	4.443	4.6825	4.9674	4.8817	4.8282	4.8357	4.4548	4.7202	4.7591	4.9125
MRPS15	3.6697	3.1005	3.8949	3.8186	4.3937	3.3266	4.8952	3.5251	3.8166	4.281	3.4817	4.0302	3.555	3.7669	3.8471	3.5625	3.7043	3.96	4.159	4.833	3.7443	4.1993	3.437	3.7393	4.854	3.9137	3.8748	4.7927	4.7508	4.3293	4.5007	3.5317	4.2774	4.3209	4.263	3.5831	3.8196	4.5526	4.1746	3.5028	4.0588	4.4081	4.2575	3.296	3.9722	3.2577	3.9071	3.9843	4.4817
RTCD1	3.8696	3.7087	4.2772	4.2853	4.7476	3.9879	4.7924	3.8926	3.9114	4.2489	3.5466	3.7585	3.3803	3.9741	3.9725	4.0098	4.129	4.6016	4.1772	5.2118	3.4617	4.1998	4.2778	3.9049	4.4699	3.947	4.5636	3.9174	4.1541	4.3462	4.5823	4.2881	4.3123	4.5907	4.5065	3.7265	4.2007	5.0116	4.1472	4.0053	4.187	4.0012	4.76	3.81	4.5439	3.8427	4.0617	4.4063	4.5157
EID2	3.2399	3.0404	3.9082	4.1959	4.0549	3.428	3.9009	3.4972	3.5513	4.0119	3.1805	3.8968	3.2382	3.6747	3.7108	3.51	3.6015	4.1822	4.092	4.9076	3.4478	3.6404	3.1617	3.8447	3.8721	3.2261	4.0204	3.6032	3.6114	4.0235	3.9592	3.3667	3.8735	4.1459	4.1079	3.4851	3.5583	4.565	3.8267	3.3365	3.4857	3.7165	4.312	3.2163	3.926	3.2335	3.8711	4.2045	3.9672
NOL9	3.2213	3.6334	2.9467	2.6682	2.9982	3.3978	2.1108	2.5482	2.75	2.9536	3.0036	2.6489	3.2899	3.0807	2.6568	2.7265	2.7077	3.5891	3.1349	3.32	2.6985	3.0703	3.1851	3.1322	2.3297	3.1272	2.8831	2.1708	1.9445	2.7477	2.3546	2.7941	2.5478	2.9333	3.0349	2.6908	2.3281	3.1335	2.5906	2.3253	2.9335	2.5014	2.6364	2.897	2.595	2.7432	2.6972	2.632	2.359
AK2	5.0286	4.5025	4.9077	5.3005	5.1198	4.9631	5.9609	5.2621	5.3063	5.2722	4.7273	4.8388	4.734	4.9566	5.1117	5.1691	4.8716	4.8616	5.1457	5.168	5.7499	5.4648	5.2078	5.021	5.7933	5.4208	4.97	5.6949	5.7346	5.5973	5.5309	4.9085	5.4538	5.2687	5.0273	4.795	4.9801	5.4092	5.3262	4.6661	5.531	5.7708	5.1804	4.7926	5.1811	5.0116	5.339	4.7125	5.9096
RNF19B	3.6809	3.5893	3.9948	4.3792	4.5941	3.4807	4.4365	3.8726	3.9436	4.6834	3.4034	3.0588	4.5428	4.6141	3.6311	3.3749	3.864	4.6966	4.3382	5.0575	4.3587	4.0632	3.6782	3.7289	4.4419	4.0749	4.1058	4.1458	4.0417	4.6152	4.5225	3.8936	3.8468	4.5981	4.3837	3.5536	3.7628	4.6871	4.2456	3.9308	4.4665	4.3431	4.5179	3.9106	4.3858	3.519	3.6321	4.0669	3.8862
PAM	6.7663	6.4198	6.498	7.4445	6.5286	6.3471	6.2572	6.5382	6.0402	6.9738	7.2402	6.7862	6.3379	6.8223	6.9556	6.5505	6.466	6.6237	6.1919	7.3893	6.924	7.1349	6.7739	6.559	6.6151	7.3498	6.839	5.9111	6.2175	6.6777	6.777	6.9616	6.3946	6.8666	6.9859	6.496	6.6531	7.4665	6.898	6.9207	6.4923	5.951	7.057	6.5774	6.729	5.8423	6.4885	6.9302	6.5371
MMEL1	-4.6991	-4.5347	-3.5798	-0.9643	-2.9592	-3.666	-2.5655	-3.6492	-3.3302	-1.9048	-2.5122	-4.7613	-4.7393	-3.7604	-3.1777	-4.5695	-4.7549	-2.4488	-4.8526	-1.6523	-4.4701	-3.2163	-3.4278	-3.9948	-0.4918	-1.7531	-4.8485	-3.5797	-4.9241	-4.1638	-4.2269	-2.6086	-2.2909	-2.6727	-3.4323	-3.597	-4.9998	-3.2777	-0.9081	-3.6312	-3.8893	-3.8916	-1.2789	-3.7402	-4.8046	-3.2896	-2.9321	-2.9144	-3.6378
RER1	6.2178	5.8861	6.3417	6.4388	6.655	6.2385	7.1291	6.4289	6.7108	6.5199	6.3628	6.2751	6.232	6.3875	6.2224	6.0812	6.0931	6.2823	6.4321	6.8149	6.0915	6.432	6.1271	6.2692	6.6458	6.3382	6.2594	7.3429	7.2625	6.5044	6.6993	6.1246	6.5306	6.581	6.2858	6.2075	6.1968	6.8023	6.4427	6.4071	6.598	6.6582	6.5146	5.9728	6.4312	6.1829	6.5342	6.1815	6.9456
EFCAB7	3.0121	3.8087	3.2425	3.2481	3.762	3.6722	2.9123	3.281	2.8292	3.2462	2.5333	3.1489	3.4456	3.6181	3.7194	3.3495	3.3059	3.07	3.005	3.7059	2.4576	3.4977	3.6589	3.2961	2.896	3.0733	3.6493	3.2137	2.5809	2.8851	3.0868	3.3718	3.1201	3.287	3.5341	3.0111	3.2318	3.4724	2.7864	3.4977	3.0667	3.2605	3.9399	3.2368	3.3471	3.409	2.7631	3.3772	2.5483
BATF3	-0.4253	-0.5323	-0.0181	0.082	1.0395	-0.3175	1.8758	-0.1376	0.0755	1.0737	-0.2997	-0.3083	-0.2908	0.1767	-0.0112	-0.7656	-0.2736	1.2768	0.2428	1.6734	0.3393	-0.3008	-0.804	-0.3886	0.3534	0.0356	0.4771	0.9124	1.916	1.436	0.3137	0.32	0.3307	0.8033	1.0743	-0.541	0.324	0.7634	0.9919	0.1428	1.2838	1.1997	0.5534	-1.3858	-0.4178	-0.3	0.4754	0.2151	2.3655
MAGOHB	3.4747	3.6213	3.1508	3.5445	3.5724	3.5572	3.5019	3.9575	3.3428	2.9525	3.2387	4.1489	3.5018	3.5609	3.6664	3.9266	3.2618	2.8453	3.3726	2.7214	3.1415	3.4841	3.8	3.8854	3.0056	3.4301	3.5386	4.6808	4.135	3.5541	3.053	3.1111	3.4916	3.0886	3.0503	3.3969	3.2407	3.1358	2.9815	2.9686	3.5177	3.3968	3.5204	3.6684	2.93	3.6149	3.4539	3.2116	3.8066
ZNF684	1.2597	1.6946	1.4532	1.5677	1.0505	1.5021	1.8868	1.849	1.6991	1.3779	1.0328	1.3474	1.1849	0.8793	1.6816	1.8286	1.7946	1.1217	0.9856	1.5084	1.8776	2.1174	1.9433	1.9509	0.9168	1.1075	1.7685	1.2988	0.7781	1.1844	1.7008	1.3961	1.5922	1.7995	1.6974	1.2337	1.5464	1.4415	0.8615	0.8523	1.9586	2.1971	1.8336	1.9146	1.8741	1.5239	1.9768	1.3862	1.8251
ZNF436	4.6092	4.7015	4.8287	5.0081	4.5706	4.3092	4.4549	4.4062	4.2166	4.9745	4.2786	3.8776	4.8832	4.956	4.773	4.7197	4.6393	5.1424	4.2522	5.4094	5.1593	4.8977	4.4529	4.353	4.7739	6.0131	4.6807	3.6387	3.2859	4.8085	4.9288	4.8922	4.6574	4.9745	5.1988	4.3811	4.4425	5.6051	4.6461	4.4034	4.5843	4.7447	5.018	4.7847	4.6763	4.4202	4.2531	4.5454	4.6746
MYH6	3.2229	3.3535	-0.0448	1.4578	1.5534	1.1915	1.3719	2.087	1.7061	2.033	1.1807	3.5471	4.5901	3.9278	1.4181	1.2442	0.8054	1.6572	2.9221	-0.2729	1.0344	0.5513	2.2927	2.7027	0.8028	0.6249	1.2323	4.7373	2.3126	1.5295	0.5728	0.5825	0.8306	0.204	0.4033	2.2234	0.0381	-0.9997	-1.3394	2.473	1.964	1.5538	-0.049	2.7517	1.07	1.3588	1.3591	1.6376	1.1894
TMEM116	3.7841	3.8455	3.5364	3.8641	4.314	3.7238	3.398	4.046	3.9247	3.3815	3.7571	3.4277	3.6814	3.7456	3.7815	3.5742	3.4444	2.8882	3.2019	2.6022	3.593	3.4625	3.8947	4.0223	2.9947	3.2418	3.5936	4.2794	3.6481	3.221	3.3381	3.1834	3.5354	3.6682	3.2141	3.8553	3.4396	3.5038	3.4612	3.6044	3.6721	3.5523	3.4704	3.5148	3.2537	3.4862	3.4706	3.021	4.0392
ADCK4	4.3502	4.2388	4.6393	4.3396	4.5141	4.713	5.3582	5.1542	5.0152	4.9976	4.6969	5.2489	4.4706	4.6578	4.4625	4.3886	4.3933	4.877	4.9096	4.9802	4.3876	4.8511	4.6888	4.6	5.3009	4.5335	4.3192	5.5526	5.556	4.7834	4.9249	4.6258	5.0143	4.685	4.3918	4.4877	4.663	5.0418	5.0499	4.9981	4.8192	5.1261	4.8325	4.0007	4.6102	4.5257	4.8645	4.834	5.349
TNFRSF11A	-1.3234	-2.5123	0.5048	-0.2378	-0.0105	-1.0335	-0.56	-0.7465	-1.4626	0.4473	1.3274	-0.6433	-2.1212	-0.721	0.464	-0.5432	-0.5763	0.2955	-0.693	1.5337	-1.2268	0.8897	-0.6202	-0.1732	-0.8376	1.5804	0.2226	-2.087	-0.446	1.1524	0.0977	-0.3896	-0.003	0.6119	1.232	-0.2611	-0.231	1.1969	0.404	-1.0775	0.7081	0.4011	0.712	-0.6826	0.6905	-0.5993	-0.5087	0.2336	-0.7193
TNNT1	1.9613	3.4487	2.3307	0.6084	2.7956	2.8208	0.9786	2.6572	2.2721	1.9438	2.3752	3.1392	3.9041	3.3034	1.0176	3.6541	2.5512	2.6769	4.3308	3.2467	2.2066	2.0021	2.9794	3.7125	3.6145	0.415	1.8178	5.4317	4.6446	1.9854	2.2945	2.139	2.7001	1.6732	2.7233	1.9506	2.6597	1.834	1.2728	2.7652	0.8909	1.6223	2.6995	4.0152	1.7111	1.5411	2.1656	3.167	2.1213
TMEM39B	3.5623	3.4273	3.4815	2.6933	3.234	3.3558	3.6659	3.0354	3.5494	3.626	2.9915	3.4622	3.7971	3.9672	3.1426	3.2869	3.2744	2.9323	3.9285	3.8273	3.3583	2.8091	3.4767	3.6446	4.2384	3.1965	3.1501	4.4779	4.0054	3.6398	3.7206	3.4445	3.4308	3.393	3.4964	3.3533	2.7739	3.6132	3.1889	3.6095	3.2069	3.4424	3.3357	3.253	3.2693	3.7947	3.5473	3.6153	3.4082
SCML2	3.1293	3.9009	2.2912	2.1352	2.2569	3.3453	1.8687	3.4302	3.1875	2.1267	2.2351	3.08	2.6835	2.9212	3.4137	3.9689	2.7883	2.0998	2.4735	1.1757	2.7225	2.0726	3.9902	3.4427	1.7044	2.3701	2.9849	3.1082	2.0944	2.7136	1.5663	2.7716	2.8868	2.1306	1.8028	2.3404	2.3753	1.4357	0.7184	2.7385	3.1667	2.6136	2.0776	2.9676	2.6128	4.6773	2.8332	2.7057	2.4032
ZNF75D	4.7178	5.0125	4.1486	4.5401	4.8336	4.442	3.8915	4.3341	4.4206	4.2298	4.499	4.4774	5.0223	4.9642	4.5772	4.483	4.7605	4.0576	4.1584	3.9308	3.985	4.1475	5.1688	4.7003	4.1069	4.4971	4.3787	3.9673	3.5191	4.0847	3.9898	4.6125	4.5359	4.2115	4.3738	4.8266	4.6292	4.1874	4.3984	4.7556	4.4866	4.1188	4.46	4.5817	4.0664	4.9344	4.1896	4.2254	3.6578
CLCC1	5.7019	5.8258	5.4233	5.5007	5.2802	5.0941	5.6114	5.3773	5.332	5.5635	5.6101	5.0096	5.4113	5.3158	5.6173	5.6655	5.6272	5.4918	5.5289	5.6829	5.5649	5.7465	5.9201	5.3598	5.3279	5.6783	5.4216	4.9591	4.627	5.1516	5.9671	5.7434	5.9193	5.5866	5.4992	5.5191	5.4142	5.9334	5.5234	5.3245	5.5527	5.8832	5.5244	5.1833	5.5833	5.6754	5.2118	5.4095	5.348
ZRANB2	5.7645	5.851	5.6995	5.9045	6.3468	6.2974	6.2591	6.4274	5.982	6.0612	5.7268	5.8531	5.911	5.2782	5.8567	5.9332	6.1582	6.1869	5.8325	6.4652	5.8952	5.6656	6.2072	5.9992	5.3272	5.6777	6.3597	5.7496	5.8992	5.8395	6.2182	6.0645	6.225	6.2453	6.1095	5.9593	6.3324	6.5115	6.1995	5.8553	6.7835	6.0468	6.354	5.768	6.1575	6.0259	6.1512	6.1939	6.1803
VASH2	2.873	3.5975	2.9338	-0.1016	1.7184	2.9761	1.4535	2.7941	2.3925	1.2111	1.4725	1.5016	4.4741	2.0126	2.2461	3.787	3.6281	2.1392	2.1593	0.5676	2.0598	2.5612	4.0368	3.3636	2.7281	1.7762	2.1591	2.2883	1.0839	1.7664	1.5694	1.7401	2.1845	1.5357	1.8195	2.8751	0.8069	1.5134	0.5251	2.4533	1.4035	1.9043	1.7738	4.8651	1.3966	3.5505	1.5908	1.7286	1.6374
ST7L	3.4059	3.4147	3.6946	3.1603	3.467	3.4923	3.4743	3.2472	3.5991	3.339	3.102	2.9933	3.3965	3.3316	3.2144	3.4793	3.1901	3.3056	3.3075	3.7239	3.3804	3.5642	3.6387	3.2518	3.3346	3.3048	3.4649	3.7248	3.2972	3.3481	3.81	3.1489	3.4883	3.3437	3.5464	3.1849	3.0606	3.8744	3.6375	3.4276	3.5259	3.5973	3.4551	3.7891	3.7855	3.617	3.592	3.091	3.5295
OVGP1	-0.2412	0.4056	0.6678	0.0931	1.1559	1.9011	1.1819	1.0799	1.6118	0.6013	-0.0191	1.5524	-0.4568	0.4699	-0.1118	0.5333	0.8952	1.0905	0.8183	1.6673	0.9839	-0.3743	0.5055	0.8232	0.6847	-0.0582	1.0783	0.0487	2.1878	1.305	1.0528	1.6527	0.4958	0.8081	-0.0483	0.8512	1.1928	1.3557	1.2966	1.5269	0.5192	-0.02	1.1436	0.3419	0.7698	0.4174	1.9892	1.7644	1.092
PLEKHA5	4.5839	4.1522	4.9013	5.6351	4.3763	4.6735	4.6327	5.5294	4.5982	5.1412	4.1698	4.19	3.3794	4.7538	4.1484	4.7699	4.2596	4.8322	4.2921	5.3759	3.1879	4.7964	4.5367	3.5709	4.5688	5.1599	5.2299	2.9894	3.6079	4.4113	4.5133	5.1478	4.7421	5.0102	5.2032	4.5487	4.7641	5.1641	5.4243	4.8907	5.134	4.5547	4.9693	4.7007	5.0855	4.7122	4.761	4.6564	4.8645
RNF32	0.1402	0.0679	0.7658	0.5719	-0.2579	2.1692	0.2831	0.8922	0.7709	0.4495	0.6862	-1.5288	-1.2197	-0.4122	1.1434	0.433	0.3125	0.2868	-0.0438	0.4767	1.2319	0.422	0.3225	-0.5067	-0.6214	1.8638	0.9013	-0.6355	0.2008	-0.7498	1.0763	0.2162	0.6627	0.1253	0.4819	-0.561	1.6731	1.0477	1.5735	0.6981	0.5551	0.9802	1.2916	-0.0825	0.8599	1.1232	0.8714	0.9085	0.8165
STAG3L4	4.2498	4.5895	4.2807	3.5185	4.354	3.5925	4.6115	4.4956	3.9825	3.958	4.2566	4.7093	4.5564	4.2767	3.8731	4.7839	4.5977	3.2879	4.1993	3.8565	3.7564	4.2106	4.9037	4.8049	4.239	3.8778	4.0735	5.2916	3.9487	4.1121	4.4073	4.301	4.1244	3.667	3.9473	4.4868	3.8367	3.6702	3.4326	3.3313	4.4465	4.0922	3.5368	4.7221	4.2805	4.5183	3.6216	5.1694	3.3805
ANKRD27	4.3488	4.6062	4.596	4.7702	4.7163	4.1946	4.403	4.428	4.6999	4.8505	5.2729	5.1453	4.1472	4.5229	4.8941	4.3991	4.4947	4.8712	4.7248	5.3425	4.3987	4.508	4.3473	4.3509	4.6801	4.3567	4.6157	3.0406	3.9461	4.1124	5.16	5.0698	4.5445	4.9898	4.8553	4.6539	4.7949	5.1631	4.6649	4.4875	4.6875	4.9172	4.7905	4.0923	4.8899	4.3674	4.5364	4.5949	4.373
OLFML2B	2.3728	1.3657	3.4003	2.5341	3.0615	1.5688	3.4167	1.391	4.2605	2.4423	2.8222	2.5984	2.0885	1.1586	1.6583	2.9508	0.9458	2.7925	2.552	1.2511	3.9339	1.7124	1.6972	0.7608	1.9961	4.2773	2.0443	2.0742	2.8991	2.7396	2.4857	2.9434	1.8063	3.1862	1.7668	3.2033	3.8184	3.2224	2.1152	2.3358	2.8606	3.7879	2.1778	2.1099	2.9881	2.5786	3.7864	1.8304	1.82
CDO1	5.1059	5.3019	5.5442	5.9274	5.7736	5.5605	5.3838	5.6898	5.6483	5.2906	5.7247	5.5109	5.6879	5.5753	5.7174	5.3594	5.5503	4.9754	4.9496	5.8512	4.8475	5.321	5.5986	5.4923	5.2967	5.1412	5.4044	5.9436	5.57	5.3547	5.1694	5.4486	5.4464	5.8496	5.6815	5.7532	5.3613	5.5632	5.7448	5.5335	5.7042	5.1952	5.6179	5.4964	5.7865	5.4852	5.6528	5.3887	5.8536
ZCCHC11	4.9584	5.0749	4.5373	4.3537	4.7499	4.9915	4.3512	4.3983	4.7539	4.6169	4.5802	4.3208	4.7059	4.7146	4.8579	4.813	4.9414	5.1288	4.6687	4.7195	4.7187	4.1983	5.2513	4.5806	4.6629	5.1197	4.9753	2.7801	3.0842	4.3937	4.7933	5.2255	4.7142	4.3686	4.564	4.7342	4.8507	4.8763	4.8064	4.9083	4.6389	4.6538	4.7014	4.7987	4.7035	5.0546	4.4516	5.0434	3.9498
STOX1	3.7341	3.6087	3.8068	2.889	4.2244	3.1095	3.08	3.502	4.5579	4.6314	3.3487	1.5231	3.3909	3.7673	3.8615	3.532	3.5843	4.1981	3.8465	5.45	2.5344	3.2043	4.3491	3.1666	4.424	2.568	4.0838	2.7001	3.0087	3.3389	4.1297	3.5553	4.7145	4.211	4.4832	4.1111	4.8437	4.6668	4.9055	3.0256	4.1852	3.5915	5.1601	2.8949	4.0994	3.0797	4.375	4.1688	3.4671
CTSH	3.514	4.3113	4.4052	4.7587	4.5363	3.4116	6.8538	5.7693	3.7602	4.7782	4.6509	5.9986	4.4302	3.6698	3.9409	3.7975	2.9711	3.7592	4.5159	5.8124	3.5089	5.4476	3.4873	3.299	5.7307	4.0697	4.0406	6.9184	5.3549	5.6059	5.4811	2.8413	4.475	6.175	4.3893	3.7762	3.7685	4.0961	7.2672	4.0416	6.9055	5.6408	4.0182	2.6147	3.6103	4.642	4.1602	3.4902	4.8303
SYF2	5.2902	5.2059	5.0318	5.4785	5.5385	5.108	5.7297	5.4134	5.1567	5.1192	5.0808	5.0672	4.988	5.162	5.2043	5.3473	4.8977	5.175	5.5935	5.2016	5.2299	5.2036	5.2322	5.0579	5.2962	4.8832	5.158	5.8809	5.9218	5.3464	5.1545	4.8974	5.2286	5.1999	5.038	5.0192	5.207	5.2116	5.147	5.2184	5.5285	5.3809	5.4574	4.9858	5.1124	4.9092	5.1155	4.713	5.5963
UBIAD1	4.7112	4.8869	4.6222	5.0091	3.9179	4.5693	4.57	4.5394	4.6527	4.6842	4.8132	4.25	4.4287	4.9327	4.5141	4.7954	4.339	4.5598	4.4442	4.0987	4.8811	4.9728	5.0602	4.4881	4.5422	4.7597	4.5696	4.4549	4.0526	4.3797	4.8309	4.6063	4.6882	4.4548	4.6341	4.615	4.5628	4.6929	4.3746	4.2915	4.5114	5.1655	4.4462	4.7245	4.7478	4.7263	4.5493	3.9588	4.894
BMP8B	1.413	1.202	3.5981	-0.8717	0.2374	3.7516	1.8012	0.3994	2.4187	2.2141	-0.4965	-1.1994	-1.142	-0.4161	1.9953	2.1185	-0.5632	3.2173	0.2736	0.5154	-1.4062	1.7281	0.0452	-0.2663	1.0116	1.4281	1.8482	-2.1853	-0.1851	0.3788	2.6359	1.7576	1.557	0.6301	1.461	-0.3288	1.8943	2.2828	1.0146	1.4311	1.2271	1.9743	1.0796	3.1232	2.2165	1.0341	1.0655	0.2191	0.4897
TMX2	7.5942	7.5545	7.4607	8.0277	8.2159	7.4518	7.6717	7.9187	7.5972	7.4201	7.7409	7.6283	7.7787	7.7596	7.6888	7.8739	7.5791	7.0567	7.1993	7.0708	7.6025	7.7303	8.1217	7.8193	7.346	7.5136	7.4324	8.7821	8.171	7.7065	7.6561	7.4205	7.8172	7.593	7.5485	7.6288	7.5496	7.3339	7.4628	7.1266	8.1684	7.8327	7.7744	7.4075	7.4307	7.6515	7.7063	7.2893	7.6244
AKR7A2	5.0139	4.8415	5.2105	5.6399	5.1831	4.7775	5.9038	5.2129	5.2114	5.4838	5.3421	4.6172	5.1089	5.1844	4.8989	4.9239	4.3511	4.7724	5.1814	5.2913	5.1463	5.4197	5.2361	5.2698	6.1354	4.8672	4.4154	6.1976	6.2232	5.2944	5.4594	4.764	5.5055	5.2915	5.1287	5.1367	4.8552	5.6552	5.4742	4.8326	5.268	5.6211	5.2668	4.7706	5.1035	4.6145	5.2722	5.0664	5.5877
EIF4G3	6.9535	7.014	6.7317	6.3657	6.5151	6.4132	6.141	5.8469	6.2631	6.7593	6.3642	6.212	6.9113	6.6444	7.0842	6.6855	7.138	7.2106	6.8375	7.5808	6.6736	6.1746	6.5091	6.3993	6.3876	6.989	7.0334	4.8303	4.9255	6.3398	7.3018	6.8813	6.9964	6.8406	7.3416	6.4868	6.9311	7.3357	6.6213	6.4002	6.4487	6.7789	7.0192	6.5898	7.0254	7.1241	6.5063	7.1272	5.8757
SCML1	3.3165	3.324	3.4602	3.5068	5.02	3.9747	3.3055	4.2969	3.1236	3.0298	3.3807	4.0886	4.385	2.5713	3.1778	3.5471	4.0987	3.495	2.1924	3.4825	2.9946	3.535	4.4021	3.9942	3.1029	3.6097	3.2284	3.237	3.582	3.456	4.1212	3.2721	2.9478	3.2513	2.845	3.4717	3.8978	3.1596	3.2744	3.6737	3.699	3.1955	3.8268	3.9601	3.4926	3.3924	3.4528	3.4974	3.5926
ZNF776	4.1156	4.5849	3.8322	4.5713	4.0803	4.1823	3.6688	3.9038	3.5683	3.8238	3.9664	3.29	4.069	3.8899	3.9844	4.0513	4.0957	4.0842	3.7169	4.3699	4.1055	4.0746	4.5255	3.9502	3.5504	4.128	4.2276	2.7537	2.78	3.6225	4.093	3.9754	4.1511	3.9283	4.2656	3.9464	4.2677	4.3408	3.8548	3.9533	4.04	3.8255	4.2928	4.0963	4.1347	4.1538	3.6933	4.0675	3.7595
ATPAF1	6.1067	5.7378	6.4256	6.5523	7.1621	6.1042	6.4494	6.5145	5.9221	6.67	6.2512	5.8109	5.6598	6.1089	6.5809	6.0097	6.668	6.4671	6.2745	7.4843	5.36	6.2974	6.0458	6.0004	6.5808	5.8431	6.5994	6.3533	6.4208	6.2417	6.965	5.9855	7.0364	6.8173	6.8959	6.0045	6.5691	6.9345	6.9372	5.8516	6.5423	6.3713	7.2514	5.7352	6.5515	5.8308	6.3438	6.6447	6.4432
HSPB11	2.3483	2.0674	2.9079	2.5851	2.9738	3.1101	3.5511	3.0228	2.9731	2.9997	2.4347	3.4545	2.2487	2.5962	2.5148	2.7275	2.6835	2.6442	3.0716	3.5763	1.7833	2.5494	2.5194	2.9667	3.0745	2.7123	2.8726	3.86	3.6791	3.2858	2.9119	2.6029	3.0778	3.0913	2.7905	2.5701	2.7009	3.5197	3.1824	3.0745	3.1304	3.0715	3.2481	1.8206	2.7245	2.5943	3.1323	3.2538	3.454
LPAL2	-0.208	1.1343	-0.8831	-3.05	-0.1687	0.5022	-1.2872	-0.056	-0.0334	-0.6293	-0.7561	-0.3552	1.0455	0.7203	0.073	-0.0692	0.6626	-0.6036	0.5659	-1.9519	-2.405	-0.8389	1.7069	1.0348	0.2802	-0.941	-1.4575	1.8877	0.8312	-1.0182	-1.031	0.3232	-0.4524	-1.5022	-1.1629	0.364	0.4375	-1.1203	-1.7225	-0.3451	0.581	-0.1453	-1.2182	1.1556	-0.9914	1.5097	-0.3685	-1.1604	-1.3413
RWDD3	2.9639	3.0181	3.3097	2.7825	3.3969	3.4785	3.6083	3.1933	3.4183	2.9447	2.7253	2.8988	2.8488	2.7807	2.9027	3.2751	3.3822	2.8538	2.9019	3.5179	2.3441	2.9293	3.1822	3.1383	3.1112	2.6789	3.2881	3.8001	3.7035	2.9785	3.3156	3.0694	3.5126	3.2592	3.0709	3.1705	3.4795	3.9388	3.1473	3.0501	3.284	3.2431	3.4172	2.8807	3.148	2.9206	3.3831	3.2584	3.6261
ANO5	4.8217	5.6947	4.7748	4.1495	5.5141	5.2939	3.8296	4.7468	3.8862	4.4963	5.3108	5.1975	4.7983	5.4534	4.3974	5.3809	4.9147	4.715	4.0817	5.4578	4.0759	4.5871	5.5837	5.3438	4.2476	5.0385	5.1127	4.4688	4.0149	4.3638	4.5475	4.9447	4.6155	4.4054	5.048	5.2074	4.8537	4.49	4.7712	5.095	4.0513	3.9051	5.1307	5.5277	4.4902	5.258	4.3011	4.6318	4.0359
DDAH1	6.5203	6.1955	7.3742	7.4888	7.7403	7.1553	7.2374	7.3348	6.7859	7.6033	7.8944	6.9844	6.7797	6.4292	7.645	6.8043	7.6894	7.3686	7.0288	8.3365	7.1825	7.14	6.5172	8.2117	7.1944	7.1396	7.1812	6.613	7.0454	7.5556	7.7176	7.2115	7.8781	8.2442	7.9358	7.6415	7.7229	7.6238	8.6553	6.5629	7.595	7.21	7.8877	7.439	7.5767	6.4591	7.683	7.7418	7.9398
ETV4	2.0506	5.7966	5.1985	-2.2555	6.1118	3.3352	-0.5622	2.5685	4.6214	1.2296	5.6611	2.881	5.7973	5.1302	-1.7918	5.1653	4.6837	3.7908	5.9583	0.6945	5.9517	6.2154	4.1994	1.3981	5.8046	1.0787	2.6535	4.8466	6.4631	5.0993	5.6723	4.9639	-0.1762	0.3424	3.4249	4.6343	2.6129	-1.3103	4.2917	6.8198	-0.6087	-1.6414	4.6149	5.4439	4.1057	-1.4535	-1.0995	5.292	6.2103
KHDRBS1	7.4774	7.3418	7.1251	7.1004	7.2691	7.3058	7.5253	7.0973	7.102	7.0166	6.9329	7.1643	7.2331	7.0249	7.3364	7.4474	7.1051	6.7757	7.0028	7.1702	7.4196	7.0516	7.0459	7.2268	7.0641	7.3417	7.042	7.3052	7.5738	7.1481	7.0536	7.072	7.1286	6.9993	7.0666	7.0405	6.8137	7.0847	7.0066	6.9825	7.3639	7.3788	7.1672	7.3023	7.1216	7.4026	7.1282	6.9595	7.4098
PPIH	2.7824	2.8459	3.1534	3.0149	2.674	2.7146	3.1789	2.9	3.263	3.1687	2.7253	3.3848	3.0576	2.7342	3.1636	3.2025	3.0923	3.0816	3.6206	3.1839	3.269	3.0253	2.8995	3.5561	3.6318	3.0124	2.8056	4.4588	4.1255	3.2924	3.0429	2.8099	3.2263	3.1337	3.0098	2.7786	2.8478	3.3458	2.6321	3.0322	3.0242	3.0096	3.266	3.0026	2.9253	2.9408	3.1823	2.9384	3.4285
CPT2	4.6992	4.2969	4.8035	4.246	4.8214	4.2102	4.9293	4.7733	4.5567	4.6726	5.0886	4.3232	4.0401	4.2319	4.4334	4.2264	4.6735	3.7508	4.2018	4.3017	3.7976	4.6544	4.3086	4.0596	4.7615	4.8346	4.3506	4.313	4.1326	4.5275	4.9672	4.0964	5.1082	4.5625	4.633	4.2877	4.4561	4.9424	4.5685	4.4901	4.5408	4.9456	4.8277	3.8258	4.5759	4.0972	4.1181	4.5323	4.5811
RPE65	0.8458	1.497	1.7381	-1.1125	1.5853	0.9825	2.0037	2.5466	-0.065	2.9394	1.7731	-0.6101	-0.0891	0.3911	1.9341	2.801	2.0411	-1.3623	-1.3798	1.5183	-1.1087	1.6586	0.6123	0.1045	2.1465	1.9221	0.9716	0.0855	1.4392	0.0623	1.9164	0.4298	2.323	1.4019	2.147	2.2432	1.5455	1.9683	0.8112	1.1849	1.8844	1.9322	2.0935	-1.2287	2.8787	1.9629	2.6869	0.4566	2.3956
BLK	-2.7416	-0.7848	-2.2493	-4.8677	-0.6633	-0.4563	0.268	1.0045	-1.979	-1.6519	-2.2476	-0.8787	0.0724	-0.5345	-2.3594	0.7712	-0.1765	-0.7771	-0.136	-5.1293	-0.3831	0.2872	-0.3675	1.7164	-1.2367	-3.1427	-1.0239	-1.7732	-1.786	-3.1468	-1.1116	-0.065	-2.0429	-3.2074	-3.2458	-0.5229	-0.3043	-3.0966	-4.2887	1.2521	-3.9932	-2.5406	-0.2269	-0.1246	-2.8127	-0.454	-3.4747	0.9679	-2.187
PQLC2	3.2548	3.1909	3.7289	3.3287	3.4581	3.477	4.2404	3.7295	3.7755	3.8488	3.4735	3.4188	3.5149	3.5429	3.3676	2.8425	3.1977	3.5888	3.7488	3.8398	3.3234	3.7026	3.2389	3.2819	4.2457	3.2404	3.1769	4.7065	4.6124	3.6812	3.7151	3.2951	3.7414	3.6854	3.5856	3.4184	3.2067	4.0494	3.546	3.4726	3.4917	3.8473	3.5546	2.9398	3.6251	3.26	3.7088	3.7213	4.0796
PSMD8	6.2789	6.0289	6.4574	6.453	6.5681	5.8955	6.7001	5.8779	6.2719	6.6711	6.2196	6.3096	6.5188	6.6769	6.211	6.1734	6.1392	6.4348	6.4671	7.0148	6.4542	6.4658	6.0884	6.2429	6.9029	6.3351	6.3478	6.8955	6.898	6.5902	6.7138	6.0707	6.4843	6.6372	6.5791	6.1503	6.2162	7.1345	6.39	6.0853	6.2366	6.7226	6.7355	5.919	6.4766	6.0263	6.268	6.4981	6.6787
GPATCH3	3.9609	3.9358	4.0768	3.8498	3.993	3.9476	4.5958	4.057	4.045	4.1658	3.6567	3.9187	3.9065	4.326	3.765	3.8678	3.8007	4.2805	4.6069	4.3675	4.3003	4.0814	4.0102	3.9693	4.6753	3.7245	3.8867	5.2165	5.0147	4.1681	4.2559	3.7816	4.1325	3.9683	3.9476	3.7902	3.939	4.4253	3.7434	3.9259	3.8885	4.4859	4.0605	3.8438	4.2241	3.5915	4.1762	3.7859	4.5478
FAF1	5.0418	4.7192	5.045	4.955	5.0744	4.4776	5.0517	4.5624	4.8145	4.8026	4.8724	4.8115	4.8657	4.9194	4.848	5.0751	4.7214	5.03	4.8712	5.2529	5.0358	4.9875	5.1585	4.7902	5.0438	4.8601	4.6917	5.4151	5.2375	5.0016	5.3909	4.717	5.0664	4.9964	4.9504	4.8069	3.8144	5.2926	4.692	4.5366	4.6862	5.2292	5.2927	4.8364	4.9452	4.5063	4.5302	4.6119	4.9473
LRRC66	-1.9513	-1.0789	-1.5045	-1.6556	-0.7443	-0.5686	-0.5499	-1.4293	-0.5898	-1.2157	-1.4174	-1.8119	-1.2486	-0.5718	-1.2026	-1.185	-1.5183	-0.542	-1.0451	-0.1499	-2.7058	-0.7618	-0.3735	-2.1091	-2.0899	-1.6684	-1.1569	-1.2821	-1.4381	-1.7308	-0.435	-1.027	-0.1797	-0.7234	-0.651	-0.922	-0.7812	-0.0059	-1.1313	-0.1694	-1.0713	-0.5818	-0.3828	-2.3999	-0.4368	-0.7139	-1.045	-0.6985	-0.7157
SCEL	-3.0293	1.1998	-2.396	-1.5137	-0.1061	-1.4444	-1.2882	-1.2823	-3.088	-3.8236	-0.1956	-0.6608	-1.3805	-2.4709	0.2273	0.7715	-0.9284	-1.2418	-2.8768	-3.438	-0.8418	0.3311	0.2426	-0.5537	-2.2771	-4.216	-0.7107	-2.4393	0.2716	-1.5206	-2.0534	-0.7798	-1.8771	-2.1648	-2.111	-0.8037	-0.7446	-2.4487	-3.7224	0.3487	-3.9767	-2.532	0.1577	-1.3288	-2.3374	-1.4545	-1.4379	0.6993	-2.1798
ZMYM4	6.304	6.6032	6.136	6.1971	6.2843	6.1383	5.4407	5.6879	5.6534	6.0167	5.8127	5.6347	6.4564	6.3257	6.4521	6.4674	6.4551	6.1651	6.0293	6.2668	6.346	6.0083	6.3579	5.9604	5.8493	6.4905	6.0313	4.7337	5.1056	5.8857	6.2318	6.322	6.2081	6.0045	6.3068	6.0162	6.2402	6.0735	5.67	6.0542	6.0545	5.9699	6.245	6.1907	6.0393	6.2614	5.7159	6.2815	5.3297
FAM155A	6.7677	7.109	6.6263	5.5656	6.1668	6.7663	5.8171	6.4974	5.9055	5.8802	6.5702	6.067	6.9488	6.2236	6.1369	6.6135	6.9382	6.5706	6.4406	5.8984	6.0874	6.4115	6.7863	6.8513	5.3838	5.7972	5.9148	5.4349	6.0249	6.1964	5.9726	6.4424	6.5165	5.7534	6.5098	6.5771	6.2753	5.8279	6.0462	6.8008	6.2101	6.0017	6.1339	6.3326	5.8192	6.6685	6.2494	6.5528	5.5795
MANEAL	5.6142	5.6689	5.6833	5.5535	5.5861	5.5001	4.9668	5.1009	5.3037	5.6635	5.7643	5.6861	5.6452	5.9534	5.5082	5.5826	5.5725	5.3142	5.7	5.2945	5.5358	5.2915	5.8513	5.7528	5.371	5.7634	5.0912	5.4381	5.1378	5.5323	5.1134	5.7209	5.2417	5.3091	5.4625	5.626	5.0136	5.4301	5.08	5.5816	5.1886	5.2894	5.4154	5.6807	5.2922	5.3675	5.5953	5.7532	5.1845
NFATC1	1.866	1.3083	2.6687	1.0746	1.8998	2.547	3.2077	2.4114	3.2424	2.6023	2.6363	1.2035	1.4408	1.9938	1.7633	1.4256	0.9839	3.7827	2.0056	2.3148	1.8327	2.0982	2.0563	1.286	3.0678	2.3264	2.0976	1.9258	2.6935	3.8824	2.2012	2.738	2.2688	3.0948	2.7501	2.7632	2.0508	2.6507	4.1456	1.9746	2.9108	3.3586	2.0279	2.2517	2.6616	2.1911	1.9466	1.7838	3.3036
PRMT6	4.388	4.2883	4.1743	3.705	3.6921	4.1165	3.7868	3.5471	3.9825	3.9453	4.0992	4.1425	3.5941	4.0673	4.2629	3.9253	3.9943	3.8928	4.0248	4.1849	4.4851	4.1359	4.0814	4.0639	3.5626	4.228	3.983	3.4559	3.1621	4.0801	4.3905	4.0316	4.1626	3.9807	4.2504	4.3956	3.5326	4.4532	3.7263	4.0979	4.0455	4.2304	3.9367	3.7959	3.8218	4.1677	4.2668	4.355	3.9772
CACHD1	4.2092	4.2596	5.135	5.2332	4.7888	4.9395	4.7595	5.1097	4.9592	5.1949	5.6876	3.6382	4.7694	4.0803	4.7548	4.7293	5.3269	4.8136	4.2304	5.7443	4.724	4.7887	4.3009	4.4426	4.5729	4.999	4.6215	2.965	4.0275	4.6168	4.7096	5.316	5.0002	5.3793	5.5307	5.5009	5.112	6.0933	5.953	4.3136	4.995	4.9029	4.9757	5.0663	5.1176	4.8709	4.8913	5.2712	4.6915
ANKRA2	4.8094	4.8542	4.6196	4.3921	4.8914	4.8599	4.4563	4.8004	4.3353	4.2834	4.2967	4.6793	4.7861	4.5349	4.5373	4.7014	4.7483	4.4108	4.3093	4.0106	4.2474	4.6077	4.9751	4.7965	4.2583	4.0085	4.6636	4.3539	4.0367	4.356	4.2608	4.5302	4.4299	4.3288	4.4194	4.7607	4.5074	4.2767	4.2394	4.8207	4.5183	4.3628	4.598	4.5507	4.5264	5.0568	4.4064	4.4172	4.4864
EIF2C1	5.9172	6.1005	5.3712	5.4343	5.1547	5.5089	5.0993	5.1729	5.5202	5.6853	5.6577	5.2973	5.9898	5.8023	5.5039	5.7686	5.8408	5.6533	5.8446	5.5975	6.0035	5.6004	5.6679	5.4936	5.6753	5.9298	5.4281	4.9309	4.9166	5.3921	5.1281	5.7742	5.6288	5.2608	5.7001	5.6158	5.6528	5.3996	5.5434	5.4485	5.1446	5.7824	5.4294	6.0498	5.6261	5.5358	5.3234	5.4733	5.0718
MADCAM1	-1.9585	1.4936	1.011	1.1909	-0.7059	2.8903	0.527	4.288	2.2238	2.0772	0.9823	-1.1897	-0.008	2.1434	2.7069	0.5536	4.9369	1.9254	1.9604	1.3034	1.2648	2.5723	1.2551	1.7741	-0.7568	0.721	1.1978	0.9539	0.2468	1.9647	0.183	1.4859	-0.0902	0.7263	1.5083	1.1922	0.8568	1.4279	2.2146	3.3511	-0.2268	0.5836	1.8754	0.5743	2.0633	-1.3319	2.4876	1.557	3.2259
HOXA11	-4.6801	-4.5687	-4.7458	-4.0771	-3.9591	-4.6669	-4.7948	-4.6503	-4.7702	-4.8798	-3.9803	-4.7273	-4.7206	-3.781	-4.6763	-4.5694	-4.7052	-4.8936	-4.7902	-4.9804	-4.5007	-4.6396	-4.5728	-3.5919	-4.8924	-4.7646	-4.8006	-3.7454	-3.2634	-4.916	-4.1818	-4.7926	-4.7718	-4.8193	-3.7499	-4.77	-4.9	-4.8869	-4.991	-4.8077	-4.7652	-4.6731	-4.7629	-4.4743	-4.7589	-4.759	-4.7444	-4.8525	-4.6663
ALDH4A1	5.3775	4.6119	5.9581	5.289	6.7206	5.7463	6.7236	6.6994	6.1064	7.4885	6.8077	4.5593	4.5408	5.2664	5.9389	5.0888	6.1191	5.8445	5.8798	6.9405	4.4032	6.4389	5.0552	5.0152	7.6142	6.4952	6.1472	5.806	6.1973	6.0616	6.7723	5.1683	7.2193	6.6935	6.5092	5.5942	6.6363	6.9027	7.0448	5.868	6.197	7.8259	7.1638	4.8468	6.1873	4.7935	6.5101	6.101	6.9203
ZNF146	6.3965	6.4948	6.0981	5.9551	6.4027	6.24	5.9946	6.0016	5.9572	5.9987	5.8857	5.7278	6.0822	6.2971	6.3538	6.553	6.0402	5.8278	5.9041	5.8794	6.3138	5.8827	6.6434	5.9709	6.0606	6.3731	6.1529	5.4683	5.2278	5.7125	6.6396	6.1762	6.5146	6.026	6.1661	6.1892	6.3084	6.2626	5.9353	5.8456	6.2486	6.4737	6.2038	6.2061	6.2191	6.4768	5.9743	5.656	6.0325
TLE1	5.8466	4.5332	5.5716	6.0373	6.4916	4.9589	5.6274	5.214	5.4925	5.9286	4.3344	4.227	5.2859	5.6325	4.8335	4.2036	5.0244	5.3689	4.9566	6.0154	4.5927	5.8093	3.8575	6.0379	5.3983	5.3052	5.4979	4.4682	5.1877	4.3911	5.4919	5.2573	6.2767	5.4671	5.6265	5.4007	5.5734	6.0961	6.4533	6.1946	5.4205	4.9807	6.2065	5.35	5.6896	4.6592	5.4987	5.3205	6.0435
MIIP	4.1081	3.9364	4.633	4.3374	4.4413	4.4951	5.4043	4.9075	5.4169	4.7743	4.6059	4.773	4.3852	4.4522	4.0682	4.0401	3.9239	4.3791	4.834	4.6372	3.9362	4.1991	4.1673	4.7901	5.2056	3.9262	4.3968	6.144	6.2522	4.9094	4.1977	4.72	4.2244	4.5467	4.3522	4.5786	4.4105	4.8029	4.7193	4.4573	4.6871	4.529	4.5772	3.9893	4.4726	4.0796	4.8317	4.3932	5.832
SLC25A33	3.5187	3.2175	4.597	3.8164	4.3329	3.8879	4.5242	4.3718	4.3617	4.3226	4.473	3.8517	2.6704	3.3669	3.88	3.6538	3.848	4.1294	3.8163	4.8899	3.5259	4.2028	3.6731	3.1491	4.7425	3.4434	4.1715	4.7201	4.833	3.9868	4.3696	3.6884	4.7021	4.5972	4.5953	3.7322	4.4019	4.6638	4.4066	3.4291	4.0001	4.1939	4.3467	2.9809	4.2275	2.9317	4.3148	3.6529	4.8687
GPR153	3.2391	4.4756	3.9179	3.5401	3.7893	4.2735	1.7784	2.2072	4.5401	3.6827	3.3536	3.5574	2.8913	3.8859	2.882	3.9864	3.2471	3.6307	3.4103	4.5515	4.1869	1.9467	2.355	3.9972	2.9092	4.4056	3.2374	2.316	4.1931	3.8086	3.0005	3.6764	3.5015	3.1699	4.0216	4.494	3.7111	4.56	3.9094	4.3663	2.2289	3.0157	3.8301	2.2699	3.7929	2.8574	3.5458	4.3324	3.2848
C21orf88	-0.0269	-1.0192	0.6112	1.0537	-0.7585	-2.0257	-0.5514	-1.4224	-0.522	-0.0428	0.178	-2.3195	-1.3181	-0.9917	-0.6149	-0.9758	-1.1197	-0.1786	-0.5472	-0.2425	0.0817	-0.0127	0.2573	-1.5423	0.5763	0.454	-1.1021	-0.9993	-0.8339	-0.9828	-0.3099	-0.452	-0.3079	0.0244	0.4383	0.1882	-0.1917	0.4388	-0.1519	-0.6219	0.7379	0.3432	0.4601	-1.9435	-0.5179	-0.7323	-0.1324	-0.5156	-0.4152
KIAA1755	5.476	7.3133	6.1533	6.2316	7.4661	7.0327	6.4087	6.9382	6.9558	6.2201	6.1965	6.2495	5.7188	7.4111	6.29	6.4166	6.0629	6.5753	7.0718	4.9277	5.983	6.3075	7.4088	6.6754	7.0949	6.1738	6.7187	7.8852	7.3065	6.5268	6.9412	6.8052	6.325	6.2245	5.9497	6.5723	6.3275	6.3763	6.3577	6.9369	6.5159	6.5336	6.4802	6.6952	6.1752	6.4037	6.2969	5.3068	5.9545
NCAN	10.2997	10.0268	10.7669	7.3389	10.5572	10.414	9.6161	10.7134	9.5454	9.7672	11.1542	11.3456	10.7552	9.7573	9.8852	10.8138	11.3604	10.1707	10.5258	9.5982	11.3221	10.3552	10.1545	11.8315	10.7474	10.2698	9.9902	9.1926	9.9099	10.9266	10.8529	10.6301	10.562	9.1029	10.0231	10.9953	10.6596	9.7827	9.328	10.5716	9.4801	9.8967	10.1787	11.1525	10.0806	9.9174	9.8859	11.1622	10.0348
FAM179A	4.1149	4.4905	2.6113	2.3303	3.7575	2.3353	3.4944	4.0171	2.8875	3.2498	3.0803	4.5938	4.7821	3.4064	0.0801	2.399	3.4461	1.9588	3.2271	1.7885	0.9036	2.4815	4.7124	4.5542	1.5474	1.9894	2.1153	4.1393	3.8076	3.4427	3.1386	1.8358	2.7671	1.9166	2.2335	3.6591	1.2283	3.111	3.8846	3.4178	2.6973	2.5818	1.7068	3.8275	2.9296	3.0827	2.1739	2.0038	2.1363
TMEM222	5.5415	5.2514	5.667	5.8734	5.4802	5.5304	6.3342	5.5725	5.7965	5.797	5.6842	5.7327	5.2855	5.7491	5.3632	5.3372	5.2627	5.4219	5.8696	6.0073	5.407	5.4744	5.3851	5.8342	6.1682	5.4248	5.4359	6.9472	6.8288	5.93	5.8885	5.4999	5.7246	5.753	5.5704	5.5768	5.3099	6.0666	5.988	5.5091	5.5435	6.0997	5.8449	5.2452	5.7582	5.2435	5.8395	5.8734	6.3272
SCN7A	-0.7616	-2.3444	-1.0558	0.972	0.0117	-0.7259	-2.5727	-3.7242	-2.6002	-0.1089	-1.6154	-3.9781	-3.0379	-1.1757	-0.1889	-1.6183	-0.1827	0.7151	-1.4885	0.6893	-3.0951	-0.9187	-1.8902	-1.3921	-1.5074	1.5447	-0.6991	-4.5556	-4.026	-1.39	-0.6516	0.6137	-0.3945	-0.0728	0.2519	0.6248	-1.0548	0.3425	0.1809	-1.2102	-1.8203	-1.0457	0.2967	-2.4069	-0.035	-2.1018	-2.3712	0.3679	-2.4711
ATCAY	9.0763	9.6234	9.5155	8.0656	8.5324	9.7752	8.0822	8.5866	8.5237	8.4587	8.6887	9.5503	9.2424	9.8467	8.4742	9.1972	9.149	9.5634	9.7147	8.823	9.1196	8.8998	9.1331	9.0207	9.4098	8.7253	8.843	9.3937	9.1026	9.1122	8.5553	9.5632	8.2157	8.2973	8.8564	8.6311	8.7172	8.1168	7.6718	10.0357	8.5692	8.4689	8.7926	9.5385	8.5001	9.1432	8.3263	9.2309	7.7663
NOTCH2	7.4299	7.6939	6.7709	7.9951	7.0516	7.068	5.7879	6.7997	6.3637	7.3919	8.0251	7.0145	6.8459	7.4105	6.9106	7.3028	7.4986	6.9737	7.1489	6.966	8.3369	7.0086	7.0565	7.1553	6.5679	7.9456	7.2213	5.3843	5.6866	6.6924	7.3873	7.7172	7.1365	7.0336	7.2908	7.613	7.6324	6.5326	7.3746	7.1817	6.9837	6.5595	7.1134	7.7722	7.0919	6.2072	6.4676	7.0353	6.1551
CNTD1	0.8889	1.7117	0.8947	1.7029	0.9718	1.8226	1.5217	2.4714	1.8362	1.1359	1.5111	2.1844	2.2252	1.65	1.2604	2.3458	1.8713	0.8912	1.3602	0.2602	2.2551	1.4636	1.8034	2.5316	0.768	1.0175	1.3621	2.7489	1.5597	0.9877	0.7639	1.2161	1.378	1.6897	1.236	2.1742	1.1517	1.2194	1.7632	1.9768	1.5394	1.169	0.6696	1.9995	1.255	1.8055	2.2426	1.2304	2.2975
NUCB2	5.5726	5.4673	5.2343	5.3274	5.3598	5.2429	5.0102	5.2553	5.0357	4.9027	4.6726	5.3826	5.4955	5.3073	5.3366	5.5309	5.0412	4.6375	5.16	4.7473	5.2798	5.2107	5.1868	5.1651	5.2291	5.7065	4.9251	5.9482	5.6521	5.4881	5.093	5.131	5.4388	5.1963	5.0262	5.0514	5.0798	4.8297	5.1681	5.1989	5.1507	4.9876	5.2395	5.5227	4.9132	5.0253	5.0506	4.7846	5.0266
POP4	3.7785	3.8505	3.9921	4.0919	4.3721	3.6851	4.7501	3.9378	4.1688	4.1844	4.5678	4.8638	3.7724	4.2668	3.8238	3.8116	3.7153	3.9641	4.0944	4.5781	3.5618	4.3499	3.8236	3.8235	4.3825	3.7933	4.14	4.9264	4.8192	3.9475	4.4661	3.7062	4.2623	4.3254	4.2552	3.9403	3.7526	4.8887	4.2211	3.6232	4.045	4.4303	4.3365	3.7188	4.1853	3.5496	4.0604	3.9849	4.532
ATOH8	8.1999	7.8615	6.6676	6.8247	8.4956	7.5518	6.9552	7.5067	6.573	6.9089	7.717	7.4394	7.6322	8.2564	6.8429	7.5349	6.0931	7.3392	7.9525	5.3734	6.1663	7.2689	8.2575	6.8318	7.3322	6.3154	7.1453	9.3833	8.3042	7.0673	6.4261	6.8253	7.1593	5.8896	6.21	6.5484	7.089	6.253	6.7576	7.7642	7.6223	6.4176	6.9462	6.8236	7.0026	7.3405	6.6776	6.3774	7.6974
GFRA1	7.3697	7.6458	7.4364	5.0933	5.0166	7.976	4.6585	6.1656	6.3342	5.9187	7.2939	6.3286	7.6327	8.1762	7.2004	7.6894	8.1671	6.9714	7.6807	5.1591	8.3902	6.88	7.4354	7.7314	7.3298	7.3307	6.6877	7.0908	6.8396	7.0933	6.7515	7.7047	6.6479	5.4828	6.7055	7.7492	7.2201	4.8429	6.1515	8.0524	5.5283	6.4177	6.8555	8.486	6.1963	7.1877	5.8809	7.5451	5.9048
YSK4	-4.7024	-3.7817	-3.0024	-2.9937	-4.0438	-1.7555	-3.9864	-2.7247	-2.7691	-2.5629	-2.0555	-3.027	-3.2885	-4.8901	-2.9542	-3.8214	-2.645	-3.5007	-3.8622	-1.5129	-4.466	-2.9101	-2.8382	-3.5995	-3.6061	-1.2329	-2.4721	-3.16	-2.927	-4.2611	-3.4675	-2.8698	-2.0111	-2.2744	-2.343	-1.7581	-2.7765	-2.1281	-0.6502	-4.1838	-2.4511	-3.4377	-2.6095	-3.7711	-3.0893	-4.1532	-3.0563	-1.4725	-4.6989
ALOX5AP	0.6369	0.0596	3.0819	2.8633	2.8332	1.8461	3.8029	2.736	2.5285	1.7496	2.9418	-0.1247	1.7657	1.2512	1.7552	2.3623	2.1905	2.7927	1.788	3.6776	1.7055	2.5168	2.0276	1.3511	4.625	5.1697	1.6412	3.0063	4.0449	3.9188	3.6799	2.8004	2.4812	2.6891	2.7373	2.0067	3.02	2.2302	4.206	1.5003	2.6391	3.5667	3.3147	1.9063	2.5622	1.8284	2.098	0.5263	4.5588
PIGV	3.2791	3.514	3.5453	3.9806	3.6194	3.2638	3.8075	4.0012	3.6632	3.6923	3.6409	2.8912	3.4392	3.5797	3.6459	3.2938	3.1536	3.1438	3.0713	3.7485	3.0332	3.729	3.4583	3.2583	3.2487	3.4644	3.5866	3.9241	2.8836	3.0252	3.8991	3.3167	3.6265	3.9954	3.5274	3.6428	3.4795	4.0685	3.6278	3.3893	3.8452	3.8313	3.5519	3.3025	3.685	3.2788	3.6768	3.2189	3.6956
MAGOH	2.9283	2.8495	3.0491	3.2756	3.3677	3.1011	3.7061	3.1168	3.2417	3.1562	2.9874	3.6476	3.2215	3.4133	3.1529	3.194	3.0165	3.3841	3.7502	3.7969	3.0337	3.2518	3.188	3.6264	3.7456	2.9699	3.0858	4.1473	3.6725	3.7693	3.2651	2.9837	3.1716	3.371	3.1007	2.9406	2.9826	3.5657	3.2229	3.0579	3.541	3.5352	3.4154	3.0364	3.0813	2.9971	3.1765	2.9258	3.8502
SLMO2	6.6369	5.4909	6.079	6.1419	5.373	6.1664	5.9692	6.4182	5.8061	5.7909	6.1094	6.1409	5.1533	5.8911	6.3564	6.6612	6.3568	5.6654	5.3132	5.4147	5.6797	5.5532	6.5007	6.5404	5.5287	6.6526	5.8473	6.0859	5.6068	6.0695	5.1915	5.9728	6.4112	5.8942	6.1202	5.9255	6.1146	5.0186	5.6431	5.6188	6.5335	5.986	5.8629	6.5543	5.9689	6.3707	6.3926	5.8104	6.199
RUNX1	2.2506	0.7179	2.337	2.0827	2.2065	2.0136	2.1317	1.8349	0.9746	1.7313	3.4154	2.114	2.1145	2.8955	1.3447	2.5528	1.8359	2.7926	2.0058	3.4365	2.7173	1.9978	1.7987	1.0249	2.2586	5.07	1.1858	2.3437	2.843	3.8837	2.2201	2.3178	1.8072	2.1308	1.9877	1.6137	1.928	0.6277	2.9619	1.9007	3.3044	3.3679	2.0071	1.2342	1.9685	2.5162	1.8009	1.0447	3.3649
SEZ6L2	8.4328	8.0405	8.0584	7.7096	8.4483	7.8937	7.5788	7.8327	7.3333	7.8262	7.0291	8.3052	8.4343	8.5242	7.6078	7.68	7.8096	8.3224	8.7951	8.3859	6.503	7.7773	8.2068	8.7801	8.279	7.0667	7.8008	8.821	8.373	8.0156	7.7778	7.218	7.7548	7.6046	7.8316	7.014	7.2195	7.6927	7.3296	8.7317	7.2889	7.7239	8.1347	7.9103	7.6103	7.875	7.7026	8.7174	7.0466
SDF4	6.1369	5.9324	6.1682	6.2172	6.337	6.108	6.9354	6.1621	6.5947	6.246	6.2833	6.4831	6.1033	6.2715	5.7866	5.7196	5.6724	6.5041	6.5837	6.5274	6.3828	6.3568	6.0895	6.264	6.683	6.3245	5.8782	6.9054	6.9027	6.547	6.3963	5.9908	6.0701	6.0156	5.9187	6.0408	6.0792	6.4666	6.2406	6.3347	6.2635	6.3143	6.2906	5.781	6.2284	5.9517	6.3349	6.2465	6.5444
VIM	7.8408	7.1379	8.7686	7.9658	8.1244	8.9888	9.4726	7.931	8.9702	8.1209	7.352	7.5726	7.4177	7.1703	6.8395	7.5546	5.7526	7.3263	6.925	8.7289	8.2753	8.6593	7.5407	6.5031	8.8487	10.3655	7.1487	7.7084	9.1469	7.8552	8.1485	9.2177	7.8829	8.0649	6.5857	9.4267	7.9728	7.9366	7.7829	8.5738	8.0111	6.9731	7.568	6.2538	8.2783	8.1861	8.8875	7.3644	9.0194
PLEKHM2	6.5015	6.179	6.9145	6.4311	7.4366	6.7646	7.0003	6.3414	6.5777	7.4447	6.455	6.3488	6.5089	6.8486	6.7164	6.1441	6.6718	7.4418	7.8107	8.725	6.3288	6.2646	6.2215	6.5371	7.5546	6.7936	6.8022	6.7329	7.2793	7.0245	7.7547	6.9753	7.477	7.3009	7.2967	6.7461	7.6876	7.0479	7.9655	6.5377	6.6683	6.7916	7.5812	6.2269	7.2519	6.4156	6.9577	7.5727	6.8758
EPN2	8.6448	9.7165	8.8986	7.2025	8.1979	9.3448	7.7464	8.3135	7.9487	7.476	8.7503	9.1045	8.3922	8.9223	7.6687	9.218	8.9198	8.776	8.9833	7.3633	9.1507	9.0494	9.025	8.5723	8.838	8.6401	8.3985	8.5883	9.0391	8.9347	8.7644	9.0829	7.5821	7.4988	8.153	8.1174	8.5256	7.7981	7.4906	9.2397	7.7794	7.9317	8.6869	9.356	8.1064	7.7469	7.6324	8.6635	8.1412
ZYG11B	5.9233	6.4883	6.2353	6.2949	6.4916	6.0833	5.6313	5.6189	5.3908	6.2848	5.6988	5.487	6.0161	5.7468	6.297	5.9667	6.2425	6.1308	5.5636	7.2545	5.8505	5.9946	6.099	5.9069	5.7103	6.2743	6.3896	5.0724	5.0017	5.8961	6.3687	6.1302	6.2983	6.4193	6.6934	5.9482	6.0623	6.535	6.1202	5.724	5.8855	5.9228	6.4538	6.2617	6.2604	5.998	5.7163	6.391	5.5902
EIF2B3	3.8188	3.7657	4.0085	4.063	4.3737	3.541	4.2062	3.9364	3.5453	4.0956	3.4597	4.1918	3.9711	4.244	3.8307	4.0795	3.9642	3.9628	4.1686	4.502	4.3164	3.9282	4.3862	4.1772	4.4005	3.8506	4.0004	5.149	4.5316	3.8309	4.4316	3.5637	4.1744	4.1663	4.1029	3.2587	3.5825	4.4349	3.6307	3.5493	3.985	4.3875	4.3847	3.9879	4.0463	3.5087	3.946	3.8534	4.3067
PGM1	6.0086	6.1387	6.0047	6.1679	6.1322	5.6648	5.813	5.8402	5.4018	5.9822	5.979	5.9845	5.9099	6.2949	5.7867	5.9274	5.6958	5.9367	6.3122	6.527	6.1167	5.705	6.1938	6.3063	6.5157	6.1546	5.611	7.1107	6.458	5.9623	6.1203	5.7976	5.9695	5.8283	5.984	5.9227	5.7651	5.9763	6.5621	5.7321	5.7656	5.7973	6.0163	6.3201	5.509	5.8104	6.1951	6.0627	5.6536
SIKE1	5.0003	5.1679	4.7521	4.7177	5.1396	4.8683	4.5353	4.7584	4.3468	4.6181	4.8536	4.6584	5.0644	4.7197	5.0675	4.9962	5.2682	4.5813	4.4411	4.9768	4.9013	5.0817	5.1741	5.1866	4.6717	4.9925	4.9833	3.9708	3.534	4.5418	5.1553	4.8364	5.0528	4.6743	4.8961	4.7397	4.8832	4.8852	4.5444	4.762	5.0738	4.9148	4.9748	5.44	4.7546	4.9952	4.6823	5.0203	4.6774
PPIE	4.5937	4.6565	4.6329	4.7029	4.6757	5.0643	5.2486	4.7078	5.0323	4.7802	4.7043	4.6429	4.5982	4.5464	4.6419	4.7821	4.793	4.4311	4.8297	5.0163	4.624	4.7648	5.0659	4.7921	5.0821	4.7413	4.7374	5.9403	5.8805	4.9555	5.1021	4.5339	4.8742	5.0122	4.9089	4.8558	4.6567	5.3277	4.4775	4.6892	4.8047	5.1399	4.9254	4.3275	4.9463	4.558	5.0101	4.6139	5.3116
MKNK1	4.0187	3.3428	4.091	3.324	4.2051	4.2408	4.5284	3.6923	4.3888	3.7615	4.4704	3.2509	3.4909	3.2975	3.5686	3.6963	4.0496	3.7684	3.2973	5.0501	3.2317	3.0087	3.6566	3.2597	4.9263	5.0343	3.6616	3.461	5.0238	5.0604	3.9036	4.4829	3.9547	4.597	4.1322	3.8889	4.0782	4.55	5.0764	3.8169	5.0576	4.8077	4.1113	3.0601	3.8622	4.0353	4.5379	4.597	4.3577
TLR5	1.7499	0.4726	1.3612	1.7466	1.3315	1.2358	2.2877	0.2915	1.234	0.8901	2.4235	0.0329	-0.1817	0.4687	0.6894	1.4571	0.8536	-0.2912	-0.563	0.9184	2.5732	1.3795	0.9133	0.4686	1.7002	2.7195	0.647	1.281	0.6616	1.3735	1.0755	0.6529	0.7419	0.7209	1.0549	0.7496	1.1444	0.7271	1.4341	1.5023	3.2457	2.6009	1.4387	2.1583	1.0589	1.259	1.4461	0.0474	1.0764
RUNX2	1.2456	0.2246	1.412	1.5954	1.7101	1.0423	2.4158	0.5146	1.0297	0.8779	2.3827	-0.535	-0.1559	0.3377	0.4701	1.7806	0.7463	0.9422	0.5868	1.0762	1.5597	1.2586	0.059	1.135	1.591	2.4936	0.8216	0.5305	0.9236	1.612	1.5299	1.2839	0.8863	1.3426	1.0615	0.714	1.1548	1.4625	2.0535	0.7102	2.1578	1.9007	1.496	0.5166	2.0026	1.0283	1.1338	0.6076	1.2199
SPRYD4	3.6065	3.7602	3.3206	3.6695	3.7723	3.4818	3.3816	3.8159	3.3957	3.4251	3.9567	4.3464	3.9214	4.2128	3.1738	3.9978	3.8342	3.4268	4.0202	2.8084	3.7951	3.8493	4.4477	3.8892	3.8525	3.3772	3.3293	4.6573	4.059	3.8067	3.8641	3.364	3.3795	3.2497	3.3802	3.3612	3.3812	3.2736	3.0836	3.547	3.4603	3.6983	3.6624	4.3205	3.243	3.4858	3.4434	3.7857	3.4406
HAND2	-4.688	-4.5523	-4.7672	-2.7264	-3.4171	-4.6853	-3.9331	-4.6559	-4.7994	-3.7595	-4.0042	-0.0936	-4.7282	-3.4655	-4.0145	-3.8202	-4.7272	-4.9256	-4.8183	-5.0217	-4.4856	-4.6528	-4.5566	-4.6507	-4.9369	-4.8056	-1.7208	1.1668	-4.8879	-4.9589	-4.2181	-4.8252	-4.8006	-4.8494	-3.7705	-4.7938	-4.9447	-4.9139	-4.1494	-4.8353	-4.7941	-4.6879	-4.7838	-4.456	-3.4343	-3.0395	-4.7708	-4.8802	-4.6784
SLC35E3	4.8326	4.7903	4.3175	4.257	4.198	4.4578	3.6414	4.3471	4.1133	3.9799	4.6243	3.9473	3.0306	4.4216	4.442	4.837	4.7097	4.207	4.1589	3.4365	3.9155	4.6468	5.0207	4.6597	3.9281	4.5067	4.4408	3.9987	3.1883	3.5713	4.5855	4.3886	4.4707	4.3303	4.4501	4.7321	4.1363	4.47	4.1688	4.342	4.4716	4.4828	4.4221	4.7641	4.128	4.3919	3.8979	4.0152	4.0758
PPP1R14C	4.683	3.7529	4.3692	2.2149	4.3291	4.3227	2.5429	3.0949	2.9222	3.1329	4.0808	4.2768	3.8957	4.1358	3.5145	4.3612	4.1641	3.8359	4.7088	4.2355	3.278	3.2771	3.3023	4.7913	4.0043	3.2678	3.8128	4.6843	4.2698	3.9946	3.6969	3.707	3.3998	3.5642	4.0104	4.0221	3.9406	3.3555	3.0122	4.0539	3.0107	2.9246	4.1862	4.0825	3.8332	3.0903	3.4371	4.0861	3.873
MMD2	6.2072	6.8567	6.9222	3.3494	5.6254	6.9139	5.1177	6.4058	5.9389	5.871	7.8169	6.4144	6.8611	5.6646	6.242	7.0522	7.5939	6.645	6.7004	5.1145	6.3594	6.1274	6.7865	7.6599	6.1521	7.2991	6.1987	6.0776	6.9027	6.5032	6.2623	7.2232	6.5705	6.0934	6.8756	7.5669	7.0579	6.095	6.1612	5.965	5.2186	5.9187	5.7026	7.7769	6.3447	5.6077	6.2107	7.6482	5.9115
H6PD	5.9109	6.3872	5.3056	5.1974	4.9583	5.3035	5.6759	4.977	5.6573	5.9564	6.1366	5.0594	5.7024	5.8806	5.3633	5.3495	5.343	5.1885	5.8606	5.0332	5.2028	5.0737	5.6857	5.2194	5.8698	6.2916	5.3195	5.3425	5.4018	5.5942	5.8706	5.8664	5.4637	5.5567	5.3221	5.85	5.4907	5.9475	5.5399	5.9209	5.8113	5.685	5.4162	5.3855	5.7415	5.8137	5.5862	5.0916	5.2524
GSX1	3.1489	1.2905	0.1526	-1.0468	-2.1101	0.5851	-1.0039	0.9216	-0.0727	2.0841	0.2931	3.6366	0.6792	1.2753	1.1483	1.3164	-0.7033	-0.3567	4.0208	-1.5071	2.7171	-0.3652	-2.9961	2.9716	1.0607	-0.2581	-0.8724	1.8888	1.1633	1.3897	-0.5783	1.4412	0.8481	1.0243	0.1148	-0.4431	-1.4416	-2.7607	-1.3953	1.9535	-0.6272	1.8273	-0.3623	1.2535	0.4449	-2.2521	0.46	2.2107	-0.807
SKIV2L	6.0544	6.2782	6.0326	6.2806	6.7861	6.1979	6.2308	6.4828	6.4395	6.0392	6.0678	6.3438	6.5096	6.1822	5.8704	6.1658	5.989	6.2167	6.3035	5.7217	5.8634	6.0979	6.638	6.3596	6.2875	5.8791	5.9163	7.0473	6.8148	6.208	5.9297	6.2731	5.8283	5.895	5.7242	6.1565	5.8937	6.0361	5.9256	6.1131	6.1352	6.0526	5.6628	6.2042	5.8565	6.3537	6.1892	6.1475	6.0879
NLGN3	8.4237	9.1397	9.0387	7.1664	7.7032	8.9364	7.6435	7.9835	8.2426	7.6243	8.6257	8.5677	8.1353	8.562	8.1692	8.6648	8.9696	8.5903	8.7403	7.2417	8.8161	8.568	8.5695	8.8808	8.101	8.7805	8.0448	7.8691	8.1849	8.6407	8.3722	8.6145	7.8922	7.6496	8.3018	8.5007	8.2679	7.6482	7.6729	9.1137	7.445	8.0112	7.8997	8.6102	7.9314	8.448	7.9341	8.6831	7.8271
PDGFD	-0.3829	-0.6852	0.3553	-0.8517	1.0055	-0.5882	-1.2509	-1.0867	-2.7246	-0.0772	1.505	-0.8276	-1.4264	-1.2304	-0.1867	-0.4638	0.0833	-0.3805	-0.6241	2.2033	-0.0174	-1.7263	-0.7504	-0.4	-1.157	2.2374	0.5502	-2.3473	0.5471	-0.4758	0.981	-1.0616	0.6546	-0.3488	1.7557	1.2124	-0.0178	1.8953	1.1077	-1.5436	-0.0406	-1.4607	0.5196	-1.5217	0.2493	0.2911	1.1329	-0.0689	-1.3971
TMEM59	7.0721	6.9091	7.0642	7.2622	7.5432	7.0266	8.1505	7.2183	7.3008	7.3704	6.9528	6.9281	6.7115	6.9589	7.1051	7.3258	6.8244	7.2561	6.8766	7.3919	6.9504	7.8095	7.2632	6.5948	7.2571	7.3113	7.1917	7.6062	7.3531	7.1937	8.0095	6.9038	7.7473	7.5079	7.2187	6.7758	7.2626	7.8288	7.3647	7.0958	7.5974	8.164	7.5887	6.2159	7.5269	6.3625	7.2066	6.9046	7.8706
SRM	5.633	5.4541	5.6695	5.43	5.752	5.4981	6.1274	5.6096	5.802	5.7898	5.2507	6.2224	5.4471	5.9675	5.327	5.1378	5.0514	5.4942	6.0931	6.0381	5.4633	5.1999	5.4771	5.7727	6.3501	5.6254	5.1559	7.0052	6.7029	6.0113	5.2864	5.24	5.2231	5.1902	5.4146	5.2122	4.8796	5.6434	5.5332	5.3529	5.4174	5.4616	5.4202	5.2768	5.3491	5.493	5.775	6.0099	6.0295
RAB31	9.5433	10.478	9.8314	8.7603	9.6006	10.3015	8.6259	10.3465	9.2518	9.2094	10.3516	9.2421	9.9761	10.0246	9.0283	9.9176	10.5138	9.653	9.5044	8.1794	10.113	10.1977	10.5553	10.0937	9.4205	9.618	9.9182	9.492	9.1429	9.5275	9.3752	9.2435	9.8724	9.149	9.27	9.9735	9.9655	8.0631	9.6227	10.274	9.8629	8.985	10.1721	9.5767	8.9446	9.9365	9.1674	10.0187	9.4194
SERTAD3	2.0676	1.0763	2.4455	3.0247	2.7534	1.4488	3.6946	2.0827	2.755	2.5172	2.3961	2.4669	0.8468	1.9226	2.0042	1.6459	1.4615	3.1152	2.3553	2.6822	2.5494	2.9815	1.126	1.6979	3.3165	2.6346	1.9083	2.0468	2.8017	3.3942	2.6407	1.3065	2.5266	2.576	2.0314	1.4875	2.5049	2.7328	2.957	2.6494	2.5999	3.4889	2.3556	1.5181	3.3141	1.9816	2.9445	1.9593	3.6049
ZNF302	5.3501	5.3912	5.5034	5.7383	5.8895	5.7646	5.5204	5.9806	5.5604	5.4897	5.5855	5.3084	5.3907	5.1478	5.6831	5.4905	5.3504	5.0655	5.2426	5.8248	4.8671	5.5252	5.4245	5.1951	5.2362	5.4364	5.9063	5.2854	5.21	5.2479	5.7771	5.5853	5.7175	5.7399	5.6272	5.7082	5.839	5.9103	5.7858	5.4926	5.9682	5.5285	5.7259	5.1369	5.5005	5.3407	5.7522	5.4229	5.8265
PTPLAD2	0.781	0.8719	1.7272	1.4267	1.9003	0.7384	2.6205	0.9579	0.8674	1.5668	1.6497	-0.0912	0.9633	0.2761	0.6907	1.1897	1.3662	-0.1649	0.5883	2.3623	1.2272	1.9702	0.3739	0.3651	1.8633	2.3027	0.5692	0.7511	1.3207	2.5059	1.4745	0.9823	1.6421	1.8991	1.6234	1.4731	1.0433	2.3913	2.2515	0.6591	2.9511	2.3023	1.7078	0.5997	1.1809	1.3615	1.3465	1.1517	1.42
TNFRSF10B	5.7096	5.2084	4.6584	4.1952	5.3406	4.7564	5.0993	5.7282	5.4433	5.2329	5.4754	6.2229	5.3143	4.8714	5.3732	5.3296	5.449	4.9114	5.177	4.9567	5.7516	5.1581	5.0866	5.3345	4.9955	5.3021	4.9286	4.3533	4.2972	5.6365	4.4432	5.3896	4.3427	4.6158	4.6644	5.1711	4.827	3.7073	4.8565	5.2058	5.1126	4.9244	4.8153	5.3198	5.087	5.2093	4.9198	4.8384	5.0512
C11orf45	-0.2923	-1.8511	-0.0711	0.1879	0.2542	-0.7706	1.2728	-0.8399	-0.1383	-0.4303	0.4349	-1.828	-0.2289	0.1871	0.3377	0.356	-0.2598	-1.0972	-1.4579	0.2703	0.0268	-0.0591	-1.34	-6e-04	0.3424	0.3439	0.0661	-0.2216	0.2028	0.5032	0.0402	-1e-04	0.2871	0.4309	0.6061	-0.4652	-0.7924	0.7405	0.3734	-0.4497	2.2588	0.6325	0.4364	-0.2293	-0.6481	0.0639	-0.4269	0.2711	0.6766
OSBPL9	5.0512	5.1089	5.1324	6.1342	5.0975	4.2418	5.4948	3.6823	5.4929	5.0797	5.1126	4.7557	3.7436	4.6975	5.3215	5.3789	4.8414	4.969	4.645	5.2204	4.3247	5.6957	3.5646	5.1666	5.2823	5.501	5.3171	1.1864	4.0974	4.7111	5.6826	5.1715	5.438	5.2905	4.2248	5.2649	5.371	5.6818	5.4282	5.2199	5.2726	5.6465	5.226	5.6716	5.5408	5.2353	5.063	4.0368	5.5861
DVL1	6.1702	6.0443	6.108	5.483	6.5219	6.2233	6.7339	5.9697	6.4082	6.6605	5.8685	6.2878	6.536	6.4434	5.919	5.3652	5.5296	6.7547	6.9873	7.3552	5.8754	5.662	5.8387	6.0987	6.5511	5.5998	6.3244	6.8171	6.9381	6.1851	6.5193	5.724	5.9557	6.152	6.2301	6.0517	6.5233	6.639	6.8179	6.514	6.0377	6.0259	6.322	5.5217	6.3139	5.883	6.2965	6.5657	6.505
CEBPG	5.3204	5.0703	5.3278	5.1049	5.5978	5.3548	5.9012	5.5766	5.3615	5.141	5.3605	5.6324	4.7465	5.148	5.5645	5.2637	4.9892	5.555	4.7052	5.8906	4.9904	5.3172	4.875	4.9001	5.6572	5.1761	5.5017	5.1717	5.1581	5.8555	5.0865	5.1461	5.156	5.6836	5.3998	5.4144	5.8154	5.63	5.5712	4.9502	5.5595	5.1726	5.3424	5.8466	5.9344	5.2597	5.2798	5.0943	5.8485
LRRTM4	5.3976	6.1002	5.4353	5.1103	5.0722	5.5558	4.4231	5.4129	5.037	4.3752	5.3328	5.2731	4.6715	5.7195	5.8011	5.5075	5.7751	5.2799	5.0553	5.3632	5.3585	5.1888	5.6033	5.1636	3.9149	4.9483	5.3131	5.2717	4.7001	5.1228	4.9177	5.5161	5.1832	5.1016	5.6935	5.319	5.2615	4.8444	4.7086	5.3074	5.5039	4.8165	4.9689	5.0307	5.1873	5.4658	5.0038	5.1822	4.4919
RHBDF2	3.588	2.4112	4.0782	4.0549	4.1609	3.3989	5.0932	3.5303	3.6325	3.3632	5.0673	2.8611	2.333	3.6313	3.4107	3.4887	2.6027	4.3547	2.6265	4.5535	3.7631	3.8443	3.0571	2.4533	5.0458	5.0804	3.5436	3.4009	3.8689	5.4164	4.2492	3.9013	4.2047	4.2202	3.2412	3.4939	3.6212	3.9666	5.0893	4.3682	4.1859	4.7793	4.0499	2.6263	3.7045	3.1448	3.6468	3.0881	4.9098
SCG2	8.5013	8.0248	7.3465	7.773	8.3665	7.4454	7.7613	7.9654	6.39	8.1919	7.0888	8.9085	9.8497	8.6691	7.8533	8.2038	7.7846	8.3901	7.0431	7.853	6.973	8.2091	8.0466	8.2293	7.5792	7.8564	7.8566	8.1001	6.9218	7.9861	7.5697	7.2733	7.3639	7.3417	7.5931	6.899	6.65	6.5736	7.9552	8.2341	8.0097	7.1647	7.6741	9.2796	6.9462	7.37	6.8441	8.6471	7.6316
MECR	4.3591	4.2264	4.3551	4.2951	4.3638	3.9794	4.2523	4.189	4.1041	4.5448	3.8544	4.7955	3.9931	4.3846	4.1187	4.0146	4.2976	4.262	4.6929	4.9519	3.7538	4.2076	4.1273	4.4586	4.7424	4.1688	4.1133	4.9013	4.7907	4.2229	4.3866	4.2194	4.5128	4.5924	4.603	4.0944	4.1199	4.8834	4.2321	3.7184	4.1206	4.4672	4.756	4.1168	4.4682	3.9852	4.1892	4.657	4.4889
ITPKC	3.7991	3.6058	3.7765	3.3359	4.31	3.773	4.7725	3.9332	3.5533	3.9848	4.0449	3.2593	3.4765	4.2892	3.2809	3.4653	3.1675	5.4377	3.801	4.6387	3.6924	3.8037	3.6115	3.2655	5.1047	3.9198	3.5314	4.563	4.3256	4.1584	3.9274	3.5051	3.97	3.5274	3.3265	3.5003	4.1037	4.264	3.9208	3.5921	3.2295	3.8964	3.9464	3.169	3.8537	3.7191	3.5625	3.4476	4.5158
GALE	2.8116	2.5824	3.4767	2.7939	3.3863	3.2241	3.7066	3.1997	3.4651	3.5904	3.3223	3.5892	3.1567	3.3696	2.9982	3.0888	3.619	3.3937	3.8134	4.2335	2.945	3.1188	3.1495	3.6914	4.0813	3.5074	3.1541	4.005	3.8633	3.6888	3.4443	3.3534	3.4337	3.6013	3.7519	3.3143	2.9497	3.618	3.3997	3.2305	3.0706	3.3479	3.7603	2.834	3.3469	2.833	3.6639	3.87	3.4921
RCC2	6.2236	6.6485	6.5203	5.2489	6.0484	6.5677	6.5501	6.1166	6.4939	6.0282	6.193	6.8368	6.7727	6.7426	6.0352	6.048	6.4639	6.1073	6.509	6.2364	6.4167	5.946	6.3484	6.0109	6.893	6.5103	5.7126	6.2744	6.3671	7.0404	6.1554	6.4077	6.2428	5.9767	6.1046	6.2392	5.994	5.9841	5.4798	6.2118	6.6797	6.3695	5.7607	6.156	5.9818	6.5073	6.5351	6.2121	5.9402
C19orf42	6.2217	6.3473	6.3153	6.8348	6.5447	6.3014	6.8231	6.4962	6.556	6.1905	6.7679	6.2847	6.3494	6.679	6.2542	6.4028	6.413	6.0318	6.2653	5.9976	6.325	6.6276	6.4758	6.2704	6.5804	6.0593	6.0771	7.6537	7.2931	6.5177	6.1778	6.0996	6.4331	6.2907	6.2281	6.3242	6.2457	6.2414	6.4655	6.3135	6.6663	6.4505	6.2154	6.362	6.1865	6.4155	6.4033	6.2111	6.7919
GPATCH1	3.4707	3.6491	3.3932	3.3152	3.4577	3.1887	3.0671	2.9883	3.0961	3.4571	3.5845	4.0231	3.5078	3.6259	3	3.2196	3.0943	3.6435	3.4697	3.6059	2.8127	2.9976	3.8492	3.089	3.3538	2.8509	3.3681	3.3798	3.1209	3.2586	3.2442	3.2683	3.0231	3.3726	3.1631	2.8888	3.0722	3.4542	2.8074	3.5724	2.8147	3.3245	3.7328	3.5055	3.5571	3.2634	2.9147	3.414	3.0489
ALK	2.9387	3.9114	3.5993	3.1503	3.394	4.3582	1.4584	2.4984	1.4776	1.93	3.1861	4.3405	4.9193	4.6062	1.264	4.1115	4.7094	4.3824	3.405	2.8024	5.0843	4.8708	3.6182	4.9862	3.3334	4.0412	3.557	2.8765	3.0476	3.4983	3.5955	3.6352	1.7977	1.9687	3.0503	4.1813	2.8416	2.3289	3.0517	5.0117	0.7376	1.0512	3.9227	5.6565	2.8991	1.8222	1.2348	4.1811	3.0726
CAPNS1	7.0209	6.58	7.2867	7.5083	7.4758	6.7771	8.0416	6.8668	7.2207	7.4858	6.8494	7.455	6.6858	7.3431	7.1505	6.8753	6.8053	7.3534	7.5575	8.2934	7.1506	7.5158	6.5442	7.3466	8.1727	7.5103	7.119	7.8123	7.9513	7.6469	7.7838	7.0395	7.3221	7.6252	7.3025	6.7948	6.8174	7.8774	7.7945	7.1897	6.9636	7.5924	7.5283	6.6621	7.3411	6.7377	7.3962	7.5327	7.7569
C1orf52	4.03	4.0066	4.581	4.4676	4.8657	4.396	4.6942	4.4335	4.278	4.6067	4.172	4.4304	4.0252	4.2498	4.6368	4.1427	4.501	4.8663	4.4117	5.4122	3.9125	4.3456	4.2314	4.3339	4.2092	3.9714	4.686	4.6509	4.6573	4.5216	4.651	4.3432	4.7256	4.9113	4.7643	4.4738	4.5557	5.2177	4.5188	4.271	4.3447	4.3746	4.9572	4.0031	4.5029	4.0163	4.6006	4.8307	4.6864
NAA11	-4.6763	-4.5787	-3.5705	-4.7996	-4.8817	-3.101	-4.7762	-3.1114	-3.9062	-4.185	-3.9674	-3.8875	-4.717	-4.2205	-3.9896	-3.8221	-4.6934	-3.9496	-3.1895	-2.8594	-4.5104	-4.6327	-4.5826	-4.6478	-4.8674	-4.7423	-2.9734	-4.6497	-3.8411	-4.1265	-4.8397	-3.2789	-4.756	-3.3589	-4.753	-4.061	-3.3592	-4.1233	-3.5278	-3.6289	-4.7493	-3.3903	-4.7513	-4.4857	-3.0254	-3.6372	-3.882	-3.3517	-3.6891
PTCH2	0.9576	1.985	1.768	2.2653	1.928	2.6859	1.0307	2.0135	2.2577	1.9984	1.3772	1.4553	1.946	1.8969	0.9834	0.7692	1.3901	2.6467	1.9132	2.5488	0.637	0.3762	1.6784	1.9244	1.0567	0.9968	2.4521	0.8586	1.2787	1.4572	1.1266	2.3866	0.7933	1.9581	1.8216	2.1379	1.7998	2.4278	2.8967	2.2442	1.6746	0.7419	1.836	1.3667	1.8989	1.3338	2.2011	3.1406	0.8719
TYW3	3.7128	1.2354	3.7009	4.0856	4.3928	1.5931	4.1021	3.9122	3.6952	4.1435	3.2981	3.3494	3.5471	3.9472	4.0653	3.894	3.9976	3.967	3.9654	4.736	3.8485	3.9692	4.1516	3.3785	3.7092	3.6674	4.2207	3.6286	3.6854	3.51	4.6504	3.8717	4.0849	4.1848	4.2034	3.7302	4.0902	4.5384	3.8317	3.5867	4.0217	4.3934	4.472	3.698	4.2363	3.6812	3.7879	3.8607	4.0365
KCNIP2	6.1198	6.0376	6.0318	6.7228	6.7337	6.9171	6.5164	7.3668	6.995	6.9296	8.2334	8.3092	5.3408	5.711	8.4308	6.8247	7.4833	6.3696	6.8214	6.8986	6.3316	7.0412	5.2843	8.6486	5.749	5.6027	6.9688	6.1988	7.3482	6.5264	6.5638	7.4439	7.0368	7.3043	6.8953	7.3546	7.0861	7.1612	7.247	6.9203	6.947	6.8335	7.2667	7.8049	6.3949	6.1511	7.7187	7.9828	6.4689
ITGAM	2.4001	1.0141	3.5741	3.8717	2.5137	2.0724	4.0563	2.3067	3.0852	2.6122	3.9972	1.5909	2.2738	2.067	2.5188	2.8837	2.2778	3.1107	2.6862	3.8759	2.6237	2.9274	2.3427	2.1578	3.0449	4.2234	2.5707	3.0402	3.808	4.3213	3.5653	3.6296	2.8413	3.4922	3.0139	2.5796	2.9305	2.6874	4.3906	2.646	4.5248	3.946	2.9617	2.3806	2.9021	2.5205	2.7897	1.9054	3.867
TBP	4.316	4.4934	4.494	4.1836	4.4379	4.4728	4.2538	4.6636	4.3402	4.0342	4.2533	4.3343	4.6298	4.1945	4.2382	4.2893	4.3561	4.3969	4.387	3.7991	4.2996	4.3366	4.5803	4.4649	4.2944	3.8497	4.3744	4.2701	4.2893	4.024	4.0567	4.2346	4.1786	4.0608	4.0724	4.1967	4.0806	4.1426	3.8305	4.3282	4.2348	4.0305	4.2332	4.0268	3.8876	4.6152	4.2543	4.2047	4.2009
PRPF3	5.5471	5.7257	5.3551	5.4199	6.0825	5.9067	5.5116	6.0008	6.0666	5.4936	5.6223	5.4619	6.0754	5.7871	5.5132	5.673	5.7165	6.0981	5.5138	5.0948	5.3417	5.145	6.3581	5.8847	5.603	4.9499	5.8208	6.1204	6.1529	5.7573	5.6189	5.8577	5.49	5.4518	5.1561	5.8464	5.7821	5.3344	5.5359	5.8121	5.7914	5.3312	5.5271	5.4848	5.3925	6.1927	5.9007	5.3625	5.3472
CSF1R	6.3645	4.485	6.8726	6.9535	6.462	5.3887	7.026	4.8508	6.3383	5.6039	7.3702	4.8833	5.0255	5.643	6.0573	6.4413	5.9964	6.1461	5.8372	7.0114	6.8298	5.6066	5.4166	5.7449	7.4823	8.1612	5.775	6.3425	7.1808	8.0161	6.6403	6.6927	6.441	6.9138	6.5039	6.2325	6.4448	5.9623	7.7788	6.2944	7.9766	7.8174	6.6132	5.4222	6.5263	6.4906	6.3462	5.2586	7.2477
ZFR2	1.0631	5.7817	3.7024	3.6303	3.9667	5.5827	3.4812	5.0342	2.755	2.5803	1.6949	2.9275	4.8586	5.7938	1.3331	4.2639	4.4763	4.9671	4.889	4.225	3.2749	3.8104	2.9692	3.6491	4.1417	1.1286	3.4342	5.1054	5.468	3.7101	2.3763	4.5223	3.7139	3.8825	3.3685	4.4637	3.1802	3.2923	4.2862	3.0228	4.6925	2.7796	3.6803	4.7111	4.0683	3.997	3.8573	3.9316	4.6991
PTP4A2	6.3191	5.8574	6.1389	5.9511	5.7707	5.5904	6.7643	5.8678	6.3323	6.5273	6.1823	5.5924	5.9385	5.8582	6.534	6.4811	5.9743	6.4932	6.0469	6.4099	5.9309	6.7314	5.9684	5.5723	6.2734	6.6512	6.4874	5.4533	4.9478	5.7942	7.6917	6.0822	7.0942	6.6038	6.5298	5.7584	6.5331	7.2497	6.408	5.7622	6.0553	7.8174	6.6801	6.3726	6.8777	6.2288	5.9572	5.8588	6.6126
PRR22	2.5265	2.84	2.1879	0.9948	2.4704	3.3532	3.212	3.2356	3.3754	2.3138	2.1005	3.357	2.8644	3.2972	1.8489	1.9055	2.2495	2.2318	3.3525	0.6628	2.0664	1.8471	3.2779	2.7148	3.2345	0.8532	2.1679	5.178	4.3788	2.3132	1.5398	2.4136	1.4329	1.8088	1.2658	2.5049	2.1604	1.9566	1.627	3.2759	2.9305	1.5877	2.4603	2.2178	2.2203	3.3756	3.0361	2.2807	2.8502
HCN4	1.9101	3.8947	4.0917	0.9891	1.805	3.2221	1.9058	1.6194	2.6187	2.1403	2.5748	3.5113	3.3083	2.6789	2.2225	2.7656	3.6855	1.2835	2.5615	2.6892	1.0314	2.2848	2.3219	2.2358	2.6144	1.9135	2.8134	2.3818	2.1229	2.9459	1.6909	2.3612	2.6162	2.3084	3.5833	3.1045	2.1934	2.4401	1.9523	2.0833	1.7662	3.6907	1.8921	5.3668	2.0964	2.1782	2.5697	3.6109	1.7684
CREB3L1	4.0822	5.0936	5.9826	1.6386	1.0411	5.3433	1.8941	1.4356	2.8673	0.6814	4.7892	5.8847	3.9978	4.9841	0.8911	5.199	4.9631	5.5106	5.4301	1.7518	4.7956	3.5218	4.5365	5.8591	4.3304	3.8055	3.6518	3.3316	4.6065	5.4499	4.3238	4.5601	2.1653	2.172	3.1535	3.7802	3.2993	1.7438	2.6325	5.3859	1.3363	2.2309	3.6675	5.483	3.0815	-0.8312	1.4299	5.5043	3.4753
ELMO2	6.5633	6.7736	7.1269	6.843	6.8112	6.5728	6.8689	6.8667	7.1537	7.0483	7.0456	6.5754	6.6593	6.6103	6.8295	6.7613	6.7212	6.6868	6.5363	7.1751	6.4918	7.1086	6.6695	6.7249	6.9169	6.923	7.0305	6.0918	6.2115	6.664	7.1984	6.9424	6.7785	7.2334	7.0001	6.9444	6.8116	7.465	6.9867	6.6651	6.7841	7.026	6.9201	7.1111	7.2266	6.59	6.8203	6.7451	7.0424
CCNB3	1.8618	3.4118	1.8046	1.1933	0.7952	1.7406	1.2702	2.1478	1.9557	1.2556	1.1123	1.4985	2.6423	1.7973	1.7952	2.3227	2.1402	1.1542	0.5553	-0.2642	3.1856	2.1786	2.7547	2.4282	0.905	1.2829	1.8883	0.6613	0.0184	0.7467	1.5749	1.6749	1.9105	1.243	1.2767	1.9117	1.6558	1.6533	0.7574	1.8933	1.4244	1.8828	1.4863	2.5117	1.3098	2.5051	1.6877	0.7663	1.8167
NUP43	5.1623	5.4303	4.8474	5.0114	5.4196	5.3612	5.1056	5.4995	5.3985	5.0223	5.1159	5.3911	5.2221	4.8955	5.2215	4.9602	5.1461	4.9138	5.1371	4.5931	4.9387	4.8546	5.3831	5.6795	5.1271	4.7848	4.982	5.4713	5.5929	4.8089	4.7037	5.1562	4.9153	4.8167	4.7363	5.2457	4.9706	4.5856	4.8605	5.2288	5.5288	4.7353	5.1098	5.6537	4.7985	5.2964	5.3946	4.9856	5.1588
WARS2	3.1031	3.2945	3.0481	3.7051	3.3443	1.9425	3.2671	2.8994	2.2673	2.7254	3.5651	4.0492	2.9694	3.5104	2.6252	2.4832	2.4991	2.888	3.0073	2.9125	2.885	2.9797	3.3013	3.0352	2.4642	3.1248	2.6764	3.5241	3.3169	2.6788	3.2065	2.73	2.5204	3.0306	3.1782	2.178	2.141	3.2932	2.597	2.6982	2.0714	2.6278	3.0377	2.7719	2.4906	3.0934	2.563	2.4443	2.6301
NUDT7	2.8812	3.2396	2.5849	4.3726	3.1905	3.2143	2.5451	4.3312	3.5892	2.4923	3.931	3.8396	3.0297	3.7178	2.9594	2.7027	3.1881	2.2891	2.6442	2.3562	3.0602	3.6902	2.7353	3.211	1.8823	2.6313	3.5754	4.6562	3.8472	2.7482	2.3839	3.2272	2.8276	3.0247	2.7174	3.7771	2.7623	2.6825	2.9515	3.594	3.0055	3.1737	3.1944	3.9579	2.8171	3.3138	3.3092	3.3862	3.1161
C1orf212	4.1267	3.6962	4.5299	4.3913	4.6814	3.9656	4.8291	3.8849	4.2398	4.7088	4.3816	4.3534	3.9338	4.476	4.3081	4.1033	4.2869	5.1055	4.9202	5.3435	4.5206	4.5635	3.8458	4.052	4.9985	4.432	4.5875	5.2607	5.3638	4.7153	5.005	4.2469	4.6709	5.0148	4.737	4.1719	4.3597	5.022	4.5892	4.0447	4.2773	4.748	4.9006	3.9854	4.7014	3.742	4.4359	4.5858	4.8656
ERCC1	5.1814	5.0536	5.0405	5.0085	4.7814	4.8663	5.5259	4.8293	5.2193	5.187	4.9543	5.256	4.9872	5.3112	5.1274	5.1955	4.7857	5.2673	5.6701	5.1368	5.4492	5.149	5.1377	5.2928	5.7348	5.1558	4.6531	6.5069	6.4287	5.4015	5.2681	5.0073	5.0004	5.0131	5.02	4.8535	4.759	5.0951	5.0644	4.7166	5.0525	5.376	5.1142	4.8923	5.0451	4.7859	5.1707	5.1434	5.4345
RASSF2	9.2538	10.1497	10.2961	7.6905	9.2697	10.3044	9.4627	10.0675	10.2999	9.0096	11.3337	9.7167	9.5125	9.9551	9.3126	10.0017	10.6613	9.6146	9.7983	7.6352	9.8029	10.5643	9.8633	9.9936	9.3721	10.0407	9.8864	9.2323	9.6287	9.9386	10.1691	10.0505	10.4569	9.3875	9.7857	10.2333	10.1871	9.0855	9.2492	10.1287	8.7536	10.4395	9.3019	11.0946	9.6302	10.2908	9.9567	9.9494	9.2727
ARHGEF10L	5.4185	5.5631	6.1255	6.2027	6.1104	6.394	6.7097	6.6968	7.1751	6.675	6.8134	6.4478	6.2776	5.865	6.2923	5.7255	6.126	5.9221	6.1061	6.2327	5.7998	6.0081	5.8539	5.4592	5.9987	6.1428	6.2108	6.2128	6.8199	6.5207	5.985	6.7734	5.9785	6.6518	6.3951	6.9093	6.3743	6.8032	6.2862	6.3551	6.9037	6.3088	5.8306	5.9091	6.6453	5.9115	7.1939	6.496	6.5837
UBR4	7.303	7.8585	7.1136	7.7435	6.9778	7.407	6.8927	7.0388	7.6439	7.5131	7.5163	6.8143	7.5526	7.3634	7.5416	7.4363	7.7006	7.822	7.1847	7.8953	7.1646	7.2383	7.4912	7.2594	7.2567	7.7715	7.8511	6.818	7.0129	7.0623	7.9248	8.0889	7.5449	7.6066	7.617	7.9137	7.9346	8.0207	8.0509	7.4332	7.1932	7.4265	7.3101	7.7472	7.8194	7.7348	7.5171	7.8827	6.7623
PSMC4	5.6679	5.4204	5.9961	6.0893	5.9654	5.7495	6.4393	5.7203	5.981	6.0024	5.7032	6.0596	5.8291	5.9694	5.8374	5.9895	5.8153	6.1658	6.2062	6.3481	5.8464	6.1861	5.8875	6.0706	6.375	6.0579	5.7095	6.6983	6.4103	6.2653	6.2255	5.739	6.0652	5.9852	5.9017	5.6044	5.6238	6.2214	5.6356	5.4874	6.0216	6.4	6.0408	5.8691	5.8673	5.6486	5.8587	5.9555	6.1978
SLC34A2	-3.8993	-3.7873	-4.0963	-4.1116	-3.455	-2.4204	-3.9722	-4.6631	-2.2879	-0.8731	-4.8149	-4.7601	-2.3937	-3.2055	-3.227	-3.8209	-2.4604	-3.0827	-4.8505	-1.3684	-4.4709	-3.2909	-4.5399	-4.0316	-2.6375	-1.8117	1.0387	-3.714	-4.9219	-1.6666	-3.4525	-2.3172	-3.4898	-4.2246	-3.4758	-2.4103	-4.9964	-2.8139	-1.6178	-3.3418	-2.6907	-3.431	-3.8824	-4.4374	-2.528	1.4394	-2.2809	-3.017	-3.7225
SH3BGRL3	5.5663	5.1161	6.0066	6.2859	6.5703	5.3147	7.1732	5.8951	6.0423	6.2063	6.1192	6.0141	5.4443	6.1005	5.9556	5.6487	5.701	6.2305	6.2601	6.5181	5.7931	6.5088	5.3977	6.1093	7.3868	6.3701	5.7589	6.6095	6.9182	7.2619	6.5573	5.7914	6.1412	6.2898	5.8962	5.58	5.5698	6.4047	6.1254	5.8498	6.1091	6.5939	6.0789	5.7962	5.839	5.4402	6.251	6.3808	6.9903
C5orf25	1.2933	0.4736	3.2787	1.7557	2.6328	2.3853	1.6427	0.268	0.1614	2.4472	1.0039	-1.3919	-0.0305	1.6581	1.7944	0.6522	1.7528	2.9263	1.7003	3.5181	-0.0767	1.0869	0.589	0.6458	1.8403	0.9253	2.4018	-1.0053	0.6768	1.5244	2.3836	1.8328	2.0158	2.4421	2.6911	0.5475	1.59	3.3149	2.1538	0.6538	1.3526	1.8393	2.943	-0.3061	2.1156	-0.2039	1.5613	2.7818	1.7193
MAF	4.4975	3.8938	5.45	5.5278	5.4495	4.5456	6.0401	5.2701	5.7878	5.3193	4.9499	4.1516	3.9272	4.2422	4.9781	4.4603	4.7706	4.3945	4.6029	5.9749	4.5392	4.753	4.22	4.5409	5.1593	5.1336	4.8394	4.9614	5.5545	5.8528	5.0947	5.0426	5.0034	5.8864	5.3294	4.6175	4.8389	4.5889	5.719	5.3308	6.9115	5.9372	4.983	4.5216	5.1333	4.657	5.7032	5.1878	5.1698
ANK1	5.1293	6.3101	4.8673	4.4316	5.037	5.2973	3.4412	3.7856	4.4732	4.6303	5.4602	4.7321	6.067	6.1782	4.6372	5.1101	5.4792	5.2316	5.4366	5.7023	4.4381	4.2405	6.0132	6.3114	5.5784	4.8876	4.906	4.8492	4.3793	5.0841	5.404	5.1725	4.9278	4.7597	5.1402	5.1631	4.8849	3.5152	5.04	5.5715	3.8095	3.9602	4.8248	6.2016	4.4238	5.3083	4.0676	5.2755	2.6995
USF2	6.7219	6.1622	6.779	6.6936	6.8478	6.5843	7.784	6.7129	7.1478	7.059	6.8301	7.031	6.8251	7.0537	6.5523	6.2421	6.5059	7.2047	7.5864	7.744	6.1096	6.5837	6.1803	6.8203	7.5	6.5799	6.7591	7.4985	7.704	7.2847	7.1296	6.523	6.9298	7.077	6.6617	6.638	6.9011	7.0409	7.519	6.8126	7.0469	7.0503	6.7893	6.549	6.8356	6.342	6.9708	6.813	7.4435
SLAIN1	8.7817	9.516	8.5451	7.5107	8.5529	8.8737	9.0515	8.3696	8.1321	7.5533	8.4349	8.5609	7.7662	7.248	8.6472	9.4074	8.1356	8.5186	7.5599	6.9037	8.7538	9.0627	9.3488	8.2015	7.9137	8.1765	8.0824	7.3664	7.6793	7.8932	8.8047	7.8249	8.7162	7.6708	7.6996	8.3228	8.6289	8.5701	7.0347	8.4249	7.5706	8.9322	8.812	8.0502	8.5657	8.7646	8.0244	7.8485	8.7239
ATAD3A	4.3497	4.3163	4.6737	4.2819	4.3666	4.548	5.1848	4.7032	4.8413	4.679	4.7305	5.3464	4.5907	4.5329	4.2702	3.9662	4.4177	4.6985	5.2009	4.7783	4.6194	4.0611	4.4035	4.8584	4.9712	4.615	4.3932	6.0257	6.1623	4.7095	4.6027	4.115	4.3538	4.2358	4.3993	4.548	4.2513	4.6503	4.2978	4.3491	4.508	4.5557	4.5798	4.4143	4.564	4.3928	5.0592	4.8093	5.1379
ZBTB17	4.6878	4.697	4.7386	4.3145	4.8328	4.8485	5.5559	4.6412	5.4055	5.086	4.497	5.0858	5.0243	4.9405	4.5537	4.303	4.5548	5.1608	5.4084	5.0979	4.8414	4.2735	4.568	4.5784	5.1474	4.4039	4.6052	5.4084	5.6267	4.9836	5.2235	4.4603	4.6964	4.729	4.5113	4.6325	5.1022	5.2122	4.5695	4.9078	4.7642	5.0577	4.5936	4.3228	5.0116	5.0263	4.9476	4.9002	5.1173
CITED4	-0.2623	-1.2491	0.5876	-1.6323	1.1296	-0.3441	1.4936	-0.0011	1.4879	1.408	0.6015	-1.1498	-1.1539	0.0611	0.484	-0.4432	-0.6739	0.7634	0.9773	2.1165	-0.0617	1.083	-0.4413	-1.0144	2.1976	0.4324	1.1049	0.9936	1.9098	1.5057	1.7295	0.0571	1.2784	1.1381	1.5212	-0.2363	-0.0706	1.2899	1.0082	0.3899	0.579	2.01	1.795	-0.972	1.1875	-0.67	1.1159	1.1612	2.3798
PRPF6	8.3108	8.338	7.7352	8.351	8.2715	8.1357	8.1671	8.1258	8.1474	7.8905	7.818	8.2404	8.4764	8.625	7.7002	8.0045	7.63	8.0264	8.484	7.5359	8.2041	7.7488	8.2175	8.4003	8.3314	7.6224	7.4688	9.5132	9.1223	8.1328	7.6498	7.7892	7.7415	7.5286	7.4481	8.0765	7.6522	7.4696	7.4859	8.2309	8.0355	7.8126	7.9569	7.7364	7.5801	7.9327	8.0682	7.3711	8.0613
KCNK13	-0.9303	-0.1337	0.9385	-0.4708	0.4296	0.0455	1.7182	-0.2026	0.2864	0.3783	0.8961	-1.1232	0.0645	0.3995	0.2618	0.4688	0.0365	0.4259	-0.3273	1.6379	0.9521	-0.0217	0.164	-0.76	1.9184	2.3822	-0.164	0.8473	1.0177	2.4862	0.1548	0.45	-0.0341	1.0728	1.1771	-0.3914	-0.8351	0.3329	0.7739	0.8058	2.0573	1.7105	-0.1205	0.5403	-0.2853	0.5208	0.3077	0.8498	1.4623
MDK	3.7205	6.0244	5.7381	4.6748	4.5335	6.1476	4.938	5.8072	4.736	5.422	5.6575	5.4957	4.1869	4.578	5.062	5.015	5.3707	5.3515	3.7295	3.9184	3.8409	4.5234	3.6722	5.7483	5.0662	5.2508	4.5367	5.7541	6.7928	6.014	4.1234	4.6461	4.9476	5.2066	5.2054	6.1018	5.3049	5.0721	5.257	5.9107	5.1692	5.6567	4.2696	4.5909	5.4843	6.5196	6.0236	5.9539	6.2516
MAMDC2	-0.2923	-1.69	1.3255	1.3163	-1.0807	-1.2721	0.027	-1.0463	-1.2098	-0.5749	1.7498	-0.9985	-0.855	-1.5438	0.5889	1.2621	-0.5114	-0.1023	-1.3435	-0.0071	-0.1472	-0.014	0.0506	0.4544	-1.305	-0.0978	-0.6297	-0.7682	0.4347	1.1116	0.1282	0.1696	-0.6235	0.8645	1.2881	0.2382	0.2328	0.9249	1.0379	-0.6503	0.9618	1.9913	0.5529	0.3262	0.0583	-0.1501	-0.0039	-1.1598	-1.1099
TMEM147	4.8884	4.6048	5.2797	5.0812	5.3141	4.9858	6.0825	5.0965	5.4572	5.4867	5.2743	5.3561	4.8831	5.0982	5.1947	5.1039	4.8683	4.7421	5.2203	5.5149	5.3536	5.6456	4.7095	5.1138	5.8955	5.0957	4.8113	6.3758	6.4527	5.4569	5.399	4.7973	5.1932	5.4474	5.1381	5.1364	4.9554	5.4971	5.4298	4.9554	5.4391	5.9268	5.2255	4.5019	5.2121	4.7763	5.5442	5.1048	6.0014
SLC38A3	6.3233	6.7759	6.3137	6.4663	5.4269	6.3605	6.2147	6.2082	6.3519	6.0911	6.329	6.0779	6.8214	6.0988	5.8827	6.2175	6.2419	5.7612	6.6506	5.8216	6.556	6.2496	6.8121	6.0107	6.7023	5.7594	5.8067	6.3096	6.2476	6.3605	6.2928	6.5312	6.2572	6.225	6.2193	5.9309	5.7435	5.3715	6.2954	6.5228	6.1733	5.9312	5.9728	6.1435	5.8227	6.1557	6.3104	6.3244	6.0164
GRIK5	6.3392	6.0732	6.2007	5.997	6.1638	6.1572	5.6936	5.7064	5.9547	6.2673	6.0139	6.0652	6.3768	6.4776	5.9067	5.6932	6.0704	6.212	6.6731	6.7816	5.8917	5.3264	6.0691	6.3164	5.9746	5.7924	5.7464	6.9877	6.8823	6.242	5.665	5.9272	5.7997	5.9069	6.0436	6.0389	5.8238	6.2159	5.91	6.2572	5.5025	5.5977	5.9132	5.7237	5.802	5.8716	6.178	6.6305	5.6485
MYO18B	0.2949	1.2655	-0.6075	0.6572	-0.7812	-1.2176	0.0768	-0.0551	-0.4073	-1.0722	-0.7371	-1.3311	0.9412	-0.6773	-0.7565	-0.4718	-1.0841	-1.1255	-1.472	-2.274	-1.6198	-0.256	-0.5392	1.0757	-0.3974	-1.5565	-1.1408	0.0374	0.7583	-0.5383	-0.8016	-0.6107	-1.0282	-1.0905	-1.203	-0.3128	-1.0281	-0.9701	-1.7714	0.7403	-2.5252	-0.6925	-0.5512	-1.025	0.0149	-0.4435	-0.6768	-0.0922	-0.7977
CTSK	4.5837	3.5834	2.4559	4.2962	3.0648	3.4494	3.5233	3.8787	3.9013	2.8994	5.5604	4.3783	2.952	3.1259	3.9295	2.95	5.3316	2.4691	2.5189	2.7215	2.6549	4.1842	3.4341	2.8552	2.3088	3.2958	3.9144	4.9611	3.3875	3.7868	2.6014	3.6551	3.0835	4.2806	2.1279	4.2821	3.2482	3.2255	3.3191	3.1253	2.8965	3.7646	2.7802	3.8177	1.8407	3.4263	3.229	3.565	2.8801
AGL	4.5772	4.9057	4.5793	5.2375	4.7791	4.3976	3.8938	4.201	3.9333	4.606	4.7072	4.0221	3.9337	3.8263	4.7309	4.5026	4.9927	4.4389	4.0694	5.2652	4.1076	4.7813	4.9478	3.2832	3.6211	4.7683	4.7931	4.0976	3.9627	4.221	5.2239	4.751	5.3419	4.973	5.1805	4.6637	4.9988	4.9615	5.1416	4.0765	4.7243	4.7699	5.0105	4.7413	4.9022	4.0294	4.4296	4.7661	4.3175
COL17A1	1.9786	4.8991	-1.0805	-0.7483	1.1159	1.2332	-0.105	0.4561	-1.4433	-0.7053	0.2463	-0.4666	2.5744	3.6772	3.902	-0.0087	-0.5249	-1.4709	0.1417	0.0064	0.3706	0.0707	2.7621	-1.0874	0.2813	-1.7874	0.9374	1.6798	1.3488	0.1842	0.7193	0.2021	1.8323	-0.2881	0.4642	0.2974	-0.7937	-0.071	0.7851	1.3942	-0.6095	0.7777	-0.526	1.1818	0.6579	1.2939	-1.2369	0.2607	-0.559
PHKB	6.2877	6.3147	6.5925	6.9453	6.3184	6.5658	6.34	6.4608	6.3662	6.1371	6.8847	6.1268	5.9025	6.161	6.4482	6.5307	6.595	6.1613	5.9561	6.2677	6.3608	6.5683	6.3944	6.2659	6.0594	6.6035	6.5316	6.1506	6.4396	6.2913	6.4645	6.59	6.5233	6.5882	6.5755	6.4584	6.5466	6.2948	6.6027	6.5165	6.6951	6.5983	6.5013	6.6712	6.6152	6.409	6.4985	6.4165	6.3438
ACAN	3.9429	4.0491	5.657	5.6289	3.2843	5.0611	4.1739	5.6686	5.625	2.4439	5.7034	5.3355	3.7588	2.1892	4.1412	4.5704	4.6102	4.962	4.0549	1.8582	0.7064	4.0674	4.834	3.0933	2.2446	3.9142	4.9111	2.2579	3.8577	3.6027	2.1298	5.9994	5.1803	4.9036	4.2061	5.0784	3.9007	5.2924	-0.3648	4.6136	5.2646	3.5566	4.1162	4.0146	2.3455	4.4493	4.1596	2.6808	1.5713
ABTB2	4.7439	4.2156	6.2873	6.0554	3.8707	5.7318	4.6133	5.354	6.3647	4.5633	6.2833	4.7519	3.7493	3.9148	5.3974	5.298	5.6653	5.1557	4.7471	4.0864	4.3089	5.4171	4.9195	6.0747	4.3088	5.4379	5.2715	4.1462	4.5549	5.7744	5.5444	6.1173	5.1403	5.9806	5.0996	6.2619	5.6838	5.7292	4.9191	5.2976	5.0782	5.6437	4.0253	6.0325	5.9401	5.6587	6.0092	4.7885	5.7357
SUMO3	6.633	6.1932	6.8299	6.822	6.5614	6.2545	6.5957	6.3672	6.5362	6.8221	6.5493	6.1474	6.3775	6.0881	6.3368	6.5486	6.3399	6.6764	6.5046	7.3343	6.5668	6.4382	6.1441	6.4614	6.6992	6.4822	6.6888	6.111	6.6241	6.7795	6.5032	6.3756	6.4412	6.9117	6.7567	6.3124	6.3452	7.1164	7.2193	6.4479	6.3543	6.6203	6.9077	6.364	6.601	6.4642	6.6	6.7258	6.7867
TGFA	4.9086	5.093	4.8746	3.8209	4.9511	5.4348	4.7669	4.4048	4.5299	4.4288	4.7437	4.9279	4.5094	5.9765	4.736	5.6011	5.122	4.9779	4.9422	3.1806	5.3189	5.9231	6.1104	3.7056	5.1509	4.3173	5.2923	4.5489	4.1666	4.5765	5.7931	5.5576	5.1966	4.2689	4.1826	4.1372	4.3848	5.2071	3.5519	5.4367	4.529	6.0077	4.8297	5.4565	5.2427	3.6319	3.8777	3.8408	5.1008
CRTAC1	7.4423	6.9488	7.0483	4.5159	6.6411	7.6246	6.5885	7.1207	7.4486	7.1695	7.1354	7.1244	7.6367	7.2219	7.2158	7.0645	7.1815	7.1692	7.655	5.9057	7.4511	7.2258	7.6616	7.9293	6.4395	6.3335	6.8412	8.5034	8.0453	7.0626	6.8021	7.4454	6.1625	6.7802	6.3729	7.8369	6.7394	6.0376	5.2567	7.4525	6.2907	6.4639	7.1705	7.9421	7.7787	6.9078	6.8133	6.9271	7.1788
ATP6V0B	5.83	5.687	6.385	6.2405	6.7201	5.8912	7.3205	5.7873	6.3118	6.714	5.9396	6.4878	6.019	6.3567	5.9977	5.6906	5.7212	6.345	6.3793	7.2012	5.8198	6.5762	5.7495	5.8333	7.2154	6.028	6.2776	7.435	7.3577	6.7448	6.7754	5.8702	6.4117	6.7354	6.5524	5.7724	6.0388	7.1527	6.3504	6.1967	6.3518	6.7625	6.6121	5.3056	6.3675	5.727	6.4161	6.4622	6.9653
PDE8A	4.1194	2.4244	4.6097	3.1228	3.3549	3.2321	5.903	4.5969	5.5929	4.7258	4.0899	2.4526	3.1944	1.9888	4.4744	4.4184	2.7463	4.6327	4.0541	4.4447	3.2086	4.6005	4.4352	3.1495	5.0016	4.9821	4.7028	2.5105	2.9832	4.0865	6.5387	3.8433	5.7303	4.942	4.2022	3.5533	4.8038	6.4004	5.0272	3.4952	5.0827	6.111	4.6273	3.9483	5.4788	3.4981	5.1044	3.8362	5.5047
SHC3	4.132	7.1453	5.7313	3.6912	3.8828	5.1445	0.8516	1.5275	2.5901	3.9208	6.3269	5.4058	5.98	5.9808	4.0929	6.5955	6.6106	5.9275	6.0288	4.4853	6.6452	5.2695	4.7944	5.2994	4.8156	5.3543	4.3004	3.5514	4.2513	5.1267	5.5152	6.6964	3.6845	3.608	5.7266	5.8531	5.3347	3.2143	4.7617	5.6535	2.0498	3.2498	5.0082	7.5454	4.8652	1.1326	0.619	6.3188	2.5916
AMPD2	6.4565	6.4708	6.3778	6.1533	7.22	6.3707	5.8223	5.8062	6.0297	6.8517	5.9194	6.1975	6.4454	6.6071	6.1671	5.79	6.325	6.7834	6.9653	7.7212	5.818	5.6052	6.9682	6.2264	6.3803	5.8645	6.3584	6.4137	6.7602	6.181	6.6162	6.3701	6.3081	6.4602	6.7604	6.1838	6.5347	6.8971	6.9071	6.6001	5.9582	5.9578	6.8445	6.0193	6.4651	5.9869	6.4364	6.9901	5.6424
MACF1	8.1674	8.5765	7.9411	8.287	8.2109	8.1479	7.8972	8.2027	8.5345	8.3673	8.5941	7.6881	8.288	8.2847	8.4372	8.1845	8.5713	8.7698	8.0123	9.1396	7.9343	8.0989	8.1023	7.9763	8.1388	9.0165	8.9772	7.0404	7.4861	7.8351	9.1091	8.9986	8.8674	8.7716	8.5762	8.7308	9.3012	9.3307	9.3204	8.2372	8.4003	8.4784	8.4362	8.5167	8.9433	8.5353	8.1806	8.691	7.7797
SLC25A15	4.4074	4.2737	4.4536	3.9792	3.803	4.1488	3.5557	4.3855	4.0543	3.9436	4.6501	4.7203	4.2823	3.5825	4.3351	4.545	4.2541	3.4091	3.9839	3.0728	3.9547	3.7029	4.4582	5.0067	3.4557	4.141	3.5022	3.3737	4.0275	4.1665	3.5952	4.367	4.2229	4.0388	4.3696	4.1516	3.9088	3.5131	3.2167	3.6502	3.9585	3.5288	4.0904	4.1596	3.9274	4.3178	4.1979	3.8368	3.9985
ITSN1	5.7388	5.9494	5.4757	5.7202	5.1867	5.4245	4.9497	5.6439	5.3827	5.8848	5.9881	4.9168	5.8301	5.6827	6.055	5.8845	5.985	5.9272	5.6316	6.19	5.6819	5.6871	5.982	5.7354	5.7245	6.0418	5.9837	4.4296	4.7423	5.155	5.9782	6.1433	5.9038	5.9904	6.1965	6.1004	6.3746	5.64	6.4621	5.5362	5.4766	5.4765	5.9537	6.421	5.7751	5.67	5.5099	5.6068	5.1346
MAP7D1	7.0447	6.2361	7.213	6.7109	7.3003	6.7942	8.388	6.934	7.7441	7.8668	6.7182	7.0285	6.9284	7.1621	6.953	6.3983	6.6219	8.0909	7.971	8.3992	6.7298	7.183	6.3196	6.9041	7.7697	7.1961	7.3495	7.3789	7.467	7.3208	8.3971	6.9596	7.6329	7.6045	7.487	6.6817	7.261	8.4075	7.436	7.0111	7.1194	8.3504	7.4855	6.642	7.8525	6.5279	7.5513	7.4325	8.2161
RHOC	6.6573	5.5681	6.4829	7.0652	6.5671	5.7141	7.6617	6.8117	6.7003	7.0662	7.0983	6.8973	6.7023	6.7149	6.3853	6.3558	6.6128	6.4167	7.0439	6.6209	7.0325	7.4294	5.9751	6.8019	8.0248	7.2252	5.828	7.7399	8.2043	6.8912	6.6174	6.4499	6.813	6.8103	6.2354	6.4	6.3956	6.6713	7.1337	6.1788	6.4228	6.8859	6.6947	6.6201	6.4572	5.9336	6.7828	6.5294	7.1961
KIAA0494	7.1423	7.0957	7.2492	7.8052	7.13	6.9858	7.2888	7.2857	7.2594	7.4304	7.6214	6.3207	6.7573	6.9669	7.5284	7.3862	7.0906	7.1104	6.6503	7.4528	7.2018	7.6402	7.3428	7.1651	7.1493	7.87	7.3341	6.1534	6.2722	6.9185	7.8292	7.4243	7.742	7.5514	7.4326	7.2779	7.5009	7.5744	7.8492	6.9492	7.5199	7.9229	7.4949	7.5845	7.6418	7.0178	7.1023	7.0009	7.4535
CELSR3	7.8569	8.7426	6.6733	5.2808	6.9492	7.0516	6.1229	6.7547	7.1481	7.1484	6.4148	7.2532	8.2044	7.4478	7.1527	7.5899	6.9316	6.9377	7.4605	6.4403	5.949	6.4494	7.5844	7.503	6.409	6.1732	6.754	6.583	7.0532	6.7795	6.3196	6.807	6.83	6.206	6.8922	6.6563	6.8954	5.9924	5.9652	7.7508	6.602	6.8072	6.7948	7.6947	6.5827	8.2302	6.7219	7.7433	5.7192
RNF149	2.0793	3.6873	3.6019	3.3347	4.2263	4.5413	4.2808	3.3079	2.9301	3.2122	2.8025	1.7771	1.7356	2.2607	3.5411	3.3187	2.6737	3.9696	2.6971	4.2483	2.3522	3.0833	1.5903	1.324	3.441	3.9609	3.0487	2.5681	3.8886	3.617	3.5927	3.6493	3.7567	3.5308	3.1684	3.2305	3.3846	4.0002	2.9622	2.0593	3.4818	3.2831	3.1764	1.8083	3.4032	4.1457	3.7656	2.9199	4.2567
FLVCR2	2.9089	3.2771	4.9719	5.2069	2.4836	5.4725	4.4197	5.4587	5.3552	3.3207	6.0882	4.4043	2.918	2.9808	4.6579	5.4577	5.6764	3.8206	4.1169	1.6403	5.3552	5.0272	4.0902	5.2567	4.0578	5.0856	4.4553	3.486	5.1746	4.7962	4.9505	5.3859	4.9649	4.8066	4.028	5.6368	5.2917	4.0675	3.6285	4.862	4.4307	4.4685	3.8728	5.6704	4.695	4.9334	5.4166	4.7089	4.6663
MMAB	5.75	5.8072	5.9985	5.0526	5.8191	5.6576	5.9333	5.8957	5.9251	5.5982	5.3617	5.6506	6.9611	6.3014	5.3233	5.899	5.7498	5.7411	5.8946	5.3539	5.0725	5.5623	6.6924	6.1812	6.4839	5.3434	5.4833	8.0921	7.0272	5.6015	5.8783	5.3843	5.8263	5.767	5.6309	6.145	5.7677	5.5601	5.4933	5.3	5.5441	5.835	5.5036	6.0146	5.3854	6.1	5.8183	5.2445	5.755
WNT2B	0.2259	0.0443	0.3088	-0.3762	0.7567	0.6093	-0.1521	-0.0088	0.5221	0.6527	-0.2037	-0.6667	-0.5611	0.019	0.3186	-0.7384	-0.0419	0.5802	0.3903	2.8496	-0.9508	0.9629	-0.8489	0.0809	0.2397	-0.3848	0.7154	-0.507	-0.8955	-0.2086	1.2196	0.2746	0.6557	0.7159	1.6491	-0.6085	-0.1435	1.621	1.46	0.1559	-0.6198	0.2901	0.9148	0.3617	1.1538	-0.805	-0.1019	0.3131	-0.2445
GUCY1B2	-1.7834	-1.1279	-1.133	-1.7081	-2.5005	-2.1758	-1.1839	-2.4109	-1.9573	-0.1115	-2.4115	-1.5182	-0.3278	-3.495	-0.1503	-0.5921	0.1895	-4.0605	-1.8717	-4.0292	-1.9975	-1.9537	0.4595	-1.8624	-2.2689	-3.1124	-2.7393	-0.4762	-0.6107	-1.6993	-1.3399	-1.1788	-1.5038	-2.4274	-2.1072	-0.7459	-1.6632	-3.0774	-2.1785	-3.3634	-1.3681	-1.1746	-2.6168	-2.4624	-1.8371	0.0679	-0.2902	-1.368	-1.7661
FXC1	5.7073	5.8196	5.739	6.5363	5.7362	5.2481	5.3583	5.7092	5.4582	5.7174	5.7084	5.5488	6.3442	5.899	5.6765	5.7511	5.9699	5.9705	5.5711	5.4886	5.769	6.0433	6.0696	5.6635	5.5162	5.4055	5.7854	5.826	5.2164	5.3192	5.9622	5.6709	5.8763	5.5689	5.7237	5.6726	5.7161	5.3362	5.748	5.1998	6.0367	5.7549	5.6694	6.1623	5.6705	5.8166	5.4574	5.4688	5.5558
THEM4	4.2533	4.3773	4.0086	4.0121	4.6047	4.2005	4.3223	4.2651	4.3517	4.0667	4.0508	4.4914	4.3301	4.4199	4.0959	4.1919	4.2082	3.7706	4.3122	3.9033	3.2737	3.7811	4.7364	4.3854	4.2985	3.625	3.9967	4.6761	4.39	4.0904	3.787	3.9997	4.0843	4.0394	4.0403	4.1368	3.7967	3.7721	3.9012	3.9945	4.0023	3.942	4.0609	4.1509	3.7988	4.4258	4.0711	3.4993	4.0124
PRKCD	2.7975	1.8357	4.1706	4.0206	3.774	3.1079	4.5761	2.421	2.8969	3.7257	3.7286	2.061	1.7399	3.4134	3.4303	3.1447	2.9655	4.2197	3.4208	5.0135	2.5931	3.1933	2.0393	1.7583	4.4174	4.1143	3.8693	2.713	3.4764	4.693	4.1479	3.5153	3.4514	4.3398	4.9159	3.2275	3.7328	5.3659	4.8022	2.9003	4.1419	4.1084	3.927	1.5156	4.003	2.8296	3.2985	4.0038	4.2895
GNG12	3.6983	3.3065	4.6383	4.1128	4.3061	3.132	4.6719	4.4032	3.7366	5.3293	4.3001	2.2991	2.6561	3.617	3.3754	3.9857	3.8057	3.6198	2.8677	5.1341	3.799	5.1459	3.9209	2.4967	4.3547	4.4251	3.9505	2.8521	3.6803	3.7377	4.7759	4.2679	4.8942	4.5373	4.7066	4.7777	4.1819	5.2308	5.7968	3.3774	4.0237	4.3244	4.5452	2.1731	4.5343	3.235	3.1946	4.0654	4.2563
SUSD5	7.857	7.8305	4.6816	7.3344	6.0571	5.5218	5.2797	5.1523	3.7837	5.9623	7.4547	7.0034	4.5188	6.6243	7.5408	7.0819	4.4435	5.7511	6.1719	4.603	6.6337	6.211	7.0475	5.9705	5.9666	6.621	6.2021	6.1671	4.6272	5.3504	5.8745	6.3467	6.086	5.7105	5.5394	6.3916	5.223	5.2272	3.5613	5.7141	5.8956	4.7797	6.5143	6.552	4.7026	5.5214	6.1955	6.1396	3.0797
ALG14	2.511	2.037	2.7636	2.2131	2.613	1.9598	3.6143	2.4515	2.4648	2.5872	2.3194	2.051	1.9374	2.5856	2.6696	2.8176	2.0255	2.1628	2.0269	2.7101	2.089	2.9375	2.6222	2.1839	2.9259	2.3489	2.2162	3.4725	2.9935	2.3199	2.8677	2.0738	3.1002	2.6291	2.5466	2.4854	1.9911	3.3025	2.2917	1.7273	2.5483	3.48	2.669	1.9303	2.7083	2.3697	2.4198	2.149	3.3449
PRDM2	5.7428	5.0657	5.9373	5.3919	5.7553	5.2709	5.3263	4.7264	5.1278	6.2926	4.9201	3.7079	5.392	5.4528	5.8009	5.5606	5.4521	6.6628	6.1894	7.1952	4.5424	5.4011	5.6222	5.1339	5.6765	5.6198	6.5599	4.0944	4.4861	5.1378	6.6948	5.8777	6.1885	6.2327	6.7772	5.3993	6.1883	6.9312	6.2032	5.0246	5.3649	6.0812	6.4922	5.6038	6.5155	5.5355	5.3987	5.8867	5.2662
PGAP2	4.5317	4.3895	4.2699	4.2507	4.246	4.3732	4.5402	4.4315	4.8427	4.2096	4.2871	4.9777	4.2576	4.4299	4.1938	4.3065	4.0852	3.8537	4.7436	3.7523	4.225	3.8033	4.8338	4.6993	4.5388	4.2294	4.022	4.8618	4.9992	4.5264	4.4012	4.4837	4.3695	3.9505	4.027	4.2775	4.1585	4.3782	3.6621	4.2538	4.2487	4.6187	4.179	4.3046	4.0332	4.8891	4.7131	4.3397	4.2044
PIGK	4.5993	4.2907	4.5919	4.6882	4.6133	4.2748	5.026	4.4114	4.2928	4.9074	4.4625	4.2429	3.9286	4.4115	4.8334	5.0726	4.5654	4.6671	4.1303	5.2653	4.345	5.039	4.6635	4.6399	4.3759	4.8338	4.7055	3.5355	3.7774	4.5706	5.3933	4.5613	5.2141	5.1846	4.9872	4.2989	4.5426	5.1897	4.6717	4.4273	4.6209	5.3561	5.1702	4.659	5.0803	4.4638	4.7767	4.6429	5.0672
CIC	6.5709	6.1813	6.4393	6.5838	6.1705	6.7346	6.9306	6.3276	6.8999	7.0832	6.2061	6.387	6.6424	6.3232	6.4252	5.897	6.5908	7.2371	7.1701	7.5871	5.8373	5.7658	6.3965	6.5552	6.5559	6.7653	6.5105	6.2349	6.1246	6.566	6.7689	6.3906	6.4159	6.3735	6.5009	6.2317	6.6188	6.8843	7.0654	6.3923	6.4039	6.4937	6.5809	6.4226	6.5828	6.7348	6.7658	7.164	6.4156
ZDHHC22	8.6223	7.9308	8.5441	7.9467	7.5848	8.982	7.3704	8.0561	8.1909	8.0298	8.125	7.2581	8.7812	9.2909	8.22	8.5873	8.7513	8.3583	8.987	7.0629	8.5973	6.8489	8.4405	8.6256	8.4257	7.1988	8.0452	9.4897	8.778	8.4797	7.9937	8.452	7.3867	7.5886	7.6796	8.3674	7.9874	6.7357	7.0899	8.7232	7.6769	7.9239	8.0332	8.8726	7.8396	8.5858	8.0644	8.2766	7.2772
C1orf27	5.0933	5.5698	5.4083	5.9405	5.5051	5.3956	5.5773	6.0561	5.5483	5.3067	5.548	5.1916	5.3668	4.8613	5.6668	5.4769	5.7015	5.0905	4.9772	4.9037	5.1941	5.4993	5.7468	5.6515	4.9046	5.3482	5.5244	4.4228	4.4821	5.2813	5.4528	5.4274	5.7171	5.2287	5.3679	5.4938	5.5967	5.397	5.6404	5.2827	6.0426	5.3229	5.417	5.5125	5.4287	5.6613	5.4095	5.3032	5.7158
CEBPZ	6.1995	6.8031	5.9984	6.7923	6.6894	6.2447	5.935	6.4346	5.9101	6.0925	6.1106	6.0242	6.6014	6.5726	6.3952	6.6549	6.2954	6.2544	6.0287	5.6241	6.085	6.2767	6.8363	6.3923	6.0688	5.9106	6.1645	6.6655	5.9753	6.0865	5.893	6.2745	6.294	5.9436	6.0696	6.2106	6.1989	5.7546	5.7922	6.0916	6.5242	6.1969	6.3228	6.395	5.8856	6.4541	6.0966	5.7143	6.1782
DUSP27	-0.9678	-1.4268	1.3807	0.2984	-0.8505	-0.7612	-0.8139	-0.3543	0.8895	-0.1737	0.3396	-0.3151	-0.2663	-0.8571	0.3425	0.6232	-0.2179	0.6422	0.6722	-0.2318	0.7279	-0.2546	0.2788	-0.1341	-0.2062	0.1145	-0.3017	-0.1667	0.6239	1.4336	0.2318	0.2319	0.3547	0.8924	0.8881	-0.2352	-0.1183	0.4996	0.6333	-0.6381	1.4085	2.1572	0.0531	-0.8108	0.2937	-1.9029	0.6965	-0.3305	-0.0555
TCTE3	2.4578	3.1802	2.1292	2.2385	2.8297	3.5069	2.5621	3.1515	2.5556	1.61	1.8037	2.4169	2.5349	2.4717	1.9953	2.9619	2.4569	2.2577	2.265	0.818	2.5448	1.9987	3.7863	2.6624	2.2356	0.6384	2.802	3.9157	3.3805	2.1746	1.5737	2.2134	1.7425	1.7666	1.3408	2.6959	2.0524	1.9438	1.7715	3.1745	2.9161	1.7434	2.1382	2.8686	2.2458	3.2098	2.5311	2.3543	2.8541
CDC14A	2.0923	2.1294	2.2241	2.6954	2.9765	2.2268	1.6444	2.1551	1.492	2.225	2.0492	1.5948	1.7923	2.1804	2.1793	2.07	2.4901	2.6083	2.0776	2.9653	2.8229	2.9713	2.6871	1.7273	1.8827	2.4736	2.0042	1.4746	1.6418	1.7058	2.4852	2.6939	2.7811	2.1077	2.4099	2.3098	2.4467	2.1694	2.3284	2.6095	2.0555	1.5241	3.1092	2.044	2.4173	1.4793	1.5337	2.4848	2.4533
GRIN3A	5.2903	5.2075	6.2636	4.611	5.397	5.7375	4.9541	5.7738	5.9043	5.7908	7.128	5.6303	4.7542	4.8039	5.3376	6.4214	5.6018	5.7791	4.5174	4.8631	1.8885	6.3462	5.6362	4.2381	2.7806	5.704	5.6418	4.9666	4.9948	5.6565	4.9772	6.1148	5.6909	6.5461	6.2385	6.3891	5.552	5.9159	4.4858	6.2651	5.693	5.6624	4.9103	6.4355	7.0043	5.6595	5.6366	5.7516	5.2614
BEND5	3.3377	3.2345	3.469	3.3673	3.4067	3.6086	3.2921	3.0726	3.3451	3.0719	2.8114	3.4485	3.4085	3.5391	3.3378	3.17	3.3816	3.4425	4.0311	3.6758	3.038	3.0573	3.249	3.5003	3.4513	3.0802	3.596	4.3052	3.9859	3.5208	3.3417	3.4257	3.0638	3.1625	3.4096	3.7065	3.3002	3.5209	2.8485	3.5752	3.088	3.1055	3.8725	3.2248	3.4709	3.1178	3.381	3.3275	3.4988
PAK4	4.9681	4.3785	4.5303	4.4564	4.5419	4.4208	5.3741	4.5369	4.9586	5.0842	4.4008	4.7639	5.0674	4.805	4.2816	3.7612	4.2554	4.6808	5.1641	5.1303	4.318	4.7948	4.2835	4.879	5.2198	4.6175	4.2554	4.7735	4.438	4.8052	5.2802	4.1711	4.5058	4.3826	4.3074	4.5644	4.4493	4.8782	5.1533	4.9384	4.2724	4.8753	4.4035	3.9082	4.8271	4.3059	4.8419	4.9141	4.9523
PARP3	5.1494	6.0761	5.3597	6.3238	5.7133	5.4643	5.3744	5.8252	5.6857	5.5038	5.9457	5.8919	6.0601	6.1452	5.5111	5.1476	5.9153	5.1922	5.613	3.91	4.7647	5.1124	6.4762	5.8833	5.5401	4.7382	5.2656	6.0298	5.2462	5.2631	4.9096	5.1073	5.3661	5.3002	5.3546	5.9515	5.5636	5.0621	5.8037	5.1266	5.4576	5.4194	5.3589	5.8992	5.3027	5.5753	5.6766	5.6314	5.4334
TOE1	3.6641	3.3534	3.2693	3.0033	3.1253	3.1176	3.4231	2.8873	3.0548	3.1678	2.9298	2.9944	3.5277	3.6579	3.0461	3.1735	2.9931	2.7726	3.133	3.342	2.5338	3.2539	3.552	2.9633	3.5523	2.8733	2.9398	4.3377	3.387	3.1156	3.4205	2.8281	3.4427	3.198	3.0957	3.302	2.9198	3.5045	3.2457	2.8366	3.1862	3.4907	3.2685	2.7114	2.893	3.0939	3.0576	2.8726	3.3851
BARHL1	2.9849	3.4559	-4.159	0.2649	1.715	0.717	-1.3557	0.1984	1.3597	0.3045	1.1523	3.5052	-1.4823	2.5991	-2.9934	3.0333	-0.8109	-4.1311	2.3994	-1.6181	0.5627	-1.2966	-2.57	0.6745	1.0699	-1.1366	1.9819	1.8839	2.2781	1.3015	-4.3658	-0.4901	-4.1056	-0.7457	-0.8488	-4.8917	-3.0943	-2.502	0.1257	-0.3965	-2.7789	0.4967	-3.9454	3.0705	-2.589	-1.7624	-4.8798	1.9767	-1.3348
RGR	4.0234	5.5639	5.3162	1.9941	4.0421	5.7041	4.2543	3.9108	4.6902	2.9825	4.7962	4.8627	5.1767	4.1922	4.6834	4.7654	4.6369	4.775	3.0808	4.2254	4.3827	3.8921	6.5181	5.2138	3.1621	3.9483	4.385	6.1809	3.7691	5.3144	3.5881	4.6598	2.7703	3.879	3.1362	5.2785	4.4668	2.2346	2.6746	5.6112	3.6492	4.2967	2.8235	4.2719	3.2029	6.952	4.0183	3.7103	3.4285
PPFIBP2	5.6663	5.0216	5.2361	4.2914	5.4209	5.0272	5.5273	5.314	5.0203	5.0049	5.5847	5.8412	5.2757	5.1895	5.2591	4.8224	5.5467	5.2722	5.0728	4.0983	5.5807	6.1276	5.3771	5.3385	4.5593	4.7744	5.1463	5.3815	5.494	5.0845	5.6065	5.0696	5.3002	4.8648	4.5901	4.8984	5.1361	5.032	4.1718	5.572	4.819	5.583	4.9504	4.9396	5.5282	4.1231	4.8902	4.4191	4.8464
TRNT1	4.5558	5.4399	4.5983	4.622	4.8293	4.7151	4.3655	4.4921	4.2942	4.2195	4.5003	5.1279	4.5485	4.4002	4.7577	4.8413	4.6004	4.208	4.3377	4.126	4.6455	4.7963	4.7707	4.6268	4.0963	4.3992	4.4913	4.5051	4.3134	4.3218	4.3651	4.6854	4.5702	4.2978	4.5834	4.2657	4.4858	4.4711	4.0373	4.2059	4.7194	4.5009	4.5193	5.0952	4.2299	4.5624	4.5853	4.7571	4.2437
TUT1	5.6228	5.8305	5.349	5.8221	6.3717	5.7101	5.6639	6.1778	6.0501	5.4798	5.4691	5.8566	6.1887	6.1953	5.4937	5.4254	5.568	5.8636	5.8975	4.9472	5.363	5.3489	6.0134	5.8364	5.6876	5.2233	5.469	6.7004	6.2438	5.7154	5.1496	5.5441	5.5112	5.2431	5.1951	5.756	5.4434	5.3528	5.2917	5.7923	5.5469	5.4614	5.535	5.4853	5.4232	5.8361	5.8104	5.5241	5.7521
PAX5	1.4243	2.9895	-4.1294	-0.9234	0.3962	-1.0787	-4.0237	-1.7429	-2.8019	-0.6803	-0.6477	-0.0915	1.9395	1.6815	-1.0358	0.4524	-1.1182	-0.8473	0.394	-3.033	-1.0228	0.3229	0.9237	0.3781	-0.4744	-1.774	-1.9282	-3.1447	-3.9665	-1.3044	-0.9998	-1.3426	0.1425	-3.8332	-1.7334	-1.6822	-2.3469	-3.7462	-1.8128	-1.0915	-1.629	-1.9903	0.2258	1.7858	-2.1613	-2.0634	-4.843	-1.284	-2.7649
AHDC1	6.1168	5.8699	5.8764	6.0694	6.0192	6.3014	6.0886	5.8271	5.7886	6.2858	5.822	5.6876	6.9967	6.5633	5.2389	5.146	5.7469	6.401	6.1428	6.5395	5.4098	5.5047	6.0227	5.5863	6.1579	5.8673	6.2884	6.2538	6.1263	5.7363	5.8826	6.0961	5.2982	5.6678	5.765	6.1584	6.0296	6.3899	6.6249	6.4706	5.6753	5.3887	5.981	6.2708	5.9533	5.5644	5.9956	6.6751	5.5535
LRRC33	1.7014	0.7582	2.6719	2.5512	2.0229	2.0124	3.3169	2.4491	2.3774	2.5515	2.7445	1.8179	1.6741	2.1446	1.6654	1.451	1.4847	2.4568	1.7973	2.9748	1.7539	1.8068	1.8261	1.8024	2.6431	2.3654	1.5878	1.5434	2.3388	4.0931	1.6966	1.4831	1.6798	2.8343	2.0409	2.1558	1.4828	1.547	3.0426	2.5622	3.8091	3.1625	2.0478	-0.4115	1.1217	1.5084	1.8099	1.7904	2.6055
ZNF557	3.5411	4.302	3.3792	2.7953	3.6727	3.906	3.4024	3.6327	3.7765	3.1685	3.3855	3.4486	4.0134	3.8361	3.2941	3.4592	3.5001	3.5708	3.3928	2.7875	2.945	3.1132	3.9507	3.336	2.9899	2.9638	3.3032	3.8487	3.5736	3.6746	3.0991	3.7481	3.4739	3.3103	3.5918	3.4315	2.9455	3.1205	2.8382	3.5549	3.6396	2.8995	3.2213	3.7162	3.4367	3.6882	3.5105	3.0003	3.3655
SERPINB9	4.131	3.4973	3.8646	3.041	4.2837	3.3568	3.8183	2.4082	2.6724	3.5337	4.1996	3.0053	2.5631	3.0702	3.8546	3.2692	3.3873	4.3187	3.1124	4.6397	3.673	3.4853	3.0613	2.51	4.002	4.4725	3.2117	2.0755	2.979	4.5535	4.0844	3.3476	3.9502	3.8379	3.6415	3.1991	3.9141	3.7142	4.7081	3.4699	3.3759	3.969	3.8085	3.1431	4.3007	3.2779	2.735	3.0648	4.1127
ZNF507	4.9092	5.2141	4.3541	4.8313	4.5729	4.5917	4.1127	4.3733	4.4769	4.6594	5.2842	4.807	4.6901	4.6269	4.8988	4.7313	4.809	4.8181	4.3141	4.6099	5.0988	4.7672	4.8787	4.3085	4.3382	4.9448	4.9106	3.8921	3.8447	4.0331	5.0087	4.8807	5.0112	4.5059	4.6795	4.7789	4.6953	4.9754	4.4105	4.4856	4.3814	4.8346	4.7456	4.8937	4.9141	4.9423	4.197	4.4066	4.4081
AHSG	-1.2334	0.2864	-0.9765	-2.789	-1.699	0.3286	-3.1158	0.5667	-1.1991	-2.2029	0.5534	-1.3276	1.006	0.6775	-1.9474	-1.5021	0.787	-1.2955	-0.1676	-2.2619	-1.7906	-0.5462	-0.7689	-1.8676	0.0399	-2.2781	-0.0566	1.1983	0.5041	-0.6121	-1.7157	-0.8864	0.4709	-1.3246	-1.319	1.2121	-0.0045	-2.0543	-2.6353	0.0689	-1.6617	0.133	-1.6754	-0.0203	-0.5225	-0.4381	-0.8697	-0.2215	-0.7948
C7orf58	1.2319	0.3245	1.7285	2.611	0.2239	-0.3626	1.3666	0.3785	0.0928	0.5366	2.7626	-1.5594	0.6761	0.0115	1.0898	2.1592	1.3149	0.5712	0.2698	1.5746	2.7456	0.7853	1.2024	0.8796	0.2925	3.033	0.3638	0.1389	0.4353	1.8847	1.8219	1.8606	0.7264	1.383	2.1966	0.9635	1.7819	0.6406	2.2722	0.1597	2.3454	2.4462	1.4107	1.6511	1.5771	0.9365	-0.3726	0.1158	1.4069
PSENEN	4.2054	4.0812	4.8348	4.8189	4.8586	4.2886	5.7322	4.8146	4.8356	4.888	4.8964	4.6179	4.2297	4.5492	4.6586	4.8331	4.6298	4.0761	4.5933	4.8624	4.6933	5.4301	4.4177	4.6328	5.5779	4.8628	4.575	5.6381	5.7393	5.0239	5.0621	4.586	5.2189	5.0422	4.8624	4.7801	4.4955	5.3414	5.631	4.695	4.7547	5.718	5.0066	4.4663	4.7511	4.1689	4.9709	4.8954	5.5514
CELSR2	8.2727	7.7824	8.0781	7.5705	7.8187	7.5372	7.6826	7.4091	7.8805	8.3287	7.8331	6.8969	7.9767	7.8028	7.7167	7.3366	8.0717	8.5279	7.9802	8.7919	7.0338	7.8714	7.4455	7.4397	7.5363	7.5198	8.2314	6.3502	6.6017	7.491	8.57	7.9506	8.2234	8.0768	8.4917	7.5089	8.0275	9.0206	8.0216	7.5061	7.2416	8.3493	8.0489	6.8642	8.4532	7.4566	7.5819	8.2168	7.6613
INSM2	2.5521	1.6846	3.6497	0.6632	0.7936	4.2229	2.1576	2.5034	2.7441	1.8582	0.6254	1.909	3.7194	3.6328	1.8074	3.5018	3.7404	3.2315	1.5408	1.5436	0.2273	2.1827	4.9263	2.004	1.5589	-0.1074	2.5891	3.9591	2.5757	3.4838	2.2598	2.2413	1.6145	0.8735	1.6289	0.658	1.9949	0.3284	0.3308	3.228	2.5471	0.8805	2.3963	3.9691	1.6599	3.7969	1.8711	2.8993	1.1366
CRYZ	3.5345	0.6895	3.9556	4.3468	4.2718	1.1372	4.0707	4.0349	3.3844	3.838	4.0015	3.5634	2.6146	2.7349	4.2237	3.7633	4.4737	3.8431	3.6802	4.1081	4.1073	4.3836	3.4189	3.2022	3.3427	4.1238	3.8572	2.7108	3.1361	2.3082	3.875	3.7272	3.8997	4.1227	3.9096	3.9354	3.6519	4.6263	2.9948	2.7753	4.1135	3.0011	3.6791	3.3811	4.1232	2.5928	3.8648	3.9226	4.0516
DHRS3	4.2934	3.1086	4.8037	4.0958	4.6823	3.7874	6.0898	5.1867	5.3232	4.8332	5.8207	4.9507	3.3212	4.0816	4.1081	4.4103	3.3045	4.972	4.4139	5.5266	4.2789	5.5033	3.727	2.7036	6.0009	4.3769	4.968	5.9228	5.7447	5.4797	4.4676	4.1223	5.3716	5.4688	4.9345	4.4586	4.7903	5.6688	6.0815	5.0949	5.5287	4.9971	4.8555	3.5803	4.8184	3.0375	4.9781	3.9472	5.594
PSD2	8.3196	8.1303	6.6676	9.6932	8.6154	7.1789	7.59	8.1464	7.7686	8.25	8.7454	7.5358	8.7883	8.0404	7.9132	7.6509	8.0442	7.7627	7.8357	7.749	6.9303	7.3077	8.669	8.0336	7.0754	7.4094	8.2155	7.4472	7.1188	7.0236	8.0395	7.5364	8.1574	8.5023	8.0255	7.7514	8.1267	7.9574	9.2279	8.2989	8.6974	7.8028	8.0462	8.6778	8.2206	7.5524	7.8674	8.275	7.9417
DMD	4.7231	5.1921	5.3435	4.412	5.642	4.1674	4.5631	3.6497	4.4147	5.7351	5.0237	3.7818	4.954	4.6441	5.0887	5.0293	5.4227	5.5326	4.6705	6.1932	3.501	4.6537	4.5702	4.1356	4.8814	5.9352	5.2722	2.408	3.2994	4.7364	5.7401	5.4757	5.9358	5.5194	5.652	5.5518	5.7379	6.0521	5.4523	4.8188	4.4493	5.0065	6.2378	4.9097	5.6171	5.1664	5.4024	5.6938	3.9607
LETM2	2.8876	3.2471	1.8812	2.8917	2.6856	2.3291	1.0478	2.6644	2.1904	2.1016	1.8437	2.8596	3.1214	3.0361	2.4301	2.3478	2.2667	2.0122	2.4257	2.1035	2.2741	2.483	3.2884	2.6778	2.2716	1.9711	2.5369	3.384	2.1677	2.0801	1.9536	1.7384	2.041	1.8411	2.065	2.0666	1.6577	1.5787	1.4837	2.5257	2.3263	2.1852	2.4018	2.9712	2.0591	2.3489	1.7452	2.0002	1.8093
LRRC8D	5.7474	5.099	5.4655	5.0012	5.0599	5.0434	6.3096	5.1296	5.8719	5.8765	5.1739	4.86	4.9196	5.3642	6.1546	5.6801	5.086	5.1565	5.3705	5.5766	5.1287	6.0859	5.2809	4.8113	5.603	5.8188	5.6985	4.5772	4.0575	5.0961	6.8364	5.4219	6.4427	5.9869	5.8318	4.908	5.2965	6.5614	4.9919	4.9766	5.6002	6.9054	5.777	5.1735	6.0349	5.4142	5.5789	5.0661	5.9935
WDR3	5.4479	5.3855	4.9901	5.3225	5.0277	4.7643	4.2493	4.7665	4.5894	4.9552	5.8031	5.8411	5.1023	5.06	5.3927	5.5685	4.9878	4.7543	4.85	4.6948	5.3309	4.8795	5.4081	5.1553	4.6188	5.5544	4.759	3.8511	3.7746	4.5091	4.6225	4.9229	4.9723	4.718	5.1349	4.9177	4.7331	4.8354	4.093	4.5442	4.8388	4.9669	5.0134	5.3882	4.8566	5.1259	4.7101	4.7985	4.4249
C19orf47	3.5173	3.5671	3.1433	3.3588	2.9486	2.9947	3.8638	2.6986	3.3855	3.3179	3.2296	3.3552	3.4317	3.1482	3.1985	2.5211	2.9183	3.5669	3.7927	3.4762	3.5805	3.1749	3.2948	3.1411	3.6899	3.3768	2.869	3.6786	3.1739	3.2859	3.8637	3.1189	3.2609	3.2073	3.3693	3.0651	3.2694	3.8622	3.0679	3.2213	2.895	3.8463	3.1239	3.1735	3.6689	3.0809	3.3563	3.2726	3.9304
ZBTB40	4.9665	5.7686	5.1162	5.326	5.108	5.1269	4.9381	4.9197	5.4448	5.3156	4.8293	4.6776	5.8234	5.458	5.3198	5.4408	5.3733	5.4635	5.2473	5.2896	5.4925	4.9534	5.7485	5.0309	4.9836	5.2384	5.2418	4.3113	4.5604	4.8292	5.4497	5.4189	5.2438	5.1417	5.0835	5.2315	5.2716	5.2249	5.0732	4.9274	5.2685	5.3218	4.9373	5.6589	5.3761	5.9806	5.0073	5.2254	4.2746
AMH	2.952	2.8441	1.104	0.0174	4.0254	4.4062	3.7763	4.2499	4.7639	2.3874	2.1742	3.5511	4.4405	3.2912	1.631	1.9998	3.3945	2.837	3.7324	1.5098	1.0882	1.6505	3.0658	2.7703	2.8061	1.4891	3.7865	4.8137	5.7498	3.1133	1.7962	3.0805	2.2765	1.9615	1.617	3.6658	3.5063	1.1258	2.9247	4.7463	4.0513	1.0847	0.0347	2.2431	2.5248	4.5753	3.3053	4.0039	2.9296
HSF2BP	3.1252	4.4397	2.3971	2.7655	1.0962	3.8003	1.9961	3.2827	3.2739	2.4082	2.7153	3.0451	2.6527	3.5552	3.0179	2.7828	3.479	2.5697	2.6888	0.5716	3.5294	4.1827	3.7645	2.5458	3.0108	1.4411	2.2171	4.5315	3.5977	3.0324	2.0159	3.8295	2.2728	1.764	2.1029	4.2045	2.5978	1.4291	1.1707	3.5246	2.6462	2.6498	2.5275	2.8575	1.4538	3.4936	2.7687	2.6836	3.09
GRIK2	6.9804	7.9192	6.6262	6.6182	6.6703	7.3662	6.4442	6.4467	6.6887	6.0788	6.7771	7.0174	7.266	6.8284	6.8224	7.0723	6.9413	6.7224	6.6126	5.7195	6.1526	6.0795	7.6153	6.9225	5.9175	6.1997	6.483	7.0018	6.4544	6.6254	5.8967	6.5288	6.619	5.733	6.2543	6.4212	6.8151	5.5559	5.2934	7.0403	7.1897	6.3951	5.9776	7.5725	5.9641	7.8773	6.5294	6.6552	5.5301
NFE2L1	8.0563	7.8014	8.1359	8.1337	8.2757	7.6551	8.118	8.0679	7.8374	8.3859	8.0455	7.5906	7.997	7.979	7.956	7.7373	7.8858	8.4975	8.1566	8.8657	7.9414	8.5487	7.8588	7.7655	8.3472	8.191	8.1769	7.4109	7.4379	7.9011	8.5126	8.0532	8.2305	8.3598	8.3139	8.0512	8.1796	8.6927	8.5111	7.9826	7.9101	8.2411	8.4936	7.7648	8.3256	7.7966	7.9303	8.0322	7.9691
ANKS6	5.1688	6.141	5.4262	5.4305	4.3507	5.5493	5.4328	5.2851	5.976	5.3807	5.6627	5.0725	4.7663	5.6008	5.1166	5.6303	5.6018	5.1456	5.5387	4.4394	5.592	4.8641	5.0467	5.8463	5.4336	5.2531	5.0758	5.9417	5.8033	5.4966	5.3455	5.437	5.4027	5.2736	4.9378	6.1107	5.5436	5.3557	5.2382	5.2274	5.4428	5.3816	4.3593	5.4836	5.3231	6.0526	5.6815	5.236	5.3955
FAM113B	0.0058	-0.678	1.4941	0.252	1.0898	0.2276	2.6542	1.1052	1.5791	0.9146	0.9758	0.6074	-0.008	0.6539	0.436	0.0236	0.4297	0.0763	0.6928	0.7344	1.2234	0.6739	0.3748	-0.0965	1.9852	1.7296	0.1509	1.2165	1.5338	2.4512	0.9377	0.5617	0.1586	1.3119	1.1519	0.6586	-0.4993	1.1249	1.3389	0.8563	2.6664	2.0149	0.9249	-0.0103	1.2539	0.2505	1.255	1.1797	1.5686
STRN4	6.4983	6.4273	6.2585	5.7925	6.3507	6.2903	6.3925	5.9255	6.3449	6.5995	6.1772	6.3987	6.4821	6.3088	6.2791	5.9654	6.2342	6.639	6.9717	6.8729	6.3633	5.9843	6.2383	6.4204	6.716	6.2596	6.19	6.3857	6.2955	6.4228	6.6217	6.0945	6.0939	6.2083	6.5413	6.2471	6.4108	6.8571	6.3092	6.4577	6.137	6.366	6.3769	5.8787	6.3379	6.5908	6.4146	6.6538	6.3642
SNAPC2	3.9651	2.9884	4.0316	3.4361	3.2404	3.8379	4.6852	3.7024	3.457	3.8535	3.5931	5.0099	2.3164	3.8736	2.9198	3.1968	2.6176	3.5395	4.139	4.2867	3.4485	3.1872	2.664	4.0401	4.4445	3.0188	3.008	4.9387	4.5517	3.7749	3.7293	3.6497	3.215	3.7441	3.5098	3.5934	3.0337	3.8292	4.1061	4.3216	3.3064	3.7155	3.7326	3.1631	3.75	2.9635	3.9505	4.0213	4.2557
GNA15	1.7392	0.2502	2.0586	1.8916	1.8989	0.8517	2.2635	0.9062	1.877	1.7774	1.5768	2.02	1.0387	0.2897	1.6423	0.9207	0.6571	2.173	2.3731	2.9234	0.9685	1.9089	1.0969	1.2116	2.6239	2.2426	1.4267	2.6268	2.9652	3.0039	1.3805	0.9914	0.9055	2.7453	1.848	1.5905	0.9754	0.6582	1.8911	1.0739	3.0114	2.6925	1.9074	0.6124	1.6565	1.5901	1.9795	0.8389	2.1608
POLH	5.4749	5.1411	4.477	4.1155	5.1012	4.7767	4.5194	5.1406	4.8736	5.2391	5.3618	5.0756	5.3006	4.6702	5.1748	4.9739	4.9817	4.5505	4.8461	4.3516	4.7289	4.3994	5.1932	5.2048	4.3789	4.7897	4.6647	4.768	4.5826	4.6788	4.6934	4.833	4.8548	4.6238	4.6428	4.958	4.4791	4.2663	4.4787	4.8225	4.6485	4.5344	4.7298	5.6011	4.5758	5.1304	4.4904	4.6656	4.6727
UBXN11	2.9242	0.6174	3.6013	3.8053	4.1817	3.5939	4.2646	3.4496	3.8103	4.0032	3.119	4.1673	2.9013	3.4969	3.2633	2.4575	3.2181	4.2456	4.2506	4.8823	2.5734	2.9056	3.2665	2.9545	4.2073	3.3793	3.5705	4.7256	5.2975	4.1548	3.6834	3.7572	3.6535	4.3506	3.8166	3.994	3.7471	4.3066	4.6706	3.5208	3.9394	3.139	4.2093	1.3833	3.8918	3.1423	3.9643	4.3374	4.1515
C19orf12	4.6709	4.3869	4.8864	4.9959	5.5306	4.6598	4.8257	4.5344	4.4274	5.2198	5.2864	5.4231	4.5102	4.8514	4.6798	4.3787	4.7127	5.2374	4.9486	6.1932	4.3607	4.4138	4.6236	4.7482	4.9242	4.484	5.0273	4.509	4.5399	4.6189	5.0235	4.7569	4.8842	5.3058	5.3822	4.4945	4.9083	5.8831	5.323	4.4673	4.7281	4.4727	5.2928	4.3332	4.8808	4.3579	4.8372	5.4032	4.7009
SNX21	5.2392	5.1965	5.088	5.3429	5.1147	5.3388	5.6273	5.2695	5.6048	4.9676	5.626	5.61	4.9335	5.4022	4.7489	4.7551	5.4236	5.0834	4.8147	5.6166	4.7748	5.0981	5.3622	5.2821	5.6637	4.8393	4.9443	6.2579	6.2861	5.394	5.1125	4.9243	4.9751	5.2038	4.9566	5.1869	4.9388	4.9938	5.4075	5.3217	5.0635	4.981	5.015	5.1577	5.1443	5.2757	5.4139	5.3156	5.2008
SLC14A2	2.1202	0.8629	4.4928	2.385	0.0757	1.2478	1.1675	3.8203	3.1764	-0.9588	3.5409	0.7064	0.8918	-0.0826	-0.7401	2.4177	2.9406	2.4827	1.6869	-1.9675	-0.3407	2.7355	3.5821	-0.405	0.3597	1.0959	4.3856	2.1966	-0.8196	2.9082	1.9669	3.7189	2.5746	2.1507	2.4026	5.3375	2.7211	1.491	2.8086	0.1816	-1.5525	3.2919	0.0245	-0.6463	3.8196	3.8238	1.77	0.7504	2.3882
IRGQ	5.4612	5.4698	5.9595	5.1253	5.7134	5.5029	5.3669	5.382	5.4354	5.7528	5.3831	5.5371	5.7591	5.6157	5.4117	4.9835	5.3133	6.1913	6.1913	6.4673	5.3031	5.3215	5.2572	5.532	5.8023	5.1958	5.8334	5.8145	5.8237	5.5704	5.7883	5.5492	5.7162	6.0325	5.8097	5.3506	5.4676	5.8595	5.5052	5.535	5.5835	5.4728	5.6094	5.5101	5.6722	5.2637	5.8106	5.7357	5.48
SLC35B2	6.5862	6.3353	6.6186	6.1089	5.8741	6.5065	6.4156	6.3387	6.6755	6.3078	6.5738	6.4532	6.6342	6.1319	6.2144	6.4898	6.7155	6.2185	6.4636	5.3979	6.5305	6.5925	6.4701	6.6776	6.5646	6.2178	6.0153	6.731	6.6911	6.5376	6.5321	6.4525	6.4587	6.2097	6.3497	6.5179	6.2261	6.2986	5.9425	6.6466	6.101	6.8694	6.0319	6.3849	6.2167	6.6819	6.5229	6.3	6.4671
CDKN1A	7.1445	4.9974	5.9235	5.721	7.7183	5.5427	7.5541	8.6873	7.3385	6.6595	7.7404	8.2017	6.1771	6.53	7.4127	7.4865	7.2081	8.518	5.5836	7.2562	6.4989	8.1563	6.0885	7.568	7.2156	6.1214	7.4074	7.1555	7.275	7.8286	6.65	5.9327	5.4351	6.492	6.5583	7.463	6.4637	4.7454	7.5467	6.6608	4.3731	5.8872	7.2483	8.3754	8.287	6.443	4.8067	6.2412	9.2666
TMEM57	5.6224	5.774	5.2699	4.8937	5.5148	5.2959	5.5197	5.0813	5.2828	5.1934	5.2497	5.4385	5.5139	5.6969	5.3791	5.6941	5.1163	5.2007	5.5161	5.5808	5.4657	5.4728	5.8615	5.0897	5.4131	5.313	5.3659	5.6963	5.0331	5.3866	5.3922	5.3245	5.4314	5.3025	5.1809	5.0078	5.1519	5.2569	4.9859	5.4593	5.5685	5.5547	5.4158	5.1981	5.1909	5.3672	5.0802	5.241	5.022
TTLL6	-1.0691	1.806	-1.5035	-1.0146	0.4804	0.8363	0.9712	1.3771	1.665	0.071	1.0149	0.8976	0.9952	1.4315	0.0338	-0.4921	1.1099	-0.1275	-1.2657	-0.3301	0.125	0.0446	0.7146	2.4432	1.118	1.7892	0.925	2.0875	1.5817	-0.1276	0.9423	1.2817	1.6353	0.0565	0.3011	1.632	1.3416	-1.1637	-0.7006	-0.0857	1.0268	-0.4584	2.0556	0.7661	-0.4106	1.5774	1.469	2.0633	0.745
STX6	7.5958	6.9965	6.7903	6.4309	6.6364	7.3355	6.8627	6.8606	6.6205	6.6789	6.8993	7.1323	7.2913	6.7644	7.0853	6.8797	7.5821	6.5069	6.7581	6.5273	7.0511	6.6497	7.1832	7.5631	6.5032	6.7327	6.5273	7.4126	7	6.7489	6.7049	6.8462	6.8755	6.5418	6.836	6.9017	6.7633	6.3657	6.192	6.4499	6.8481	6.7046	6.4494	7.2978	6.3976	7.1013	6.8438	6.9634	6.3899
FOXF2	3.4404	3.7332	1.5707	3.1244	2.5732	2.9392	3.2432	3.3757	3.3457	3.8957	3.0341	3.7754	4.4632	3.823	2.9501	3.5024	3.5175	1.9282	4.4707	2.3958	4.9009	2.9058	3.549	4.1521	2.867	3.2169	2.5788	3.5308	2.6372	3.5988	2.5764	3.4917	2.2937	3.1917	2.1204	3.0316	2.8771	2.2806	2.3865	3.7985	3.0291	2.4224	2.7842	3.8828	2.1046	1.2462	2.8719	3.5422	1.8971
ZMYM1	2.879	3.4458	2.3337	2.8796	2.7955	3.1596	2.3808	2.9652	2.8074	2.6582	2.6918	2.4095	3.0544	2.5203	2.9977	3.2027	2.9638	2.2353	2.3049	2.3025	3.0103	2.6271	3.2163	2.858	1.8282	3.0059	2.6909	1.7079	1.7302	2.3306	2.875	3.0173	2.8453	2.4587	2.8936	2.6712	2.5894	2.6946	2.3401	2.903	3.1885	2.6947	2.7887	3.1172	2.6721	3.4202	2.592	2.9516	2.2784
CASKIN2	6.7189	6.551	7.3966	7.0943	6.7161	7.6921	7.1974	6.9095	7.5515	6.7748	7.636	7.1279	6.648	6.8164	6.7909	6.8233	6.9908	7.1596	7.0759	6.4234	6.6778	6.8131	6.9803	8.1241	6.8186	7.0683	6.5155	6.7629	7.3213	7.5711	6.8276	6.9938	6.7269	6.5711	6.5027	7.4491	6.9203	7.1202	6.8705	7.2039	6.6202	6.9737	6.4264	8.0678	7.0244	6.5937	7.282	7.4023	6.8511
NUP62	6.0731	5.8263	5.6775	5.602	5.5893	5.4697	5.8104	5.4167	5.7583	5.9636	5.4865	5.5663	6.1146	6.09	5.7087	5.5623	5.593	5.7234	6.0459	5.7678	5.9546	5.5952	5.9316	5.5728	6.1041	6.0155	5.4244	5.5402	5.496	6.1479	5.84	5.681	5.6372	5.5157	5.56	5.6925	5.5082	5.6445	5.438	5.7434	5.6767	5.9644	5.5227	5.5613	5.508	5.9918	5.5839	5.7611	5.5556
SPC25	3.0497	3.0542	1.6371	1.3229	3.2167	3.2541	1.0473	1.9781	1.997	2.8486	2.2259	2.7349	3.888	2.7616	2.6749	2.8475	2.6841	2.3969	2.4922	-0.2981	2.986	2.2334	4.2611	2.6491	1.6372	2.4416	2.3896	4.451	2.6279	2.7464	2.2587	1.8517	3.3342	1.0875	1.8212	1.9064	1.8864	-0.2977	-1.14	3.3814	1.4397	2.2531	2.2578	3.8305	1.4566	2.4778	2.207	2.612	0.9353
IKZF1	2.7784	1.8158	2.783	2.7282	2.7914	1.8525	3.803	1.7811	2.4706	2.2875	3.8799	0.9756	1.4051	2.6954	2.3972	3.08	2.1099	3.1554	1.3551	2.8695	3.0106	2.344	1.9655	1.906	3.9273	4.213	1.7272	2.0817	2.9673	4.1987	2.6926	2.705	2.57	3.0937	2.7664	2.0925	2.2756	1.8052	3.2669	2.482	4.5438	3.7952	2.3482	2.0508	2.1389	2.743	2.1393	1.623	3.4264
DCTD	4.1977	2.6445	5.5638	3.9302	4.9326	3.997	5.0737	3.9445	4.5782	4.8812	4.4808	2.5251	2.8416	3.8206	3.9818	3.7705	3.6997	4.8874	4.3401	6.1163	3.3986	4.1037	3.2554	3.2603	5.209	4.3686	4.4554	2.4212	4.4705	4.4152	5.0357	4.0525	4.8112	5.3164	4.9275	3.3599	5.0005	5.4469	5.9491	3.6589	4.6246	4.7134	5.0981	2.4348	4.9943	3.9642	4.1761	4.5504	4.1777
MED7	3.2491	3.3262	3.3484	3.8464	3.233	3.4613	3.5843	3.7973	3.5071	3.0459	3.5106	3.5522	3.2034	3.057	3.3254	3.6277	3.4534	2.9652	3.2365	3.1636	3.0365	3.2861	3.4406	3.4522	2.9193	2.8525	3.3113	4.2698	3.7883	3.3851	3.2027	3.1027	3.5566	3.4437	3.3854	3.3127	3.1953	3.4475	3.1265	3.1623	4.0413	3.3774	3.2555	3.3961	3.2703	3.3024	3.4669	3.3129	3.6315
FAM155B	3.8516	4.5257	3.9932	2.1565	2.6547	3.9715	3.3517	3.3576	3.3157	3.822	4.2067	4.7739	3.7388	4.6887	3.3162	4.1183	3.9872	3.5505	4.4837	2.4967	3.3747	3.5067	3.7393	4.5467	4.085	3.2756	3.3527	4.0566	3.6155	3.7517	3.3999	3.9109	2.9897	2.6802	3.3834	3.7721	3.2277	3.3184	2.4343	4.3736	2.6353	3.4059	3.1076	4.6769	2.9742	3.4935	3.4117	3.7329	3.9795
MGA	5.1105	4.4655	5.0535	5.3258	5.192	5.185	4.3	4.7546	5.0836	5.0873	5.2846	4.2492	3.4222	4.2996	5.5994	5.1975	5.2147	5.1176	4.4413	5.3194	5.3474	5.1134	5.4477	4.699	4.2228	5.6961	5.4141	3.146	4.2952	4.6905	5.5866	5.4884	5.3346	5.2613	5.4033	5.3437	5.3677	5.4219	5.1725	5.0881	4.8278	5.4168	5.3007	5.4759	5.312	5.517	4.8117	5.1369	4.4401
CCDC97	5.4749	5.5048	5.0596	5.3228	4.8569	5.0975	5.4694	4.9649	5.3072	5.4021	5.1051	5.0686	5.8377	5.9339	5.0954	5.237	4.9146	5.2244	5.7403	5.245	5.3881	5.4233	5.6398	5.5727	5.8577	5.4412	4.8362	5.63	5.2089	5.1888	5.3423	5.2019	5.063	4.9227	4.9632	5.3413	4.9879	5.0209	4.9273	5.3218	5.1259	5.5325	5.0623	5.4734	5.0977	5.2242	5.2275	5.0223	5.243
CCDC135	-2.2937	-2.604	-1.104	-1.8509	-1.3533	-1.6252	-1.5631	-0.1102	-1.6058	-2.0815	-2.274	-2.1129	-4.1038	-3.5258	-1.346	-2.9746	-2.6921	-0.8823	-2.6014	-0.6651	-2.4369	-2.6275	-2.0482	-3.606	-1.4661	-0.7048	-2.3051	-0.7684	-1.9882	-1.2794	-1.4781	-1.8005	-2.6364	-0.2521	-1.7546	0.1674	-2.1434	-0.5104	-0.259	-0.9416	-1.2193	-2.0058	-1.9924	-3.2824	-1.6184	-1.6617	-1.2791	-2.3042	-0.8865
ZNF805	3.4001	3.5227	3.3057	3.3742	3.4902	3.5319	3.4546	3.3952	3.349	3.3451	3.2339	3.4366	3.3267	3.7205	3.3489	3.6258	3.4162	3.6177	3.444	3.6236	3.999	3.3864	3.2677	3.2917	3.2442	3.2602	3.2237	2.6433	2.8832	3.4395	3.2894	3.1804	3.5537	3.4093	3.3373	3.0927	3.282	3.4707	3.2016	3.0699	3.4871	3.43	3.5656	3.5847	3.4674	3.5687	3.3995	3.3241	3.5289
PINK1	7.3548	6.7862	8.1702	8.247	8.375	7.3572	8.2993	7.9673	7.7336	8.3188	7.9494	7.2925	7.1149	7.694	7.6526	6.9876	7.5047	8.3739	8.2026	9.1538	7.446	7.7278	6.637	7.1342	8.143	7.4813	7.8765	8.0029	8.5747	7.7292	8.394	7.6061	8.1343	8.515	8.319	7.5344	8.1181	8.7664	8.5191	7.8448	7.8911	8.0714	8.4832	7.2189	8.109	7.1448	8.1958	8.2407	8.0929
GPRIN1	6.7605	7.3436	6.5846	5.9715	6.0279	6.5154	5.4517	5.7298	6.049	6.3633	5.9516	6.7877	6.8663	7.0878	6.1091	6.5523	6.6576	6.6244	7.1213	6.9651	6.6481	6.0585	6.309	6.91	6.7539	5.9342	6.2522	6.8248	6.5827	6.6996	6.1296	6.293	6.2147	6.1528	6.6464	6.1287	5.9562	6.465	6.1927	7.1453	6.5782	6.1473	6.4383	6.6161	6.0185	6.8028	6.238	7.1168	5.5946
MAGI3	3.4326	4.043	4.6181	4.5463	4.6067	4.2824	3.2592	4.2155	3.8889	4.6346	3.8519	2.6856	4.2469	3.6669	4.1615	4.2175	4.2626	4.6767	3.6705	5.5662	3.3452	3.9552	4.2245	3.4389	4.0246	4.1376	4.8873	2.3831	2.8597	4.2002	4.8543	4.6877	4.5507	4.6505	5.1559	4.4496	4.6892	5.4252	4.9914	4.3922	4.0354	3.8731	5.1041	4.5126	4.9095	4.5244	4.0139	4.9447	4.047
ZNF329	3.512	3.7845	3.9264	3.6935	4.1933	3.6741	3.7609	3.613	3.6722	4.059	3.623	3.5605	3.7807	3.9067	4.0127	3.6793	3.8766	3.8938	3.9505	4.701	3.6828	3.2802	3.8887	3.5308	3.3864	3.8737	3.7298	4.083	4.0877	3.5127	3.8981	3.7576	3.7713	4.0036	4.2941	3.5131	3.8287	4.0685	3.4786	3.5834	3.8489	3.778	4.0843	3.7176	3.853	3.6141	3.9074	3.7288	3.571
SELPLG	4.2346	2.1067	5.1802	5.1879	5.0033	3.0666	5.9423	3.0177	4.6281	4.3558	5.5345	2.39	3.2868	3.8524	4.5202	4.5594	4.2941	3.9364	4.5996	4.7656	5.1971	3.9558	3.3963	4.0358	5.1988	5.778	4.3378	5.3766	6.1663	5.2903	5.5818	5.4371	5.097	5.2969	5.0082	4.5036	5.0554	4.8693	6.5591	4.7239	6.354	6.0446	4.9072	3.6801	4.9253	3.4452	4.8894	4.1423	5.6362
ACAT2	5.6443	5.9781	7.1495	5.5276	5.4035	6.4136	6.3424	6.4066	6.0949	5.2398	5.7505	5.2817	8.1277	6.0409	5.6178	7.1907	6.6104	6.5531	6.153	5.7766	6.0338	6.3469	7.7619	6.8322	7.3897	5.3685	6.05	7.8712	7.4446	5.8802	6.6101	5.9437	6.3241	6.2908	6.1811	6.4566	6.3637	6.102	5.6798	5.0337	5.7787	6.2426	6.0281	7.5468	5.6926	6.6484	6.0446	5.9101	6.0818
DRAM2	4.186	4.3423	4.4997	4.8248	4.5519	4.2339	5.6014	4.5824	4.6617	4.5182	4.8001	5.0687	3.9413	4.239	4.3823	4.9091	3.9802	3.7869	4.2569	4.2502	5.0403	4.7713	4.1922	4.3417	5.1955	4.7754	4.1285	4.7636	4.5967	4.7306	4.5252	4.2545	4.3493	4.3323	4.3558	4.1565	4.2837	4.3677	4.1723	4.3389	5.4576	4.6232	4.5975	4.4169	4.2225	4.2429	4.2669	4.1407	4.7446
SUPT5H	7.5806	7.6161	7.2201	7.3331	7.7241	7.3586	7.4097	7.353	7.3092	7.4981	7.0989	7.3923	7.6058	7.722	7.1415	7.2659	7.1555	7.8292	7.9743	7.6833	7.3943	7.2663	8.0096	7.7127	7.9372	7.2854	7.3098	8.0785	7.845	7.4568	7.3889	7.3466	7.1893	7.345	7.179	7.3417	7.1348	7.4437	7.2537	7.6471	7.1176	7.257	7.6041	7.4288	7.298	7.1386	7.3349	7.2844	7.1844
SH2D6	-2.1108	-1.4005	-0.9882	0.0317	-0.0578	-3.2103	-0.2726	1.1963	0.8352	0.0091	-1.0014	-0.5115	-1.2467	-1.0589	-2.3832	-1.8966	-1.2848	-0.9764	-1.1308	-1.9214	-2.7194	-1.5336	-0.2939	-1.4762	-0.4121	-2.974	0.1274	-0.4383	-0.3059	-0.3199	-0.9074	-1.7247	0.2248	-1.4108	-1.855	-0.2466	-1.208	-0.4035	0.1964	-0.1568	-0.8987	-0.9659	-1.0146	-1.7416	-1.1377	0.324	-0.6244	0.5526	0.1525
MRPL18	5.4454	5.3231	5.3585	5.9658	5.8774	5.3451	6.0861	5.8097	5.7345	5.4752	5.5655	6.1149	5.6326	5.6636	5.6941	5.6835	5.5463	5.824	5.7545	5.6313	5.9571	5.8425	5.6361	5.9481	5.7329	5.1351	5.4063	6.3957	5.9676	5.732	5.5192	5.3525	5.5019	5.6109	5.4718	5.5227	5.2847	5.4102	5.503	5.4852	5.7165	5.5989	5.7742	5.6725	5.3568	5.217	5.6966	5.623	5.8569
PRPH	1.9061	2.9009	0.0094	1.4141	3.4726	2.3907	2.151	3.4097	2.5785	1.7496	1.5638	4.1686	4.3447	3.6372	0.4025	0.9877	2.4685	2.8592	3.6195	-0.3474	1.5237	1.3453	3.5598	1.9864	2.2182	1.1316	1.7518	5.0288	3.5942	2.0193	1.685	2.3637	2.2502	0.2308	0.7368	2.2359	2.4071	1.158	0.5955	3.4771	2.7282	1.1385	2.3156	1.6615	0.7828	2.1289	2.6124	2.7517	1.3314
FRMPD1	3.7087	4.424	4.5665	3.0216	2.2921	4.529	1.1211	2.7902	3.3624	2.9469	4.2908	3.9835	3.5958	3.9597	3.3794	4.3487	3.7394	3.2571	3.5454	3.035	2.2268	3.0536	3.1003	3.8747	3.0881	4.0599	2.8861	3.8246	3.9064	3.9615	3.3531	3.9456	3.6641	3.2161	3.4663	3.5657	2.952	2.4083	2.7778	4.5597	3.2188	3.4742	2.5966	4.1301	3.4923	3.8778	3.4989	4.4036	2.005
G6PC2	3.1521	2.5046	-0.6401	-1.5724	4.3576	1.8413	-0.3201	1.7519	-1.7797	1.0405	1.1985	0.3197	2.0186	1.6369	-0.4306	1.2798	-0.4827	1.6599	-1.6614	-2.3599	1.1085	2.2508	6.469	0.0104	0.7376	-1.3825	2.6541	3.5667	-1.0546	-0.5772	-1.2287	-1.2368	0.4435	-2.5441	-2.0706	-0.1404	0.223	-2.5512	-1.8777	2.3244	-1.1852	-0.9739	1.9605	2.7608	-0.0557	-1.0981	-4.0698	-0.7959	-1.4813
ZFP41	5.8727	5.4604	5.2473	5.0112	4.959	5.291	5.1742	5.4547	5.6596	5.389	5.3321	6.4924	5.9234	5.9922	5.0105	4.9646	5.2031	5.4112	5.7936	5.011	5.1299	5.1406	5.4277	5.464	5.502	5.2404	5.0775	5.6485	5.468	5.3772	5.0419	5.2286	5.246	4.8852	5.1506	5.5019	5.2787	4.9316	5.2612	5.7704	5.188	5.3215	5.0886	4.9554	5.3153	5.35	5.2651	5.6169	4.9791
ATP13A2	6.1373	5.8137	6.8174	6.6539	6.9593	6.1918	6.3487	5.8249	6.2719	6.863	6.0471	6.08	6.3229	6.5407	6.3235	5.4052	6.3234	7.2915	7.1903	7.9004	6.2802	5.6546	5.8065	6.4526	6.9939	6.152	6.6837	6.4137	6.696	6.8702	7.0572	6.4621	6.188	7.002	7.1203	6.2794	5.0243	7.2328	6.6984	6.4317	6.129	6.365	7.0748	5.9692	6.8164	5.7562	6.7105	7.1922	6.284
CD3EAP	4.2513	4.5987	4.3368	4.2829	4.5321	4.55	4.1604	4.5556	4.3774	4.7308	4.479	4.2582	4.3657	4.7583	4.0636	4.268	4.1871	4.9692	5.08	4.821	4.589	4.1919	4.6898	4.79	4.4487	4.4716	4.3966	3.7271	3.6916	4.2342	4.4293	4.7615	4.4238	4.4769	4.3148	4.3471	4.2918	4.598	4.4716	4.5341	4.278	4.4147	4.5812	4.4908	4.4256	4.5151	4.3653	4.4446	4.2128
C14orf23	4.4108	2.4381	2.7736	0.4536	2.5214	2.8815	1.7808	2.8133	1.9275	2.4318	2.5897	2.6537	2.1298	2.0597	2.6884	2.6804	3.0144	2.1922	1.4244	2.6224	1.9725	2.8053	3.1825	2.2967	0.9983	1.3477	2.9595	3.5251	2.7078	2.3971	2.2776	2.5941	3.1641	2.237	3.281	2.8364	2.714	2.1168	2.6003	2.4418	1.9278	2.3685	2.8984	-0.9549	2.5113	2.0401	2.1947	2.6788	2.5028
CYBB	4.0434	3.3896	5.329	5.1947	4.1682	3.7891	5.9627	4.0696	4.6642	4.3705	5.8054	3.7106	3.966	3.6839	3.563	5.2346	4.3607	3.0728	3.0594	5.3637	4.3475	4.5746	4.1283	3.4908	5.2735	6.519	3.4196	3.7249	4.9607	6.4366	4.6789	4.5599	4.1536	5.1558	4.961	4.2678	3.7306	3.3528	5.826	4.2562	6.7203	5.7085	4.1034	4.269	4.2085	4.8641	3.7448	2.6114	4.9895
CTNNBIP1	5.4349	5.5229	6.0602	5.4125	5.9988	5.8788	5.9693	5.1815	5.8954	5.9537	5.9228	5.4147	5.6328	5.8229	5.3717	5.4376	5.6562	6.0216	6.0671	6.2577	5.348	5.6158	5.7317	5.4764	6.2491	5.4825	5.6586	6.3399	6.3759	6.0218	6.167	5.8341	6.2439	5.9485	5.9463	5.6844	6.0262	5.8809	6.0494	5.7908	5.4396	6.1254	6.2663	5.6045	5.9566	5.8222	5.9754	6.1912	5.9606
CCBL2	3.4761	4.2222	4.0652	4.2872	3.9036	4.7385	4.3442	3.9248	3.8084	3.6355	3.5553	3.1269	3.8924	2.8923	4.5691	4.1315	4.9929	3.7887	3.507	5.1344	3.7723	3.5115	4.1131	3.3337	4.3071	3.9749	4.5959	4.3223	3.5267	3.6479	4.3736	4.3372	4.4914	3.8753	4.1346	4.6265	4.037	4.8451	4.6406	4.4092	4.4121	3.7818	3.9194	3.5972	4.1131	4.6441	4.5905	3.5582	4.1662
HEMK1	4.3192	4.8227	4.1386	4.8845	4.7559	4.3813	4.242	4.863	4.7803	4.2436	4.4926	4.2381	4.8649	4.8417	4.3022	4.2688	4.5801	4.4992	4.7481	3.8029	4.3067	3.8513	5.16	4.8713	4.5219	4.0336	4.3519	5.7817	5.4978	4.4783	4.1949	4.6848	4.3704	4.5064	4.2634	4.7126	4.4932	4.2798	4.6832	4.3491	4.5544	4.2436	4.576	4.1987	4.3948	4.5689	4.2991	4.3512	4.6524
SPNS3	-0.5695	-2.5566	-0.3791	-1.8795	-0.2868	-2.2381	-0.1785	-1.4272	-0.6096	-1.7511	0.7417	-1.0687	-0.9214	-1.6712	-0.88	-2.0363	-1.3751	-0.8781	0.2712	-0.2876	-0.5943	-3.8641	-2.001	0.1547	0.4013	0.3543	-1.9896	1.9325	2.4986	1.1719	-0.0743	-0.099	-2.2883	-0.5111	-1.6262	-0.5453	-0.379	-1.0159	1.1834	-0.6868	1.5476	0.5653	-2.03	-1.3371	-0.3522	-1.9979	-0.2869	-1.0942	0.3611
GRAMD1A	5.9201	5.6431	5.6745	5.1856	5.6221	5.8122	5.8733	5.38	5.7889	5.7888	5.5535	6.2362	5.8935	5.7206	5.5903	5.3459	5.4538	5.804	6.2761	6.1398	5.8259	5.2713	5.4083	5.6626	6.3166	5.7627	5.4156	5.9617	5.8748	5.8731	5.5279	5.3288	5.2728	5.3084	5.4369	5.393	5.4188	5.3922	5.4984	5.9707	5.5953	5.5278	5.4018	5.494	5.4105	5.3124	5.7325	5.9311	5.6221
TDRKH	5.2053	5.6035	4.9766	4.9328	5.8847	4.6032	4.0388	4.5686	4.4077	4.5963	4.5477	4.6713	5.893	5.2957	4.748	5.1622	5.0265	4.9692	4.7716	4.7974	4.2225	4.8383	6.3429	5.346	4.9582	4.2463	4.8058	5.0414	4.0813	4.5135	4.937	4.6812	4.7754	4.5727	4.695	4.7778	4.4717	4.4457	4.2108	4.6446	4.5682	4.6942	4.8567	5.6686	4.5213	5.3202	4.3337	4.9735	3.8274
BIN2	1.8711	1.4397	2.3677	2.6385	2.978	0.6477	3.8523	1.6018	2.9523	1.7954	3.0317	1.509	1.6577	2.1509	2.4656	2.4627	2.4168	2.1157	1.4198	3.1889	1.9343	2.0326	1.0421	1.5243	3.9154	3.4135	1.8002	1.9209	3.2146	3.8138	2.5703	2.7778	2.7524	2.5337	2.6104	1.8625	2.5017	2.2628	2.9538	2.6208	3.8992	3.8429	2.2491	1.669	2.3038	2.682	2.6313	2.2292	3.1579
RASAL3	1.1994	0.3176	1.4989	1.3483	1.9935	0.747	3.1582	0.8798	2.5062	1.4171	2.3978	0.5504	0.7702	1.2814	1.2089	1.0139	0.2205	1.3892	1.6631	2.0879	1.7539	0.6903	0.284	1.1127	2.9799	2.3757	0.5338	2.8589	3.5779	3.2836	1.7806	1.7397	1.1565	2.0387	1.4187	1.0607	1.1139	1.7054	2.2859	1.2797	3.093	2.9634	0.865	0.5903	1.5667	1.3818	1.8543	1.1393	2.9204
CORO1A	4.7559	3.9424	5.7053	5.3052	5.5184	5.0193	6.3202	4.2565	5.3242	5.6604	5.4612	4.7942	4.9293	5.1889	4.9988	4.7863	4.7777	5.6544	5.6259	6.712	4.3571	4.5701	4.2684	4.4233	6.3192	6.0863	5.2622	6.107	6.7317	6.8973	5.4711	5.3161	4.9994	5.8579	5.9034	4.9573	5.1365	6.3623	5.8949	5.3088	6.081	5.9591	5.5358	4.206	5.2004	5.0789	5.2929	5.7594	6.2036
PDCD5	4.0788	4.0261	4.3007	4.1551	4.6301	4.4288	4.8843	4.5556	4.7241	4.3665	4.9626	5.9395	4.224	4.4038	4.1203	4.354	4.312	4.6122	4.9613	5.1589	3.9032	4.0004	4.4373	4.3621	4.8411	4.2728	4.4717	5.1366	5.3221	4.7135	4.3058	4.2475	4.5109	4.4491	4.2734	4.1751	4.6004	4.9222	4.4319	4.4368	4.6331	4.4016	4.4825	3.6109	4.3564	4.3385	4.8158	4.4884	4.783
IL28RA	-0.3048	0.3429	1.1194	-0.6102	0.3257	-0.2823	2.549	-0.0517	-0.126	-0.0525	3.0192	-1.3245	-1.9233	0.965	-0.1111	1.8401	-0.1526	0.2868	-1.0006	1.337	1.2114	0.6268	0.6418	-1.5117	2.6553	2.9058	0.1273	0.4808	0.5713	2.102	0.7067	0.1054	0.6421	0.5849	0.5635	0.5824	-0.0024	0.6741	1.9093	0.7147	0.7849	1.4171	1.0754	0.3047	1.0257	-0.2923	-1.0208	-0.5225	2.4562
L1CAM	8.5347	8.4378	7.6302	6.1635	8.599	7.6562	7.2144	7.9356	6.9598	7.7439	6.0335	7.223	8.5163	7.9519	7.1935	8.1219	7.3412	8.4299	8.3444	8.3784	2.4613	7.3681	9.293	8.5262	7.6157	4.8775	8.0229	6.6831	6.9427	7.447	7.1473	7.0712	8.2733	7.1477	7.7447	6.3591	7.1256	7.462	6.8748	8.5799	6.7362	6.6444	8.7605	8.4575	7.1928	8.0943	6.4207	9.2549	5.6871
CLEC4F	-0.3845	2.0454	0.7772	1.1931	0.6029	3.3941	0.716	3.2334	3.0419	-0.7053	1.3052	2.5938	-1.0085	0.5072	0.4893	1.8441	1.9345	0.2321	2.0859	0.39	1.1273	-0.1179	3.561	1.0019	1.3487	-0.4342	1.6818	2.3402	2.5808	2.5666	-0.6234	2.9449	-1.8183	0.8247	-0.0641	2.1402	1.008	-0.3151	0.6257	3.3594	1.5387	0.0603	1.5316	0.0828	-1.0024	2.5155	2.7085	2.2653	1.42
PEPD	5.4693	5.0279	6.2793	6.1052	5.4109	5.6499	6.9516	5.9517	6.4243	6.155	6.1752	5.8745	5.3373	5.8225	5.8654	5.9014	5.6486	5.9666	5.6308	5.9449	5.7433	6.7705	5.3757	5.8927	6.5773	6.1968	5.7918	6.6521	6.5995	6.0514	6.461	5.7707	6.125	6.2652	5.9942	5.8521	5.7001	6.2847	6.2447	5.4402	5.8264	6.8735	6.0744	5.7096	6.4269	5.4623	6.2442	5.8162	6.9444
TM6SF1	3.1067	2.8896	3.7841	2.8467	3.7953	3.218	4.5352	3.0666	2.8511	3.2229	3.7074	3.0239	2.9103	2.5059	3.5405	3.5368	3.5815	3.8746	3.3287	4.2638	3.4724	3.4157	2.8877	3.3093	3.6131	3.8143	3.5722	3.3624	3.445	4.1424	4.0078	2.8736	3.5044	4.254	3.939	3.0988	3.9092	2.9424	3.8776	2.9954	4.1541	3.6636	3.978	3.5683	4.0016	3.3133	3.3484	3.2142	3.6789
DENND1C	1.2817	0.3397	1.259	0.6212	1.2594	0.6603	3.014	0.4457	1.3436	0.8375	1.4994	1.8002	0.2167	0.773	0.7906	0.7263	-0.1097	0.6858	1.1235	1.3943	0.8866	1.1605	-0.0377	0.4239	2.7796	2.2069	0.2089	1.735	1.844	2.8215	1.3875	1.2234	0.4398	1.4243	0.8673	-0.1936	0.46	1.271	2.1205	1.1365	2.6527	2.3894	0.6355	0.2313	1.0071	1.4323	0.7434	0.4525	1.9928
CAMK4	3.7582	3.1671	3.1255	3.9279	2.4672	3.0557	0.9796	2.0369	1.1674	2.5391	3.8128	3.1099	2.301	2.8303	4.1153	3.7752	4.3373	3.5946	2.3616	4.0674	3.7991	2.5677	3.0042	4.9906	2.6335	3.4215	3.8589	2.2283	1.8502	2.8269	3.434	3.4611	3.0903	3.3651	4.5134	3.6138	2.9738	4.9552	3.5954	2.5964	2.6973	2.5614	3.8023	5.2258	3.5828	2.9028	1.6801	4.1814	2.0461
IQCC	2.1932	2.2172	1.5481	1.8057	2.1141	1.9886	1.8491	2.1629	2.3745	1.9887	1.1956	1.8772	2.3196	2.0832	1.6336	1.7054	1.846	2.1369	2.2111	2.0536	1.6336	1.8221	2.2731	1.6591	1.6218	1.3386	1.9905	2.8091	2.3825	1.8033	1.82	1.6482	1.779	1.995	1.6665	1.8411	1.6354	2.198	1.4383	1.628	1.7145	2.1428	2.0713	1.8731	2.1239	2.4412	2.2337	1.8208	1.862
SLC24A3	7.8443	7.8226	6.6404	5.8114	6.8159	7.268	5.667	6.5802	6.3794	5.9875	7.4484	6.7415	7.8199	7.7471	6.3118	6.7728	7.469	6.4429	6.884	5.8622	6.5788	6.4654	7.6408	7.3976	6.7211	6.3798	7.1271	7.611	6.8056	6.6235	5.9294	6.008	6.8152	6.1079	6.9719	6.5342	6.7521	5.7608	6.6864	7.3439	6.292	6.4015	6.3798	7.773	6.0626	6.6642	6.528	6.8401	5.8912
PTGS1	2.8317	1.9757	3.4045	3.5302	3.028	2.4193	5.0677	2.253	3.4399	3.0285	4.0284	1.5166	2.3549	2.6456	2.5354	3.3821	2.6635	2.5329	2.2556	3.6588	3.3885	2.2454	2.0502	2.7562	4.8631	4.9902	2.0598	3.4428	4.2195	4.6706	4.0732	3.4232	2.8523	3.536	3.3539	2.8128	3.1216	2.6298	4.4435	2.7329	3.8777	4.6333	3.2908	2.4464	3.2967	2.7918	2.9198	2.0059	3.9697
FAM178A	6.8605	7.0363	6.3944	5.9285	5.9853	6.5296	6.2458	6.3608	6.4831	6.2862	6.3471	6.339	6.565	6.5198	6.5191	6.8422	6.5452	6.3237	6.2084	5.7355	6.3875	6.1069	6.9087	6.5632	6.1043	6.9539	6.5013	6.0553	5.9216	6.2923	6.7581	6.779	6.5742	6.0804	6.2357	6.326	6.585	6.5607	6.1044	6.4882	6.3905	6.3934	6.2465	7.0971	6.3529	7.1372	6.1894	6.6725	6.0616
DOCK8	3.9359	2.5485	4.1179	4.0623	3.9346	2.4005	4.7401	2.3005	3.4059	3.3046	5.162	2.3419	2.4289	3.1933	3.4939	3.8973	3.2624	3.0056	2.5382	3.7819	2.9118	2.5354	3.1906	2.9757	4.2546	5.6545	3.1768	2.8075	3.3865	5.3173	4.1585	4.3739	3.9644	4.2512	4.4769	3.2413	3.7618	3.4006	5.3108	3.6224	5.3936	5.0673	3.8164	3.212	3.7244	3.9696	3.1229	2.4788	3.9885
NEK6	4.4444	5.1589	4.9363	4.1827	4.6405	4.1955	4.5348	4.2351	4.5108	5.2689	4.9349	3.9805	3.7295	4.8676	4.7856	5.07	4.9091	4.8783	4.4314	5.8071	4.813	4.8073	4.5376	5.6718	6.1609	6.1852	4.5997	4.0719	4.3569	5.5843	4.8816	5.0892	4.9026	5.04	5.3246	5.7714	5.0139	5.3115	6.0725	4.6752	4.628	4.8316	4.8485	5.3177	5.0061	4.8219	4.1581	4.9283	4.6141
PDGFB	2.6108	2.6187	3.5426	4.4882	4.4318	3.2613	4.5285	3.5442	3.8735	4.5439	4.7643	3.7055	4.1845	4.3852	4.0522	2.8108	3.5281	4.8464	4.646	5.1705	6.0891	3.7381	2.7308	3.5119	4.5304	5.5131	3.3121	3.2581	4.2067	4.7424	3.9573	4.1038	3.6951	4.6039	4.118	3.7517	3.5439	4.2583	5.0322	4.1091	4.1017	4.4272	4.3808	4.0176	3.6483	3.1761	3.7462	4.392	4.0557
DNER	9.5164	9.9516	9.6838	9.0993	9.3054	9.8216	9.7012	9.7682	8.9003	8.959	9.4514	9.726	9.3688	9.7524	9.2517	9.677	9.1585	8.6544	9.246	8.181	9.6542	9.6555	9.8107	9.7451	9.0833	9.6206	9.1105	9.9519	9.2285	9.1081	9.3804	9.2604	9.2197	8.8486	8.9236	8.9238	8.5392	8.5095	8.8031	9.6847	9.577	9.4373	8.9675	9.6617	8.9093	9.0838	8.9309	9.0639	8.9823
GLMN	2.3251	2.932	2.6181	2.5933	3.0715	3.0247	2.4167	2.4039	2.015	2.3839	1.716	2.3083	2.5731	2.718	2.5322	2.8051	2.6656	1.5896	2.1571	3.1083	2.1794	1.9622	2.8634	2.9468	2.5475	2.0124	3.0546	2.9849	2.3213	2.1013	2.2458	2.6203	2.5767	2.482	2.9143	2.4876	2.2729	2.6142	1.9762	2.0521	2.5873	2.0089	2.892	3.1548	2.6534	2.6814	2.2226	2.8515	1.9788
TNFRSF8	-1.6657	-4.5051	-2.1227	-1.362	-2.3337	-2.4629	-2.3159	-2.1556	-1.7176	-1.5116	-1.5889	-3.0552	-2.4158	-1.6334	-2.9842	-2.2425	-2.8842	-2.5853	-2.3283	-2.0498	-1.4869	-1.1848	-3.8669	-1.984	-1.1897	-1.4537	-2.5126	-0.6066	-0.4534	-0.4689	-2.3451	1.3658	-2.8726	-2.4726	-1.1352	-2.0318	-2.0173	-0.9529	-2.1099	-1.5559	-0.949	-2.1607	-3.9307	-2.4374	-1.8681	-2.8821	-2.5518	-2.5116	-0.3991
FOXD3	-3.3967	0.7009	-4.7852	-4.8374	-4.9603	-4.701	-3.9611	-3.125	-2.4907	-4.9352	-1.234	-3.3988	-4.7355	-4.8785	-4.7068	-3.8206	-4.7458	-4.952	-4.8414	-5.0556	-1.0446	-1.2532	-4.5444	-0.7426	-4.9736	-0.1886	-1.1616	-2.7658	-3.3178	-4.9945	-3.7886	-1.0785	-4.0094	-4.2147	-4.2174	-3.6503	-2.565	-4.1877	-3.2568	-4.1626	-4.8185	-3.9184	-4.8014	-3.7825	-2.7748	-1.7969	-2.2721	-4.9032	-4.6891
PRIM1	4.0471	3.7112	2.7117	2.5853	2.4066	3.1245	2.0093	2.8926	2.9115	2.5995	2.5844	3.2439	3.7522	3.3913	3.4362	3.8304	3.5664	2.378	2.9794	1.8466	2.7856	3.0346	3.7957	3.5851	2.9787	3.6761	3.467	3.9242	2.2404	2.6711	2.8973	2.8713	3.3498	2.9568	3.0209	3.1724	2.6165	2.1191	1.9281	3.0792	2.9549	3.1134	2.761	3.6943	2.7351	3.7298	2.678	2.5872	2.6635
RIC3	5.5278	5.7969	5.4584	5.272	5.4208	5.8771	5.2559	5.8633	5.7754	5.2562	5.2046	5.6508	5.9181	5.8438	5.19	5.5345	5.9736	5.4881	4.6506	5.6757	5.1615	5.265	6.1971	5.586	5.0286	5.2464	5.8839	4.9652	5.2571	5.4005	5.2754	5.801	5.4105	5.5488	5.4827	5.8665	5.7713	5.599	5.6243	5.9752	5.6501	5.2992	5.6766	5.5249	5.5652	5.6291	5.6534	5.9196	5.0925
ARHGAP9	0.8486	0.7735	1.8477	1.0888	2.8308	1.349	3.3195	1.5027	2.41	1.6703	1.8167	1.4058	2.1195	1.5843	1.0143	0.8753	0.5505	1.1005	1.9794	3.1367	1.6283	1.155	0.8099	0.985	3.1405	2.4969	0.9981	3.7278	3.2337	3.3942	2.1214	1.6094	1.3528	1.9213	1.4852	1.2019	2.0382	1.3161	1.4608	1.7358	3.45	2.4154	1.3134	1.7307	1.683	1.7506	1.8195	1.1749	2.0393
DYRK1B	3.8616	4.0943	4.2144	4.0345	4.5022	4.0779	4.685	3.6678	4.4202	4.2741	3.8004	4.73	4.7655	4.7077	3.905	3.6114	3.8579	4.3079	5.1637	5.343	4.1984	3.8109	3.9045	4.1585	4.8626	3.7744	4.0409	4.9153	4.6828	4.4806	4.2943	3.9008	4.1498	4.2736	4.3827	3.8029	4.1092	4.6557	4.1522	4.0927	4.2212	4.2179	4.1644	3.6509	4.3356	4.0791	4.5295	4.9438	4.421
NECAP2	4.8731	4.7439	5.579	6.0591	5.1091	5.1049	6.3164	5.8609	5.792	5.4144	5.9179	5.2674	4.8394	5.0061	5.229	5.2403	5.1609	4.8209	5.1646	4.933	6.0245	5.916	5.2375	4.9438	5.752	5.9623	3.3444	5.9755	6.1025	5.8807	5.4579	5.1832	5.5001	5.6319	5.348	5.2318	5.1225	5.5735	5.6486	5.2068	5.9074	6.0676	5.1871	4.9721	5.4431	5.0347	5.5057	4.8486	6.0381
WSCD1	8.2848	9.6555	7.7886	6.3448	7.1695	8.0598	6.2628	7.3143	7.3947	6.9407	8.0564	8.6084	7.9278	8.8839	6.8514	8.5623	8.2914	7.7574	8.8253	6.3334	9.0498	8.0457	7.4239	8.5389	8.8097	8.4764	6.8747	8.4588	8.4935	8.1451	7.7716	8.0863	6.9214	6.9833	7.3642	8.3288	7.768	6.3481	7.1786	8.6848	6.364	7.4149	7.7861	9.155	6.7813	7.2109	7.4321	8.2905	6.8732
VRK3	4.5195	4.0843	4.5347	4.549	4.7236	4.2098	4.571	4.2455	4.3949	4.5875	4.3669	4.4156	4.1805	4.1617	4.3261	4.411	4.3742	4.5249	4.6449	4.7927	4.0129	4.5475	4.4419	4.7969	4.7395	4.5572	4.199	4.9953	5.1921	4.5258	4.6063	4.3333	4.6044	4.5839	4.394	4.1691	4.2217	4.8702	4.3586	4.3763	4.4063	4.6463	4.6349	4.3526	4.4792	4.1946	4.3928	4.3977	4.568
PTGIS	2.6619	4.3488	3.3627	2.1749	0.4247	5.0114	2.7807	3.122	2.8154	3.1376	2.8765	3.4322	3.6158	3.1122	3.7468	3.8904	3.767	1.3816	4.254	2.7823	4.6468	0.6055	3.4987	4.4307	2.3932	3.3654	1.9236	1.5796	2.6472	3.238	1.8473	4.1828	2.5355	2.2899	3.1401	3.8936	2.8693	2.2698	1.485	3.0448	2.3042	3.0477	0.9967	1.0985	2.4501	3.8738	2.985	3.6604	2.5362
ENO1	9.1537	8.6755	10.0048	9.4286	9.9179	9.2714	9.7363	9.8365	9.7713	9.9303	9.8964	9.2505	8.9803	9.3895	9.0455	9.5386	9.5025	9.7447	9.5203	10.3342	9.4033	9.424	9.1193	9.4004	10.0925	9.5759	9.4629	10.1699	10.4179	9.8205	9.7848	9.5411	9.9906	10.4126	9.8513	9.7209	9.7768	10.2801	10.6434	9.2847	9.4628	9.7689	9.978	9.1806	9.781	9.008	9.817	9.81	10.0084
DMAP1	5.1443	5.3663	5.1528	5.1266	5.502	5.3044	5.9461	5.3452	5.4673	5.3513	4.9512	5.3234	5.2833	5.8236	4.9266	5.0429	5.0528	5.2563	6.0221	5.7115	5.3711	5.0359	5.3142	5.4233	6.1445	4.8966	4.9257	7.1774	7.0487	5.763	5.313	5.116	5.2903	5.4375	5.2337	5.1897	5.045	5.5275	5.3794	5.7242	5.451	5.4052	5.333	5.0639	5.261	5.0584	5.6549	5.38	5.8406
AGK	4.9736	4.8967	5.0359	5.1134	5.1903	4.8395	4.8543	4.8917	4.9176	5.0224	4.8943	5.2204	4.7483	4.905	4.9348	5.0999	5.1234	4.9147	4.8898	5.6379	4.9193	4.7787	4.8731	5.1206	5.0922	4.9961	5.2352	4.0681	4.3181	5.0116	5.1222	5.1084	4.9114	5.3029	5.4086	5.0841	4.9527	5.6349	5.2672	4.5431	4.8986	5.0164	5.2569	5.0075	5.3429	5.368	5.0805	5.5825	4.7775
LEPREL1	1.0998	1.8764	1.7811	1.1488	1.6311	0.7729	2.6854	0.678	2.0227	0.5778	1.5336	0.4473	1.5385	2.0815	1.4803	1.9032	0.9534	1.3217	0.7801	1.5366	1.4171	2.2848	1.5664	0.6415	1.7383	2.9307	0.8693	2.0443	2.1359	1.9997	1.5721	1.5777	2.2031	2.0329	1.7774	1.6843	1.2322	1.7233	2.3673	1.627	2.0677	3.1092	1.2166	2.4199	1.4064	1.6302	1.6637	0.997	2.2776
RGMB	8.5061	9.2966	8.3539	7.4188	8.0124	8.575	7.358	7.7514	7.0355	8.0648	7.6347	8.0204	7.9053	8.1291	8.101	8.5725	7.8307	7.265	8.1415	6.6826	8.4298	7.9008	8.3241	7.6859	8.0058	6.7554	7.9849	8.8807	7.6505	7.5942	7.1518	7.7769	7.5764	7.2022	7.5864	6.8209	7.6924	6.1503	6.5012	8.1447	8.4621	8.0551	8.0859	8.7532	7.4003	8.4664	6.5804	8.119	7.0724
DNAJB4	3.7387	4.0509	3.9092	5.3366	4.9026	3.9421	4.1558	4.6162	3.8663	4.2651	3.7072	3.1497	3.5423	3.7664	4.6443	4.0634	4.1519	5.6894	3.7845	4.8841	4.3713	4.8697	3.8647	3.9748	3.4569	4.431	4.5	3.0559	2.7685	3.7867	4.7506	4.2414	4.5496	4.5022	4.2166	3.7367	4.7485	4.7972	4.1291	3.6617	4.7085	4.5564	4.5139	4.408	4.9345	3.7769	4.267	4.058	3.9525
FOXE1	-3.8815	-2.0366	-4.051	-2.5105	-4.9021	-4.6679	-4.7967	-2.3936	-4.7719	-2.8672	-3.9817	-3.372	-3.61	-3.7818	-4.6772	-3.3428	-3.6224	-4.8954	-3.7918	-4.9827	-4.4998	-4.6403	-2.4475	-4.6486	-4.031	-4.0888	-2.6774	-3.1962	-4.8597	-3.6554	-3.7245	-4.1164	-4.7735	-4.161	-4.7654	-3.2553	-4.2066	-3.2844	-4.9941	-4.8092	-3.8871	-4.6739	-4.764	-3.8133	-4.7601	-3.2955	-4.7459	-4.8541	-3.6961
GSTM4	4.4994	4.1907	5.0198	5.1583	4.4396	4.1187	5.4975	4.4667	4.4842	5.2254	4.2639	4.9132	3.97	4.6148	4.2269	4.4989	4.1124	4.809	4.8143	5.5042	4.5383	4.828	4.6509	4.5268	5.8388	4.6657	4.3774	5.3173	5.3452	5.2653	5.0901	5.0289	5.1048	5.3729	4.7647	4.9903	4.9882	5.4817	5.3606	4.4313	5.4575	5.547	4.7832	1.9423	5.2414	3.873	5.3405	4.8047	5.6985
ANKRD55	1.7171	4.4967	3.5328	-0.801	2.7572	2.7313	-1.877	0.1087	0.8006	0.0441	2.7747	3.4079	2.5972	4.6795	-0.0652	4.3779	3.9019	2.4462	2.7019	0.0031	2.6004	0.6953	2.2985	-1.337	0.6762	-0.7375	2.1615	3.2606	2.7027	2.3748	0.667	1.0221	0.0572	0.4053	1.1779	0.1159	0.351	-0.2177	0.8358	2.9237	-0.5362	-0.5417	1.7525	3.4869	1.9013	0.5661	-0.7528	2.2412	1.0109
GNAT1	-2.2676	-2.4029	-2.7493	-4.8372	-3.4439	-1.931	-3.4124	-2.7198	-3.4342	-2.7145	-0.4406	-2.4679	0.2843	-3.4778	-2.9411	-1.3927	-0.6907	-3.072	-3.2561	-2.9575	-2.475	-2.899	-1.9501	-0.6425	-1.6512	-2.299	-3.9597	-1.4797	-1.5786	-3.3618	-3.1687	-2.3061	-2.3341	-3.1518	-2.9784	-4.1175	-2.5645	-4.1873	-2.289	-3.3322	-3.3852	-3.9182	-2.9136	-0.7872	-2.7745	-2.8258	-2.7362	-3.4174	-4.6889
SEPN1	7.3061	7.2124	7.4608	7.3912	6.9539	7.0826	7.1696	6.9102	7.3528	7.164	7.5716	7.128	7.6774	7.2582	7.1827	7.112	7.0649	6.9239	7.198	7.1856	6.9718	6.8813	7.4801	7.4366	7.4767	8.0289	6.5544	7.5007	7.2636	7.4359	7.1894	7.2292	7.1256	6.9398	7.106	7.2023	7.0493	6.9741	7.206	7.2111	6.821	7.2226	6.811	6.9642	7.0767	7.3538	7.4084	7.0688	6.9696
FARP1	5.268	5.114	6.8747	5.6227	6.0554	5.7334	6.1206	6.298	7.2076	6.3755	6.9436	5.8114	4.6938	5.2173	5.8905	5.8451	6.1471	6.4251	6.5252	6.6541	6.0312	5.7588	5.1923	5.5421	6.6153	6.7495	6.1357	5.388	6.2999	6.6947	5.9836	6.4991	6.3528	6.5694	6.6115	6.9322	6.3442	6.8369	7.1093	5.6518	5.1727	6.0937	6.444	5.4371	6.5138	4.8208	6.9432	6.5747	6.0048
GPR183	0.1419	0.0888	0.7226	2.5295	2.1749	-0.5041	2.4844	1.5226	-0.4586	0.7122	1.4763	0.0169	-0.7582	0.1699	0.518	0.7877	0.8946	0.8143	0.0045	1.965	1.5467	1.3091	0.8044	0.7488	2.159	3.6434	0.3256	1.8896	2.0823	3.1353	0.9772	0.5525	0.5912	1.7948	1.3299	0.1773	1.481	0.314	2.1282	0.9541	2.844	1.5331	0.9159	1.7252	1.3521	1.5115	0.2217	0.3121	1.1038
DPH5	4.6145	4.3056	4.2585	3.9779	4.4094	4.3606	4.3073	4.4804	4.33	4.1767	4.0485	4.5969	3.9959	4.2616	4.5309	4.8911	4.0594	3.6029	4.4853	3.8868	4.7137	4.3813	4.2867	4.349	4.4004	4.2255	4.1139	5.0977	4.933	4.2719	4.0358	4.1512	4.1937	4.1155	4.0323	4.0473	3.9534	4.1028	3.4712	4.1944	4.2121	4.4385	4.3159	4.3899	3.9996	4.1879	4.3365	3.8965	4.2393
B3GALT6	4.7219	4.5772	4.5504	3.6047	4.526	4.1199	5.238	4.3759	4.8126	4.9022	4.6651	5.1242	5.097	5.181	4.0958	4.4226	4.0874	4.3061	5.2438	5.0513	4.4227	4.1692	4.5046	4.7931	5.0135	4.3663	4.2411	6.437	6.1429	4.6619	4.3099	4.1704	4.7828	4.5363	4.1794	4.5921	4.3166	4.7141	4.4003	4.6315	4.6164	4.034	4.3971	4.0196	4.2791	4.3664	4.8592	4.9945	5.1005
SPIN3	5.6	5.7695	5.3083	5.4034	5.3652	5.7084	4.3297	5.3029	5.3251	4.9283	5.248	5.6641	5.5977	5.6325	4.9895	5.5434	5.4769	5.26	5.4291	5.0482	5.2319	4.849	5.5816	5.1686	4.8053	5.0528	5.6084	4.5048	4.5878	5.1774	4.8612	5.6282	5.1723	4.9955	5.127	5.458	5.2213	4.951	4.9079	5.8131	5.1433	5.0334	5.4114	5.5492	5.4937	6.0776	5.1725	5.5789	4.6243
TP53	6.7686	6.6955	6.129	5.2585	5.7628	6.2414	5.6362	6.2322	6.4466	6.2337	6.3737	6.7243	6.7876	6.2652	6.5926	6.1516	6.4329	5.4549	6.5583	4.6376	6.48	5.6358	6.5219	6.8047	6.6388	6.9085	5.3272	6.3331	5.8363	6.6792	5.5954	6.5051	6.2681	5.5355	6.2085	6.4913	5.6562	4.6787	4.9259	6.0179	6.3549	6.0809	5.1524	5.8342	5.1654	6.8087	6.4515	6.0098	5.791
HEXIM2	4.2562	4.1116	3.989	2.9024	4.5203	4.2668	4.0976	4.5094	4.1481	3.6522	3.759	4.2838	4.2695	4.528	3.3992	3.9821	3.9384	3.8659	4.6123	3.3846	4.4965	4.3311	4.2918	4.3512	4.3925	2.6388	3.7436	6.4969	5.8297	4.5881	3.4803	3.2206	3.279	3.6243	3.366	3.7731	3.6199	3.3882	3.2555	4.5769	3.8746	3.4949	3.888	4.1726	3.5221	3.9992	3.8141	3.6309	4.2206
PECR	3.3572	3.7748	3.569	4.3353	2.8318	3.783	3.4501	4.1209	3.4141	3.3985	3.8392	3.7639	3.7715	3.7953	3.8534	4.1223	3.8753	3.2978	3.9962	2.1927	3.759	4.0904	4.2799	4.2309	2.9533	3.4013	3.5375	3.9607	3.5425	3.6201	3.4309	3.7251	3.6179	3.2005	3.4034	3.8243	3.4699	3.1859	3.3004	3.6065	3.9238	3.7745	3.3485	4.4054	3.3623	3.5382	3.2384	3.4875	3.872
CD53	3.8686	2.9692	4.354	4.3312	4.4887	3.5512	5.9885	3.8136	4.3104	4.1713	5.3042	3.301	2.9848	4.1323	4.0068	4.4186	3.5965	4.107	2.8634	5.2635	3.9393	4.6468	3.2197	3.256	5.9627	6.0627	3.2835	4.2017	4.699	6.2272	4.4086	4.0113	4.2154	4.6788	4.1749	3.3049	3.6732	3.0892	4.7468	4.5588	5.9907	5.519	4.3036	3.5929	3.7747	4.2354	3.7943	2.765	5.2869
NFYA	5.9901	6.968	6.1109	6.3661	6.0185	6.041	5.6324	6.0106	5.9931	6.0844	6.3586	5.6874	6.7311	6.0162	6.4236	6.3489	6.4402	6.1071	5.8684	5.6052	6.2828	5.9418	6.6031	6.5202	5.6285	5.8609	5.9326	5.5303	5.4903	5.2353	5.7443	6.1928	6.2673	5.8793	6.1934	6.3649	6.2069	5.8247	6.2625	5.9435	6.2107	5.9347	5.8041	6.8724	5.7816	6.4331	5.9872	6.021	5.5389
MAN1C1	3.7637	3.3223	3.9661	3.9171	4.8693	3.3725	4.5727	2.902	3.2331	4.839	3.5254	3.3681	4.0683	4.0961	3.4618	3.0368	3.7551	4.3464	4.0579	6.3367	2.4116	4.83	4.2043	2.9459	5.2306	4.3653	4.3501	3.3727	3.0486	3.9866	4.7801	3.6	4.4647	4.6955	5.1486	3.2761	3.7981	5.237	5.0011	3.6817	3.9714	4.3177	4.9479	3.1316	4.3944	2.4766	3.0564	4.4259	3.9549
SKAP2	3.2818	2.109	4.0104	3.951	4.0279	2.8318	4.1932	2.898	2.694	4.2279	3.9547	1.4547	1.8375	3.2312	3.7337	3.3252	3.3771	4.3071	3.434	5.3234	2.6749	3.5826	2.357	2.7545	4.0247	4.4724	3.9343	2.5187	3.0583	4.4311	4.7396	3.5606	4.1154	4.6864	4.6103	3.1615	3.5653	4.604	5.5162	3.0248	4.1605	4.86	4.4416	2.6749	4.1022	3.2967	3.4799	3.9274	4.1116
STXBP3	5.1592	4.891	5.276	5.009	5.3259	5.1465	6.0546	5.5672	5.3318	5.4365	5.1081	4.7881	4.5503	4.6922	5.4961	5.3729	5.1071	5.1568	4.9832	5.4636	5.1454	5.6332	5.0796	4.9623	5.0144	5.441	5.5114	4.3768	4.5226	5.2179	6.4048	5.2406	6.1982	5.7213	5.4337	4.9623	5.4348	6.2199	5.4724	4.9746	5.3165	6.352	5.7364	5.3925	5.8307	4.9552	5.2406	5.0384	6.0928
ZNF571	1.887	2.1226	2.0437	2.6112	2.0969	2.0977	2.242	2.3159	2.0545	1.6816	1.7923	1.9872	1.7979	1.8326	2.1716	2.5377	1.9446	1.7847	1.6399	2.1286	2.2976	2.4721	2.4868	2.3004	1.4764	1.8332	2.3084	1.421	0.9131	1.8808	2.1957	2.0522	2.1956	1.9354	1.8919	1.8922	2.0547	2.4069	1.6922	1.4975	2.1317	2.409	2.0902	2.2028	2.01	1.5717	2.1753	1.8521	2.1637
ZNF257	0.5153	3.2825	0.0514	-1.5385	1.5084	1.4168	1.4989	1.5891	1.118	1.1712	1.3474	2.5438	2.3902	-2.1854	2.6718	2.6866	2.7069	0.2006	0.9787	-0.0721	2.6518	2.1029	3.0041	1.9743	-0.5351	2.4755	0.6899	1.6147	-0.6976	1.1961	1.5553	2.4696	-0.3474	-0.3549	1.3116	1.2277	0.1052	0.7084	0.3184	2.4927	-1.6961	1.6123	2.1529	1.7049	0.6991	2.1563	0.6488	1.3905	0.9307
FKRP	3.6109	3.3823	3.795	3.6383	4.2402	3.2139	3.7943	3.0668	3.7383	4.3561	3.7824	3.5601	3.82	3.9546	3.4548	2.7906	3.6666	4.2921	4.3013	5.0834	3.3723	3.2401	3.2004	3.4279	4.0774	3.4582	3.8561	3.794	3.3961	3.7481	4.1088	3.6076	3.7359	4.0453	4.3109	3.5108	3.9399	4.4471	3.92	3.7152	3.4885	3.7891	4.3399	3.348	4.0808	3.2288	3.9291	4.5192	3.7031
EPS15	6.1049	5.3773	6.9776	6.9743	6.6833	6.0092	6.7941	6.2192	6.437	6.8687	6.1602	5.1041	4.8416	5.0871	6.6281	6.0816	6.3028	6.8947	6.2757	7.7548	4.0494	6.9808	5.1803	5.2073	6.2298	6.2135	7.2374	4.7385	5.0742	6.2371	7.6596	6.3147	7.3	7.334	7.2055	6.0584	7.071	7.7336	7.3119	5.543	6.643	7.176	7.1921	5.662	7.4014	5.4306	6.738	6.442	6.9326
SYNM	6.8539	5.9269	7.1148	5.3888	6.4011	6.2125	7.1081	5.8777	7.0504	7.0387	6.5556	2.5643	4.9448	4.9263	5.9755	6.7532	5.3784	7.1316	5.9979	8.2055	4.7566	6.9205	7.071	4.4031	6.9287	6.9954	6.128	3.8887	5.3568	5.8895	7.0104	5.6721	7.3268	6.8203	6.982	5.2742	6.1356	7.0756	7.5313	5.5661	5.0477	7.5267	6.8784	5.0338	7.2672	6.0872	6.234	6.4744	6.5986
GTF2F1	7.63	7.4211	7.1406	7.3019	7.6765	7.1577	7.2276	7.3606	7.2639	7.3066	7.2776	7.6237	7.7149	7.7322	7.1196	7.3619	7.0001	7.305	7.9186	7.1866	7.2846	7.3927	7.5198	7.5636	7.6039	6.9955	7.0462	8.209	7.9702	7.5222	6.8906	7.2999	6.9287	7.1432	7.0746	7.3601	7.0634	6.902	6.8105	7.6335	7.2163	7.1336	7.3193	7.3809	7.095	7.1531	7.3241	7.1356	7.3291
RASA3	7.5342	7.1137	7.0456	7.5393	6.3333	6.5231	7.3068	7.2031	7.2069	7.0346	7.5067	7.1666	7.2592	6.0693	6.7746	6.9539	6.5711	6.7681	7.0912	6.6052	6.4785	6.3685	6.6254	7.5622	6.4939	7.6461	6.3876	5.4607	6.4497	7.3034	6.7824	7.0329	7.3453	7.0919	6.9917	7.0348	6.8984	6.8913	6.8793	6.8452	7.1059	7.5424	6.8439	5.7891	7.4801	7.1	7.2614	6.9645	7.4082
FOXRED2	7.2119	7.4164	6.9087	7.0093	6.4947	6.6373	6.4412	6.9495	6.6872	7.1652	7.0996	6.9321	7.4106	7.6311	6.9654	6.7611	6.9564	6.4951	7.2486	6.7155	6.8827	6.6466	7.4317	6.9851	7.0514	6.8643	6.8215	6.5247	5.9662	6.5317	6.4868	6.8542	6.6347	6.6436	6.7203	7.2069	6.5593	6.5526	6.9136	6.9573	6.3862	6.4689	6.9387	6.9127	6.5789	6.794	6.6084	6.756	6.8133
SLC2A5	3.7499	1.9709	4.4337	4.2583	4.1449	3.9364	5.3413	3.9401	4.5071	3.178	5.5972	1.5304	2.3482	3.4898	3.6044	4.2927	3.5626	4.0204	2.8398	5.0024	3.106	2.7471	3.3782	2.9923	5.197	5.8702	3.4753	4.696	5.3622	5.8367	4.4541	4.0581	4.6458	5.1611	4.195	3.5727	4.372	4.0102	5.494	4.535	5.3363	5.2902	4.5291	3.3371	4.1415	3.8244	4.4554	3.1471	6.0794
OLFM4	-1.3087	0.6319	0.7569	5.6885	0.8309	2.8862	-0.9702	2.2218	1.7451	1.6194	2.9127	2.1679	-0.0327	1.8602	2.6816	1.9278	2.7404	0.1076	0.8417	1.141	1.9304	2.7816	1.5061	4.3019	0.6449	0.1556	1.3522	-1.2774	2.4158	0.7914	1.0529	2.4291	1.7404	2.1393	1.6038	1.8873	1.7504	0.9802	3.6241	2.5896	0.8781	2.4921	3.1066	3.4829	1.3827	1.91	2.8113	2.7954	3.2113
AHCYL1	7.9763	7.7515	8.9079	10.7603	8.6299	8.576	8.508	9.9478	9.0294	9.377	9.3312	8.1287	7.022	8.0505	8.4862	8.3993	8.5069	9.0057	8.2421	9.3795	7.8376	9.4133	8.5858	8.5955	8.6968	9.0256	9.377	7.5032	7.9631	8.8665	8.7494	8.5748	9.279	9.6897	9.179	9.1522	9.2687	9.6839	10.3228	8.8645	9.6693	9.24	9.2281	8.4141	8.951	7.7581	9.3012	8.2917	10.0337
ZNF485	2.2346	3.1109	1.7933	1.6325	1.9659	2.1876	1.3497	2.534	2.1038	1.4388	1.422	2.4917	1.9138	2.4333	2.2145	2.3807	1.6334	1.6985	2.0555	0.7602	2.3912	1.7409	3.1377	2.271	1.4183	1.5494	1.8071	1.7347	1.2184	1.2755	1.3174	1.8954	1.0644	0.8138	1.3857	1.7386	1.2509	1.119	0.0959	1.2898	2.2259	1.7371	1.5227	2.2328	0.8757	1.9849	1.7544	1.4254	1.3671
DDX23	7.3954	7.8305	7.1348	7.0879	7.5336	7.3844	7.2501	7.3591	7.4835	7.2913	7.3581	7.3002	8.0881	7.7233	7.3334	7.3235	7.4107	7.2678	7.2385	6.8691	7.636	7.1827	7.8551	7.3628	7.2674	7.5222	7.0445	7.7664	7.547	7.3349	6.9325	7.2937	7.1865	7.0481	7.0504	7.4912	7.1981	6.8202	6.9564	7.471	7.3986	7.3737	6.89	7.302	7.0675	7.7011	7.3649	7.044	7.1113
FIG4	4.5526	4.6538	4.9723	4.8366	4.9278	4.857	4.8373	4.4914	4.4329	4.8302	4.5056	4.7297	4.241	4.6426	4.7853	4.8535	5.0583	4.877	4.8271	5.7347	4.5411	4.952	4.834	4.8564	4.9235	4.6207	5.0094	4.7317	4.9775	4.9608	5.1808	4.7494	4.6197	5.1545	5.2465	4.5133	4.6627	5.3685	4.7838	4.7465	4.5425	5.0649	5.1534	4.9461	5.0166	4.5322	4.7053	4.9953	4.6977
PRR15	-3.418	-1.6733	-1.386	-2.5772	-0.4407	-3.1889	-0.1392	-3.1392	-2.3463	-1.9531	-1.0478	-3.4349	-4.7581	-0.5821	-2.3671	-2.0597	-1.852	-2.0038	-0.8163	-2.0382	-1.4911	-3.3189	-2.0585	-2.5774	-1.8777	-2.0025	-1.9382	-1.5962	-0.7988	-0.3389	-1.531	-2.112	-2.0572	-1.1207	-2.375	-2.2988	-2.1145	-2.0371	-1.3397	-0.9809	-0.0295	-1.8494	-1.979	-2.6749	-2.5693	-1.8471	-2.3339	-3.4828	-1.7818
TCTA	5.9502	6.0934	6.1706	7.0524	6.4531	5.6497	6.2475	6.3026	6.1179	6.153	6.6497	5.9341	6.2433	6.5946	5.7898	6.272	6.0085	5.9798	6.0905	5.7846	5.5756	6.689	6.8554	6.8052	6.4569	5.8667	5.9089	6.541	6.2067	6.1982	6.5	5.9261	6.2792	6.0566	5.9689	6.2134	6.0214	6.0676	6.5444	6.332	6.1172	5.9455	6.3262	5.8948	6.0626	5.8897	5.5179	5.8808	6.4575
ESRRG	3.6453	4.9186	3.1574	3.2835	4.2122	3.7523	1.7688	3.4407	2.1469	2.7786	3.9209	3.7708	4.1947	4.2802	3.4326	4.023	4.7284	3.9225	3.7799	3.7972	4.5598	3.7229	3.371	4.4561	2.9077	3.0058	3.9694	2.5683	1.8902	3.5116	4.3996	3.5485	3.2099	3.7574	4.2336	3.8036	3.6756	2.864	4.1764	3.6549	2.2969	2.0813	4.3631	5.2743	3.9737	1.9803	2.5221	3.9419	3.1602
EIF2C3	2.248	2.9398	1.6128	2.1209	1.8825	1.8714	1.4022	1.4027	1.6004	2.0186	2.2726	1.1813	2.6133	2.1459	2.6968	2.1952	2.4594	2.8238	1.4334	1.5907	2.6905	2.534	2.7167	2.2695	1.3738	2.6053	1.9822	0.4446	0.3161	1.2962	2.4288	2.377	2.3353	2.1445	2.3998	1.9963	2.2904	2.4927	1.7336	1.2828	2.1403	2.7581	1.2265	2.8124	2.252	2.0961	1.2503	1.4199	1.2913
RNF10	6.984	6.946	7.193	6.9384	7.339	7.2211	7.5354	7.1273	7.3188	7.3727	6.9035	7.326	7.0624	7.2414	7.149	6.8849	6.9745	7.3472	7.3664	7.7326	7.0222	7.0726	6.9495	7.3336	7.48	7.4949	7.2212	7.176	7.2553	7.3572	7.4403	7.0634	7.2945	7.2369	7.2019	6.9568	7.0963	7.487	7.1309	7.267	7.1919	7.3939	7.2613	6.9445	7.2392	7.1141	7.3339	7.2212	7.371
RGS10	3.495	2.3899	3.9473	3.278	4.2481	2.6511	5.7761	2.9836	4.0275	3.2839	4.4601	2.3844	2.2778	3.2565	3.6937	3.8113	2.8682	3.3612	3.1243	3.7819	4.3554	3.5918	2.6855	2.6536	5.4944	4.4615	3.0594	4.9426	5.4222	5.7493	4.1435	3.5538	4.1362	4.2456	3.7435	3.1585	3.9506	3.5441	4.3787	3.967	5.8775	5.1034	3.865	2.8556	3.8575	3.0801	4.0314	3.2058	4.9827
IL12RB1	0.4283	-0.3343	0.1416	-0.3566	-0.1825	-0.6777	2.2266	-0.838	0.8498	0.1511	0.697	-0.7755	-1.6632	-0.0199	-0.5232	0.5088	-1.7228	-0.7449	-0.706	0.9407	0.6942	-0.6828	-0.7295	-1.5348	1.1465	1.1309	-1.1996	0.7973	-0.0592	2.0718	0.4231	-0.01	-0.5588	0.481	-0.1925	-0.8609	-1.3452	-0.2043	0.3357	-0.514	1.7759	1.7263	-1.1632	-0.4699	-0.004	0.5639	0.0801	-1.4243	0.6486
MAD2L2	5.0528	4.8551	4.754	4.2376	3.9437	4.6509	5.2295	4.605	5.3429	4.9142	4.6469	5.1016	4.8594	5.0246	4.7075	4.6282	4.6889	4.4204	5.4163	4.4572	4.585	4.5484	4.4474	4.5502	5.2311	4.6433	4.5659	6.3524	6.1462	5.1539	4.7125	4.2677	4.7873	4.3599	4.4307	4.2817	4.3597	4.5282	4.2457	5.5428	4.3918	5.1395	4.3198	4.3147	4.5215	5.4397	4.852	4.6978	5.2756
CACNG4	9.4268	9.5464	9.2497	5.7535	6.7856	9.637	7.7762	8.0992	8.4969	6.7849	8.4724	9.4282	8.4105	9.037	8.3135	8.979	8.8982	8.3497	8.983	5.8266	9.2307	8.6099	9.2006	9.1479	8.8931	8.5426	8.0262	9.2788	9.0281	8.9668	7.97	8.7382	7.6122	6.7375	7.9239	8.1011	8.0718	6.4134	6.0986	9.3929	7.4736	7.7921	7.2747	9.0636	7.5521	8.7181	7.6448	8.7436	7.9256
RPA2	5.5092	5.4488	5.5942	6.4199	5.8113	5.475	5.7257	5.6934	5.7057	5.6319	5.6634	5.4728	5.6706	5.6591	5.6206	6.2723	5.6539	5.2536	5.4022	5.8994	5.4315	5.7401	5.3942	5.6996	5.6565	5.5125	5.5527	6.4481	6.315	6.307	5.5415	5.3086	5.8432	5.8823	5.6835	5.6251	5.422	5.9965	6.1626	5.6491	5.7508	5.7833	5.8354	5.4833	5.5895	5.4685	5.6634	5.4906	6.188
SYPL2	-0.5513	-0.4245	1.1141	-1.4532	0.1735	0.5747	0.8558	1.0854	1.8099	1.362	1.4283	-0.643	-1.0126	-0.1974	0.6853	0.5688	0.9887	1.0243	0.722	1.0411	-0.906	1.3406	0.61	-0.9952	0.5026	0.2728	1.8136	-0.5395	-0.1107	0.8696	0.6088	1.3991	0.5408	1.5845	1.1376	1.557	1.0386	1.2812	1.3157	-0.1904	-0.1621	0.9394	0.6799	-1.5338	1.2561	0.0692	1.6398	-0.2336	1.4698
C12orf59	-1.0571	-2.0267	0.1408	0.0362	0.0785	-1.0667	1.788	-0.5867	0.2258	0.0985	1.7111	-2.3389	-0.5135	0.2043	0.9283	0.7028	-0.0916	0.4887	-0.7418	0.853	0.3743	-0.4368	0.3239	-0.6256	1.544	1.8738	-0.1019	0.0757	1.3858	2.024	0.7443	-0.3395	0.8039	1.5851	1.4681	-0.3673	-0.5978	0.0308	0.842	0.1365	1.8935	1.5145	0.598	-0.8701	0.0797	-0.0876	0.2161	0.4322	2.1383
NDUFS5	6.0543	5.4053	6.101	6.1933	6.3906	5.7566	6.7283	6.0887	5.8908	6.6086	6.0283	6.7915	5.7577	6.1109	6.1685	6.2743	6.0483	6.2734	6.7059	7.1067	6.1173	6.4153	6.0427	6.4549	6.7264	5.7728	6.2383	7.2182	7.4325	6.6292	6.4116	5.6921	6.6118	6.484	6.4045	5.8428	6.2956	6.6485	6.3211	5.5836	6.1455	6.3106	6.9234	5.6273	5.9573	5.2419	6.3259	6.2444	6.4482
ARHGAP6	2.2146	1.691	4.2224	2.0622	1.3855	2.1517	3.567	2.1976	2.8041	2.1641	4.056	2.1099	0.9113	1.3118	2.575	2.6138	2.6246	2.8907	0.8109	2.4213	2.4583	3.4028	1.6298	1.2259	0.9944	2.6433	2.7287	0.9303	2.5893	2.844	1.8301	2.3467	3.0061	2.6173	2.2328	2.9647	2.0286	3.5236	3.1516	1.753	2.9239	2.8063	1.4947	0.5417	2.8961	2.7059	1.4732	2.9223	3.0029
CROT	3.4551	4.0377	4.1552	4.314	4.5363	3.9237	4.3076	4.2808	3.8635	4.3805	4.0548	4.0684	3.7846	4.0769	3.7966	3.847	3.8437	3.5361	3.1875	3.9999	3.6965	4.0863	4.0807	3.9497	4.2771	4.2217	4.1459	4.4583	4.0771	3.9032	3.8157	3.8901	4.1285	4.1548	4.1501	4.0831	3.8006	4.0886	4.1622	3.8833	4.2736	3.8226	3.6689	3.9575	4.279	3.9165	3.9626	4.4361	3.8868
ARPC2	6.9273	6.8287	7.2177	7.1177	7.1069	6.956	7.4587	6.8588	6.9806	7.0566	7.2493	7.1736	7.0155	6.997	7.0191	7.2824	7.1757	6.8631	7.0148	7.4135	7.3808	7.0783	6.923	7.3348	7.4597	7.4974	6.9475	7.3382	7.5886	7.5082	7.0314	6.977	7.1083	7.2767	7.2763	7.0412	7.0241	7.1882	7.2354	6.8722	7.2278	7.2072	7.2648	7.2191	6.948	7.0043	7.2475	7.1199	7.0809
PGAP1	7.73	7.791	6.3219	6.3492	6.6626	6.7299	5.5149	6.4923	5.6912	6.4003	6.6973	6.8248	7.4651	7.0468	6.7145	6.9199	7.5373	6.3477	6.2196	5.5618	7.3581	6.9187	7.0933	6.4631	5.5461	6.8081	6.6891	5.9905	5.339	6.3626	6.5202	6.839	6.566	6.0457	6.6303	6.5863	6.5062	6.3395	5.7834	7.3174	6.5243	6.2015	6.4512	7.3706	6.1023	7.005	5.6313	7.1136	5.7146
INPP5D	4.1653	3.4016	4.7907	4.2636	4.3456	3.7841	5.767	3.7944	4.8047	4.2737	5.2603	3.8808	3.9396	3.8969	4.1302	4.2094	3.8232	4.0797	4.2402	5.0243	4.8428	4.1185	3.6713	3.6725	5.3137	6.0651	3.4988	4.4047	5.2231	5.7239	4.9591	4.6962	4.0543	4.4547	4.1846	4.157	4.5876	4.0948	5.3629	4.6238	5.6618	5.733	4.0703	4.2743	4.8814	4.6727	4.4891	4.1957	5.1849
U2AF2	7.3122	7.2785	6.995	7.0567	7.157	6.9632	7.3116	6.8845	7.3033	7.3267	7.0237	7.6078	7.5186	7.467	7.0943	6.9508	7.0304	7.3092	7.436	7.2095	7.3975	6.8014	7.3187	7.3086	7.4416	7.1754	6.9357	7.11	6.8511	7.3321	7.0488	7.0838	7.0385	7.02	6.964	7.3252	7.01	7.106	6.9573	7.3529	6.9464	7.2835	6.9572	6.9305	7.0573	7.4517	7.1328	7.2756	7.0429
PPP5C	5.7104	5.4198	5.8145	5.8088	6.3206	5.8677	5.782	5.452	5.4264	6.1324	5.5367	5.9956	5.7944	5.7035	5.6282	5.3509	5.4773	6.1747	6.0655	6.6151	5.5549	5.4952	5.8842	5.7193	6.1826	5.6181	6.4016	5.7958	5.5206	5.6962	5.9503	5.5246	5.9378	5.9465	5.9694	5.6212	5.7062	6.3477	5.8855	6.0281	5.2918	5.7806	6.2454	5.5948	5.9987	5.4534	5.665	5.984	5.8022
DEF6	1.1873	1.0602	2.3595	1.5891	2.1144	1.4598	4.19	1.4498	2.7139	1.9328	3.0083	1.9068	1.5583	1.7946	1.3448	1.833	1.2642	1.1611	1.4512	2.6761	1.9078	1.6166	1.517	1.1664	3.5723	3.0615	1.4453	3.2732	3.8957	4.1359	2.1775	2.2637	1.586	2.149	1.8382	1.7359	1.749	1.8606	2.8489	2.0747	3.5959	3.1811	1.456	1.5224	2.0111	1.7924	2.481	1.8237	3.4302
SLC8A3	6.7544	6.226	6.1029	5.067	5.2593	6.551	4.7917	4.9534	4.7146	5.3096	5.9081	5.0684	7.2941	7.0323	5.4139	6.788	6.4386	6.1027	6.2351	4.7978	6.6412	4.6318	6.1682	6.5242	5.8272	6.5493	5.811	5.7485	5.0625	5.9075	5.9912	5.6564	5.8557	5.0498	5.6967	5.9031	5.4408	4.7535	4.6726	6.5903	4.5165	5.6487	5.3292	6.6865	5.3164	6.0229	4.8533	6.574	4.6215
ZNF408	4.7362	4.7011	4.3896	4.4719	4.9383	4.7696	4.6855	4.9139	4.5902	4.2513	4.5927	5.3856	4.7798	4.8387	4.2943	4.3209	4.1748	4.4331	4.9067	3.578	4.7941	4.4111	4.632	4.7429	4.7526	4.2672	4.228	6.0035	5.6079	4.6579	4.185	4.1774	4.1214	4.0372	4.0076	4.4201	4.0901	4.0443	4.0976	4.8915	4.3285	4.5522	4.3648	4.5917	4.2711	4.3717	4.5932	4.3479	4.8352
NUDT13	1.9798	2.6332	2.1631	0.9484	0.9969	2.1382	1.7909	2.1919	2.3613	0.8775	1.0657	1.9231	2.0705	1.2014	1.2187	2.4233	2.1285	-0.4703	1.514	0.1069	1.4843	1.8909	2.6007	1.8507	0.6198	1.6676	1.7106	0.2588	2.1409	1.751	1.0867	1.2747	1.4181	1.3158	1.4347	2.1052	1.0095	0.9419	1.426	1.9051	1.8949	0.8224	1.5394	1.3002	1.7483	2.0208	2.3185	1.8211	2.345
HKR1	4.6954	4.5849	4.7038	4.3369	4.5903	4.7457	4.8157	4.5046	4.8415	4.5711	4.4972	4.8897	4.7735	4.9091	4.6187	4.6638	4.5791	4.7	5.1175	5.2003	4.5058	4.496	4.874	4.8154	4.9685	4.4496	4.8118	4.8252	4.955	4.8933	4.8657	4.7278	4.8156	4.6998	4.8093	4.7249	4.7486	5.0537	4.6612	4.6535	4.5608	4.6152	4.944	4.4138	4.5665	4.8477	4.8936	4.6857	4.4509
FBXO44	5.5937	4.6876	6.0036	6.3523	6.5484	5.8265	6.0102	5.4805	6.3485	6.4685	5.4096	6.0507	5.1859	5.9662	5.7063	5.0807	5.5431	6.9081	6.7432	7.6943	4.556	5.5449	5.4534	5.5917	6.2358	4.8227	6.4217	6.1166	7.1915	6.1441	6.3664	5.9622	5.9929	6.9049	6.6617	5.5493	5.9784	7.3188	6.7706	6.117	5.8059	5.5047	6.706	4.077	6.574	5.2934	6.2501	6.5767	6.2085
LAPTM5	6.5032	5.7634	6.9898	6.3994	6.8654	6.0511	8.5994	6.0805	7.1074	6.4361	7.4474	6.0862	5.5964	6.1676	6.1971	6.6918	5.8248	5.8849	5.3669	7.1989	7.0086	7.2078	5.8022	5.4858	8.4382	8.6654	5.5065	7.2686	7.9961	8.6004	6.8068	6.4461	6.5794	6.7973	6.4962	5.9736	6.2788	5.644	7.0452	6.9887	8.2193	7.8988	6.2739	5.8236	6.3962	6.7256	6.5965	5.7164	7.8245
ALOX5	1.9939	-0.0729	2.5552	2.4007	2.8758	2.4725	4.3694	1.9783	2.1174	2.3293	3.4354	0.371	1.5942	1.7943	2.0563	2.0347	1.1624	2.5149	1.4519	4.0382	2.4467	2.151	0.4203	1.5114	3.9966	3.9863	1.5404	1.7864	2.6639	4.2834	2.5881	2.6125	2.4258	2.7553	2.6387	1.8764	2.3437	2.1605	3.3217	2.0591	3.0005	3.7617	2.4657	2.0117	2.2327	2.1619	1.6535	1.9277	3.2514
HCN3	4.6963	4.6043	4.1515	3.8562	3.9067	4.665	3.6355	4.3315	4.2664	4.0726	3.8703	4.649	5.3176	4.9962	4.0271	4.2762	4.6339	4.4772	4.543	3.8357	3.8473	3.7377	4.8335	4.6073	4.6748	3.9635	4.4302	4.3133	4.1544	4.2043	3.8073	4.4894	4.0419	3.8843	3.8849	4.2279	4.2071	3.6662	3.5969	5.0879	3.7978	3.9608	4.1478	4.8388	4.1831	4.852	4.4691	5.1141	3.6432
SHKBP1	3.7307	3.0154	3.9185	3.3546	3.4947	3.3192	5.1406	3.8227	4.219	4.1252	4.0209	4.0171	3.0842	3.1341	3.5475	3.5154	3.3647	3.7872	4.1371	4.0543	3.7052	4.2892	3.5071	3.45	4.8249	4.5821	3.4179	4.2791	4.9888	4.8188	4.5633	3.6149	3.9953	3.8435	3.5531	3.3283	3.5055	4.1773	3.8015	4.1418	4.2313	4.8233	3.4864	3.2005	3.9851	3.5088	4.3117	3.5425	4.6232
BBS4	4.3298	4.5934	4.8602	4.1577	4.4342	4.4707	4.0632	4.2499	4.427	4.3383	4.4958	4.3736	4.2896	4.1997	4.1128	4.3325	4.7786	4.2744	3.9927	4.8036	3.3366	4.3742	4.8245	4.2971	4.5043	4.0959	4.614	4.3441	3.7766	4.1544	4.3525	4.2935	4.4123	4.6391	4.6905	4.2279	4.3434	4.9254	4.8114	3.8063	4.2355	4.5685	4.5272	4.7067	4.4172	4.6558	4.4959	4.6172	4.3868
KIF22	5.8825	5.6696	5.4257	5.461	6.2465	5.7987	6.0305	5.6201	6.0977	5.7035	5.5535	6.1298	6.4133	6.4803	5.4474	5.8544	5.8239	5.2245	6.0645	4.931	5.165	5.0497	6.1095	6.3441	6.3127	5.1712	5.3702	7.6134	7.1363	6.0399	5.6362	5.4547	5.883	5.141	5.2658	6.0129	5.4931	5.1117	5.5102	6.3353	5.377	5.5306	5.5988	5.8379	5.2478	6.2968	5.9229	5.6062	5.8352
IL13RA1	5.1604	4.429	6.1935	4.8966	5.4458	4.1512	6.0853	4.4889	4.9537	4.8383	5.8769	3.9226	3.8787	4.575	4.8985	6.1915	4.4682	5.0404	4.2293	5.5891	4.9822	5.3944	4.467	3.6334	6.5489	6.0177	4.5544	4.5246	5.1253	5.7653	5.468	5.3796	5.7958	5.603	5.1013	4.2914	5.3235	5.0703	6.4251	4.9248	5.9592	6.1057	5.4156	4.131	5.3505	5.2185	4.5304	3.7804	6.1193
C20orf197	-2.4885	-3.7727	-1.8491	-4.13	-2.294	-3.1725	-0.4638	-3.134	-2.3208	-3.1966	-1.1024	-2.2768	-2.4046	-3.5005	-2.7315	-1.755	-3.3557	-3.1177	-3.8812	-2.1989	-2.7533	-4.6855	-2.829	-2.7711	-2.4713	-1.1288	-1.9189	-4.5942	-3.3596	-2.0524	-1.0978	-1.6575	-2.8388	-1.8408	-2.0086	-2.1347	-1.9653	-1.4937	-1.1351	-3.7357	-0.3874	-1.9837	-3.3467	-2.9664	-1.9902	-2.0542	-1.9599	-2.2607	-2.1819
AIG1	5.5756	5.3571	5.7801	6.0383	5.4715	5.5348	6.2028	5.9463	5.9134	5.493	5.9719	5.914	5.0941	5.2781	5.7098	5.8861	5.6488	5.4149	5.5308	5.5209	5.5072	5.8398	5.3928	6.1239	5.5231	5.3022	5.5232	6.1336	6.2222	5.8127	5.8057	5.4915	5.7889	5.8368	5.4189	5.6187	5.5178	5.5713	5.8749	5.6308	5.7608	5.9271	5.7056	5.7409	5.6619	5.3434	5.8603	5.3617	6.1156
FPR1	2.6318	0.6092	2.9029	3.8719	3.5841	2.9391	3.3279	1.5063	1.1327	1.8501	3.7784	0.0586	0.9496	2.2494	1.5439	3.1999	1.4134	3.3036	1.7496	4.4474	2.465	1.6306	1.4697	1.456	3.7223	5.8858	0.8684	4.013	4.3553	4.8586	2.6913	2.1253	1.9116	2.5623	3.1847	2.3086	2.9518	1.2505	2.8056	2.7158	2.8691	4.3825	2.1723	3.4644	2.1292	3.7921	1.7609	0.7424	4.3378
ZNF574	4.6123	4.5612	4.2874	4.5645	4.6049	4.4451	4.7539	4.1719	4.4982	4.5679	3.9643	4.1873	4.7291	4.8725	4.1645	4.1046	4.0227	4.7324	4.6442	4.688	4.6445	4.3087	4.5111	4.6118	4.8162	3.9435	4.3545	4.7455	4.7624	4.4476	4.4303	4.2032	4.1685	4.2805	4.131	4.1947	4.0695	4.5189	4.2938	4.3973	4.318	4.3695	4.3955	4.1529	4.4212	4.254	4.4179	4.6586	4.6422
C1orf88	1.561	1.496	2.0987	3.5012	2.8576	2.2516	3.1497	2.5423	1.9647	2.4183	2.4036	1.7248	0.0205	1.7116	2.347	1.3947	1.8477	1.4022	1.2684	2.823	1.1983	3.3073	2.2213	1.1358	2.8496	3.072	1.8553	2.5846	2.3801	1.6837	2.016	2.2831	2.395	2.858	2.3835	2.791	1.5902	2.7818	3.5694	2.0635	2.3255	1.8531	2.4416	-0.3933	2.3808	1.2191	1.5978	2.1816	2.9748
ZNF264	4.804	5.1117	4.4608	4.6152	4.9719	4.9639	4.9159	4.7	4.6185	4.763	4.7754	4.2056	4.7347	4.7873	4.765	4.726	4.5044	5.2797	4.8694	4.9891	5.0807	4.98	4.4931	4.4023	4.3314	4.624	4.5257	3.5716	3.8218	4.8282	4.85	4.3833	4.9314	4.9136	4.5445	4.3732	4.7346	5.1395	4.3353	4.6006	4.7629	4.9336	4.648	4.7168	4.9914	4.5859	4.4061	4.5202	5.0303
LAYN	3.163	4.8046	4.3012	4.1626	3.3934	4.0872	4.4724	3.1822	4.5246	3.3738	2.9126	4.4148	4.1866	3.4945	4.3078	4.5248	2.9172	3.7474	4.1511	2.4793	4.746	4.7118	3.569	3.6387	3.9149	4.0286	3.9189	3.6045	4.0079	4.2597	5.0426	3.493	4.1431	3.6966	3.6985	4.4505	4.1597	4.5929	3.576	4.0278	3.7818	4.6386	3.9425	3.3069	4.2533	4.0466	4.0218	2.6522	4.4344
EPB41	4.8757	5.9032	4.1013	4.709	4.5646	4.5285	4.0357	3.8226	4.7269	4.7746	4.4544	4.2229	5.3586	5.5946	4.9595	4.393	5.0301	4.3178	4.851	4.3161	5.3755	4.5461	5.0088	3.4964	5.3488	5.0946	4.5975	4.0614	3.8155	4.3205	4.4946	5.2256	4.7398	4.312	4.5198	4.9194	4.698	3.6106	4.3309	5.2981	4.7265	4.9493	4.4991	4.5308	4.2572	5.5617	4.7646	5.0406	3.634
CA12	3.8394	4.9627	4.5262	3.2926	5.3532	5.7523	3.4048	5.0277	4.0714	3.6886	6.8495	6.095	4.6169	4.3788	5.9146	6.0531	7.0945	3.8369	4.9298	2.8189	6.4019	6.4701	4.3608	7.1128	4.3583	4.704	5.4679	4.8163	4.7875	5.4536	5.4495	5.1064	4.7284	6.1127	5.565	5.8519	4.7465	3.5873	7.0621	4.4046	4.0698	2.6538	5.1059	6.6848	4.7291	4.146	3.5931	6.7184	5.8125
AP1B1	7.4002	7.2865	7.776	7.8544	7.5622	7.4625	8.2236	7.5554	7.6508	7.6717	7.8248	7.5693	7.6951	7.7494	7.3305	7.3459	7.3327	7.5167	7.5605	7.8301	7.8942	7.6215	7.401	7.6451	8.1176	8.0424	7.2637	8.1743	8.2183	8.0725	7.559	7.5429	7.4218	7.5854	7.5051	7.5006	7.2853	7.409	7.773	7.7111	7.9911	7.893	7.6066	7.4268	7.5388	7.2405	7.6866	7.7564	7.8114
FUT4	1.6623	3.9092	1.6947	3.0104	1.373	0.1837	2.5142	0.576	1.4318	1.4798	3.6439	0.3875	0.2028	0.8458	2.5033	1.6941	2.2322	2.6467	0.9196	2.0979	1.6583	1.8017	0.5364	-0.0375	1.4437	2.9775	2.4152	0.9999	2.1952	2.7032	2.1642	1.051	1.7795	1.9008	2.8472	1.0053	1.4588	2.6991	2.1259	0.9016	3.021	2.699	1.6566	1.0276	2.4712	3.1732	1.1087	1.2056	2.86
NAT10	6.4434	6.6054	6.1254	6.7928	6.6487	6.1786	5.8144	6.3989	6.3321	6.3594	6.2252	6.5444	6.5058	6.616	6.4036	6.2805	6.1172	6.2533	6.4002	6.0516	6.4462	6.3159	6.6019	6.3665	6.1446	6.5369	6.1627	6.271	6.153	6.0877	5.9271	6.5216	6.1583	6.1087	5.9388	6.3653	5.7986	6.0316	6.0187	6.3904	6.2879	6.2731	6.079	6.243	6.136	6.363	6.1825	6.1347	6.1284
PARS2	2.5542	2.903	2.4163	2.8903	3.189	2.4696	2.5058	2.8714	2.6955	2.5272	2.4867	2.5609	2.6435	2.8388	2.8812	2.564	2.5084	1.993	2.4365	2.2379	3.2912	2.6852	2.6174	2.489	2.0007	2.2559	2.4697	2.4554	2.4905	2.2601	2.2622	2.2425	2.4536	2.4678	2.2416	2.1948	1.9955	2.6417	1.8373	2.4318	2.365	2.7017	2.5115	2.2839	2.5334	2.1641	2.6706	2.0247	2.6596
PLOD1	5.9131	5.2996	5.7849	6.3064	6.0607	5.303	6.3767	6.04	5.8796	6.0578	6.1981	5.9171	6.0941	5.9388	5.6171	5.3128	5.2145	5.8097	5.9519	5.9333	7.0279	6.599	5.5648	5.6774	6.3672	6.9232	5.5356	6.7087	6.2414	6.1939	6.1006	5.7257	5.9332	6.147	5.6074	5.4425	5.7295	6.1497	6.0765	5.6326	5.5411	6.1982	5.8906	6.0611	5.8561	5.0464	5.8082	5.1805	6.1089
KDELR1	5.9815	5.3121	6.0258	5.7765	6.0147	5.7658	6.5826	5.7066	5.863	5.5478	5.8543	6.183	5.591	5.8613	5.7483	5.5119	5.5931	5.6118	6.1934	6.1587	6.0636	5.9717	5.6549	5.7601	6.6085	6.3717	5.3809	6.2261	6.3303	6.3691	5.9998	5.6623	5.8301	5.7592	5.6272	5.4939	5.4536	5.9982	5.6599	6.1175	5.8292	6.1381	5.8105	5.3211	5.7256	5.6726	5.9274	5.8142	6.381
VCL	5.3003	5.4592	5.8973	5.0151	5.1412	4.9993	5.3258	5.2049	5.2834	6.0133	5.9871	4.5642	5.3901	4.9114	5.3187	5.5671	5.5506	6.0705	4.8206	5.8074	6.2164	5.7635	4.9617	4.9296	5.7754	6.9544	5.0643	3.7786	4.5976	5.4396	5.4491	5.7671	5.2668	5.6382	5.6667	6.088	6.0755	5.4305	5.4109	5.2602	4.7496	6.0254	5.07	5.4065	6.0717	5.6313	5.5547	5.1825	4.1346
CSF2RA	2.5827	1.787	3.4972	2.7915	3.3494	1.5533	4.7479	1.8658	3.1082	2.3806	4.2721	1.7788	1.7457	2.8439	2.5689	3.4389	2.6352	2.6145	1.374	3.1293	3.0121	2.8658	1.9677	2.062	4.5748	4.3433	2.2314	4.1816	4.2053	4.65	3.1184	2.9837	3.2603	3.2209	3.1114	2.5709	3.2039	2.4595	3.6108	3.2847	4.5282	4.32	3.0263	2.4112	3.3634	2.8077	2.6437	1.8642	4.2932
PRCD	3.0202	1.9048	1.1748	1.5165	2.726	1.1551	2.9768	2.2106	2.3887	1.7099	0.6746	1.9673	3.334	2.3877	1.5618	1.8876	1.0488	1.5122	1.8267	1.2404	1.4359	2.1251	3.3059	1.0877	2.3145	1.4188	2.4018	4.279	2.2897	1.0467	3.3247	0.9051	3.0638	1.5359	1.3469	0.999	1.968	2.9256	1.8226	1.68	1.2497	3.6817	2.3119	2.3604	2.8769	1.2486	1.773	1.937	3.5969
ZNF45	3.8246	3.8744	3.4744	3.8618	3.2523	3.2286	2.9778	3.1807	3.2227	3.2279	3.0394	2.6883	3.8363	3.2859	3.0635	3.3571	3.3644	3.5196	3.0175	3.1417	3.6595	3.4587	3.5805	3.3761	3.1858	3.7224	3.437	2.8101	2.8999	2.9946	3.3243	3.4698	3.6105	3.3353	3.4115	3.2416	3.7228	3.2675	2.9598	3.2565	3.316	3.5357	3.1502	3.6446	3.4981	3.7074	3.2487	2.8051	2.8127
SKI	7.4699	6.8934	6.3895	6.8905	6.6838	6.7301	6.7287	6.5032	6.4344	7.0464	6.4435	6.6098	7.2838	7.1916	6.7866	6.1525	6.2443	6.8501	7.0988	7.4104	6.8376	6.2925	7.2037	7.134	6.9546	6.9506	6.5327	6.0539	5.6318	6.7868	6.7769	6.4922	6.857	6.4113	6.5648	6.4881	6.4617	6.4417	6.8987	6.7837	6.7093	6.586	6.6484	6.8046	6.4485	6.5387	6.4212	7.1328	6.4322
BMP2	6.8225	7.0367	7.3578	5.0996	5.9308	7.7297	6.0825	8.0501	6.3842	5.5568	7.0582	7.6237	7.4245	6.4064	6.7241	8.2073	7.2466	6.7579	7.3277	4.3711	8.2497	7.1775	7.0013	7.0335	6.3859	7.4384	7.0109	6.7575	7.3674	7.1304	6.601	7.3954	6.7688	5.9552	6.8745	6.6523	6.6786	4.2912	4.3498	7.9679	6.9509	6.8925	6.8642	6.3577	6.5646	7.4624	6.225	6.5787	7.3336
MAMDC4	3.1998	2.7156	2.6641	0.7595	2.3429	3.949	3.6229	4.2613	4.7031	2.3821	2.4402	3.5993	4.5917	2.8758	2.0939	2.7317	2.9501	3.5899	3.6511	2.171	2.3097	2.0782	3.1346	3.5974	3.4022	1.699	3.67	5.0349	4.9727	3.1524	2.3795	3.3397	1.8511	2.8457	1.9826	3.6901	3.4019	3.0917	3.332	3.8949	3.4127	2.121	2.6934	3.1729	3.4668	4.0269	4.1847	3.7976	3.3109
FOXE3	-3.8804	-3.8216	-4.048	-4.807	-3.3815	-3.6945	-4.792	-3.1138	-4.7678	-3.3817	-4.7608	-2.9862	-3.609	-4.2273	-3.5375	-4.5695	-4.0619	-4.8909	-3.7879	-2.8793	-3.6865	-4.6385	-4.5742	-4.0254	-3.0979	-4.0832	-2.9833	-4.642	-3.261	-3.6494	-3.7194	-4.1119	-4.7695	-3.7192	-3.4291	-3.6046	-4.8964	-3.2806	-2.5915	-3.6419	-4.7628	-3.8895	-3.8351	-4.4759	-3.4124	-4.0975	-3.3749	-3.3648	-4.6653
RBM4B	5.3552	5.6506	5.2971	5.2878	5.1211	5.5128	5.3868	5.3587	5.526	5.1704	5.092	5.1888	6.0288	5.6608	5.2489	5.803	5.493	5.2538	5.5556	4.4144	4.7235	5.6375	6.1244	5.643	5.5555	4.892	5.2905	5.7237	5.4625	5.3524	5.3847	5.5341	5.638	5.3385	5.1261	5.5454	5.2242	4.7157	5.0198	5.3852	5.5527	5.3044	5.2688	5.5433	4.9448	5.8161	5.2599	5.0435	5.0894
KIAA0355	5.3313	5.4347	5.0408	4.7578	4.8436	4.9201	5.1419	4.4291	4.8366	5.1946	5.107	4.2463	4.9997	4.7524	5.3672	5.0697	5.1853	5.3483	4.7095	4.8903	5.4848	5.4864	5.3702	4.9994	5.139	5.8034	5.009	3.7348	3.8191	4.6463	5.8324	5.1871	5.462	4.934	5.0222	5.118	5.5095	5.4187	4.8303	4.9528	4.7647	6.0495	5.0148	5.1525	5.6245	5.2512	4.6474	4.8263	4.9503
GPR160	0.8899	0.749	1.1471	0.2666	0.1406	1.0912	1.4982	0.4972	0.5962	0.0914	0.5131	-0.8234	-0.5392	-0.0109	0.3605	1.3035	-0.1862	0.0115	-1.4958	-0.1543	1.5442	0.4235	0.2304	0.368	1.5116	1.8798	-0.7249	0.4646	0.6292	1.558	0.2741	0.3939	0.5252	0.4466	0.5822	-0.1558	0.2489	0.123	0.7424	0.1638	2.388	2.2296	0.6054	0.8346	0.3661	0.9613	0.6167	-0.9524	1.6323
CUL1	6.179	6.2889	6.255	6.2047	6.3302	6.1283	6.1428	5.8742	5.9782	6.6208	5.9417	6.2101	6.2493	6.4383	6.276	6.1561	6.1169	6.0956	6.0228	6.7639	6.1388	5.9892	6.2433	6.0816	6.3168	6.4048	6.3135	5.9105	5.8811	6.2177	6.2621	6.2988	6.2057	6.3531	6.4748	6.1579	6.0907	6.4886	6.1888	6.2054	6.0992	6.2522	6.3741	6.1577	6.4681	6.7746	6.1062	6.564	6.0932
SCGN	-0.8297	1.9591	1.3351	-1.3008	0.3867	2.3942	1.7009	2.3071	0.7175	1.3545	0.2398	-2.3091	-3.658	-0.961	-0.4249	1.8543	2.1955	3.2786	-1.9475	-0.2359	-2.4174	6.6603	0.2548	-3.0013	-0.9601	-3.8519	-0.0742	-1.5704	3.8595	-0.1956	-0.2326	0.9657	3.2444	0.7265	-0.1287	0.807	1.2841	0.2207	-1.4215	3.0458	1.0054	-2.1747	3.1267	-0.7155	0.3389	-0.9121	0.3912	1.2007	3.3179
EVI2B	2.2931	2.1679	2.7168	3.6124	3.7379	1.1356	5.0588	2.529	3.0053	2.8928	3.7438	2.0135	1.3817	2.4299	2.7716	3.3846	2.1412	2.2063	1.8735	2.9816	3.6535	4.1607	2.3709	1.8952	4.4866	4.0216	2.3883	2.3448	2.6809	4.3251	3.66	2.4919	3.4891	3.3066	2.9834	2.1423	2.5465	2.734	3.0852	3.1192	5.1642	4.2231	3.4259	2.9012	2.5308	3.0906	2.6118	2.0118	3.6658
ACTL6B	6.0016	5.9292	5.7649	5.4088	5.8018	5.6478	4.9122	5.1342	5.142	6.0743	4.5603	5.8818	5.9948	5.9147	5.3522	5.7511	5.2334	5.7101	6.1668	6.1199	4.3384	5.2564	6.0495	6.5623	5.8094	4.3185	5.3918	7.0489	7.0277	5.7983	5.0235	4.9817	5.2895	5.4246	5.3874	5.0633	4.7762	5.3219	5.334	5.978	4.9293	5.1374	5.9152	5.5997	5.7104	6.2332	5.1996	6.4201	5.1194
PTRH2	4.3351	4.2018	4.3565	4.3205	4.5013	4.2729	4.4579	4.3868	4.3712	4.0359	4.221	4.9794	4.3656	4.259	4.4079	4.7286	4.2126	4.4659	4.5416	3.7945	4.4596	4.1039	4.9364	4.5174	4.4979	4.1316	3.9171	5.7619	5.5182	4.2359	4.1815	4.2257	4.5532	4.1512	4.126	4.285	3.872	4.0515	3.7614	4.0262	4.5279	4.2728	4.1293	4.2845	3.7823	4.1793	4.1799	4.0866	4.3893
SYK	3.1746	2.6015	4.154	3.7908	3.4229	2.1366	5.2286	2.8658	3.7701	3.5325	4.6737	2.5953	2.5148	3.2971	3.2867	3.6932	2.9368	2.6655	2.7323	3.949	3.6637	3.5631	2.8938	2.5025	4.9298	5.2367	2.6605	3.7422	4.3386	5.1908	3.7619	3.786	3.5655	3.9843	3.8302	3.0395	3.1539	2.8027	4.6014	3.689	5.4276	5.0701	3.3924	3.0746	3.2991	3.8156	3.3981	2.3451	4.1947
LCAT	4.8662	4.3723	6.7565	3.9612	4.8822	6.7003	7.4668	7.3482	7.0245	5.5618	5.6912	6.2443	4.9313	5.0633	5.4393	6.0687	6.2567	4.994	5.3355	4.123	5.8121	5.9939	5.5492	6.2332	5.5473	5.8663	5.739	7.3036	7.5874	7.156	5.593	6.3117	5.4713	5.6561	5.4694	6.1226	5.7177	5.0408	5.7152	5.9757	5.6936	5.536	4.6065	5.7958	5.7313	6.0387	6.894	6.8741	6.2131
CTBS	3.0796	2.9502	2.4272	3.6118	3.0615	2.7136	3.3227	2.7083	2.1158	2.7542	2.7196	1.5828	1.5552	2.3056	2.9462	2.8502	2.0596	2.4222	1.515	3.1124	2.7321	3.8713	2.1808	2.528	2.8374	3.5722	2.2515	2.2372	2.2051	2.5525	3.5745	2.358	3.7228	2.6519	2.8516	2.2415	2.8689	2.7517	3.1756	2.7374	3.1493	3.3497	2.9808	2.4891	3.467	1.6327	2.564	2.4291	3.0453
BLVRB	3.7191	2.5892	4.118	2.9626	4.0118	3.5284	4.7314	2.7878	4.4627	4.6951	4.4153	4.5709	3.2286	3.1778	3.9861	3.4196	2.7874	3.8433	3.7278	4.914	2.509	4.2982	3.1095	2.3773	5.1379	3.3222	3.9424	5.0876	5.4674	4.8233	4.1217	3.3362	4.2017	4.8596	4.2804	4.1517	4.0208	4.8116	5.0552	4.0556	4.6517	4.0304	4.5545	3.4294	4.3794	3.33	4.0883	4.2048	5.3025
PPAPDC1B	5.1281	5.2257	4.6519	4.7351	4.5466	5.0568	4.2442	5.0256	4.8589	4.3509	4.6142	4.7082	4.9778	5.2714	4.7819	5.1832	5.0838	4.1511	4.6956	4.0612	5.0291	4.1745	5.7076	5.19	4.8008	4.8286	4.9328	5.2689	5.0074	4.8776	4.0096	4.6066	4.7234	4.3153	4.4709	5.1333	4.5836	3.8047	4.6058	5.2473	5.0049	4.346	5.0865	4.6386	4.3872	5.3861	4.4555	4.9025	4.5049
DMWD	5.1475	5.1269	5.7764	4.9399	5.4575	5.4842	5.3033	4.8856	5.1416	5.6104	5.2191	5.3744	5.2583	5.4207	5.1466	4.8702	5.3119	6.134	5.9782	6.443	4.603	5.0123	5.2518	5.3555	5.8345	5.4272	5.5458	5.2648	5.528	5.4494	5.8294	5.6435	5.3543	5.3489	5.7487	5.5034	5.6316	6.1555	5.9858	5.4936	5.1117	5.0372	5.5706	5.1819	5.699	5.3974	5.5854	6.2236	5.3501
CD86	2.227	1.6524	2.9923	2.7146	2.9357	1.8392	4.3252	2.2952	2.5845	2.4281	3.3628	1.8732	1.3016	2.4233	2.094	2.72	1.9508	1.941	1.2509	2.74	3.2274	2.6744	2.2372	1.3185	3.9201	3.7068	1.6604	3.1221	3.2333	4.7928	2.5622	1.8491	2.4121	2.8871	2.4083	1.478	2.0214	1.3171	3.1288	2.8744	4.5845	3.8307	2.8161	2.1843	2.3715	2.7277	1.8195	0.989	3.2157
TMEM119	3.176	0.53	4.3202	3.9067	3.9172	2.5847	4.7634	3.1253	3.5984	3.1521	4.8661	0.6759	2.4248	3.3888	3.2856	3.9079	3.0191	3.2755	3.0468	4.3342	3.9388	1.5667	2.7401	2.6224	4.6255	5.5812	3.2887	4.3944	5.1621	5.3266	4.5113	4.092	3.9745	3.7673	4.1251	3.366	3.7979	3.447	5.2264	4.0533	4.5395	5.2747	4.064	2.3418	3.9678	2.8281	3.8708	2.877	5.5535
UMPS	4.8214	4.9206	4.5579	4.8733	4.4855	4.4681	4.2826	4.6404	4.5236	4.3837	4.5011	4.8188	4.9131	4.8712	4.6325	4.797	4.5843	4.2113	4.5456	3.5561	4.8082	4.5842	4.8668	4.7818	4.6227	4.3196	4.2559	5.3336	4.8976	4.6716	4.0526	4.376	4.4807	4.1696	4.208	4.4931	4.4015	3.933	3.865	4.4419	4.4258	4.5966	4.2071	4.7155	4.1812	4.8962	4.6702	4.3137	4.6358
ELF4	1.4567	0.7824	0.9291	1.7613	1.7562	0.0403	1.8693	1.1298	0.9758	1.8409	1.6914	0.1597	0.8108	1.3089	0.7962	1.3062	0.4789	1.84	0.439	0.9285	2.2414	1.6952	0.6481	0.1271	2.0591	2.8032	0.2057	0.2468	0.532	3.0498	1.0555	0.826	0.5721	0.977	0.4949	-0.1979	1.0535	0.2898	1.0917	0.6602	2.2645	2.284	1.1181	0.9603	0.932	1.4525	0.5164	0.0491	1.405
TBX6	1.5708	2.3944	1.359	1.4959	1.3513	2.7805	1.4535	3.0705	2.6291	0.2474	1.9264	2.1647	2.6549	2.4611	2.3213	2.0299	2.2257	1.8386	1.942	0.9703	2.2024	0.5542	2.4979	3.1027	1.8917	0.9443	1.978	3.1606	0.8258	2.1879	1.2272	1.7978	1.8186	1.7723	2.0452	2.16	1.8325	1.1262	1.8142	1.7356	2.3	1.9808	0.975	1.5759	1.1572	1.8566	2.711	0.6599	2.7011
EFS	7.6931	7.3224	6.7076	6.5659	7.048	7.6754	7.5256	7.3909	7.365	6.4804	7.0089	7.6926	8.0843	7.8701	7.395	7.3521	7.4013	7.4526	7.8952	5.5822	7.0558	6.9964	8.3036	7.3363	7.6922	6.9471	7.1702	8.116	7.5174	7.0661	7.4025	7.5033	7.2217	6.4387	6.7411	7.1825	7.1796	6.837	6.4495	7.4141	7.3891	7.3147	6.8126	7.4879	6.9409	8.2575	7.4296	7.4093	7.0036
TMOD3	4.5939	4.2458	4.3537	4.9837	4.1923	4.1746	4.1482	4.7768	4.0225	4.9281	4.8292	4.59	4.6475	4.1478	4.7004	4.699	4.8759	4.4722	4.0577	4.7681	5.2984	5.1531	4.3952	4.5753	4.2247	5.3882	4.1181	3.2778	3.4272	4.4542	4.6692	4.4533	4.8126	4.8753	4.91	4.5162	4.6233	4.2449	4.9186	4.2437	4.6955	4.7766	4.3283	5.2782	4.6076	4.3291	4.5179	4.4969	4.4192
CPSF3L	5.7711	5.7619	5.816	5.3415	6.2245	6.15	6.4865	5.9975	6.5214	6.1908	5.6621	6.1672	5.9282	5.9879	5.6452	5.5489	5.7796	6.1645	6.4409	6.2958	5.5604	5.4403	5.979	5.9314	6.3011	5.6366	5.8856	7.17	7.1394	6.225	6.1084	6.0379	6.0056	5.9744	5.7442	5.9541	5.8322	6.2308	6.0233	6.2207	6.0305	5.811	5.913	5.3697	5.9865	5.9824	6.3127	6.1657	6.2769
SEZ6	8.3795	8.4704	8.0234	5.8002	7.2686	8.5623	6.8832	6.9303	7.3861	7.3074	8.0053	7.2917	7.9565	7.1642	6.8634	7.4628	8.4041	7.3576	8.027	6.4661	7.3277	6.4544	8.497	8.5493	7.287	7.3321	7.2264	7.2328	7.9019	8.0917	7.0473	7.4803	7.0036	6.9104	7.2963	7.6487	7.3884	6.8723	7.2074	8.1314	6.8263	7.2586	6.7798	8.6625	7.1026	7.7612	7.7403	8.7763	7.0578
CHADL	6.338	5.4515	5.3583	5.3794	5.8812	6.2096	7.6745	6.4266	6.7889	6.4595	6.0234	6.1375	5.7868	6.6572	5.6565	5.4627	4.271	5.9499	6.5456	4.5312	4.9119	6.9899	6.6998	5.7182	6.2678	5.3713	6.0256	8.2448	7.2867	6.0644	6.6439	5.6074	6.4767	5.7822	5.2912	5.8433	5.5552	6.234	5.5122	6.5502	5.9303	6.7977	5.8167	5.0755	6.2386	5.6132	6.0157	6.2987	7.4199
CCDC18	-0.242	-0.3384	-1.5459	-1.1183	-1.1334	-0.5235	-0.0241	-1.0442	-0.5878	-1.0704	-0.097	0.679	-0.1933	-0.9982	-0.5208	-1.1407	-0.151	-2.976	-1.2156	-0.7651	-1.6584	-2.9404	0.2746	-0.5735	-0.3857	1.4452	-0.6179	-0.7803	-2.2948	0.4923	0.1097	-0.3628	0.3032	-0.4845	-0.8041	-1.145	-0.0869	-0.372	-0.5877	-1.1432	0.1641	-0.4275	-1.3646	-0.7417	-0.756	0.6395	0.0472	-0.6453	-1.105
CCDC94	5.5152	5.5696	5.2554	5.343	5.4063	5.5636	6.0844	5.5386	5.6026	5.4104	5.2856	5.7585	6.134	6.2556	5.2174	5.669	5.1108	5.3762	6.1049	4.7833	5.8141	5.2332	5.982	6.1051	6.2604	4.7152	4.9869	7.9137	7.3298	5.8852	5.1489	5.4762	5.0812	5.0908	5.0279	5.7044	5.0951	4.9345	5.0594	5.7486	5.4823	5.4597	5.1301	5.6525	5.0568	5.4733	5.6438	5.2749	6.0541
LPCAT2	3.3666	1.3612	3.5612	3.0247	3.3559	2.2314	5.2192	3.1392	3.6537	3.2976	4.2744	0.8802	1.1301	2.308	3.5452	4.0068	2.8529	3.2304	1.8664	3.9678	2.8522	4.0055	2.1383	2.1511	4.1622	4.3657	3.2938	2.3896	2.6652	4.5243	4.813	3.5916	4.6197	4.2646	3.8666	2.5423	3.6997	4.0384	4.2009	3.123	4.8342	5.4945	4.1586	2.7338	4.3835	3.5515	3.4938	2.2972	4.6233
TTC31	4.5851	4.9429	3.9848	3.4784	4.4285	4.9139	4.5555	4.5045	5.0117	4.1727	4.3108	5.0442	5.3131	4.5074	4.3662	4.5801	4.8809	4.1947	4.5966	3.3304	4.5874	4.0671	5.3979	4.8389	4.7805	4.3127	4.5619	4.6818	4.5626	4.6797	4.3672	5.0209	4.2586	4.0806	4.0287	4.7342	4.6984	4.1807	3.9272	4.6044	4.8932	4.3246	3.9332	4.4183	4.0231	5.2555	4.9261	4.3609	4.159
PICALM	7.1924	7.0728	7.2515	7.5333	7.2683	7.0484	7.6685	6.7813	7.2177	7.054	7.6542	7.1304	6.7968	6.7898	7.4682	7.4042	7.1083	7.3615	6.7005	7.3841	7.5275	7.5603	6.9461	6.8506	7.3821	7.9874	7.3117	6.2949	6.6981	7.4201	8.095	7.0961	7.7165	7.3575	7.1893	6.9208	7.5477	7.6868	7.3319	6.9437	7.4831	8.0653	7.3715	7.1443	7.5982	7.1558	7.0836	6.8045	7.4846
LPAR5	2.7622	1.2268	3.6395	3.3457	3.2494	2.1467	4.5143	2.4176	3.5256	2.9641	3.8016	1.2318	1.9667	2.7756	2.8328	2.912	2.3045	2.2665	2.3402	3.1914	3.0021	1.8794	2.207	1.8504	3.8405	4.505	2.3128	2.8314	3.5635	4.8724	3.6488	3.2369	2.7498	3.2194	3.088	2.6105	2.6255	2.3542	3.3954	3.2126	4.8598	4.7073	2.9929	1.8055	2.6905	2.2877	3.2705	2.5835	4.4357
APC2	9.2534	9.195	8.9567	8.7675	8.8378	9.8449	9.3414	9.664	9.8098	9.0149	9.3872	9.4733	9.8808	9.3469	8.7944	8.6866	9.3253	9.3589	9.902	9.0242	9.1542	8.5637	8.913	9.4299	9.2255	8.5582	9.5895	10.2102	9.718	9.099	9.1193	9.4893	9.0088	9.1282	9.1962	9.7497	9.6887	8.9698	9.0281	10.2752	9.034	8.3775	8.5204	9.1125	8.761	9.824	9.4921	9.807	9.4412
LHX3	-2.1109	-1.1859	4.0781	-3.6949	-1.482	0.0964	1.836	-0.2324	3.7977	-0.5292	2.7272	3.7122	0.4678	0.5309	-1.2739	2.6293	2.11	-0.8337	0.3086	-5.2034	-4.4237	1.2822	0.877	-1.5644	-0.2048	-2.774	-0.4541	2.6048	4.745	2.7144	0.8404	-0.9055	0.3996	-0.038	0.7473	3.4794	1.3259	-2.2028	-3.1405	-1.1389	-1.4415	-0.578	-2.6692	-1.0999	2.9743	-1.7674	3.5066	-1.1412	-2.4692
ZNF876P	1.8214	2.297	0.6203	-0.7353	-0.1033	0.0207	0.1649	1.5167	0.0894	0.1614	0.7066	1.0969	2.2284	1.3077	1.6209	1.2125	1.4769	1.2815	0.2142	0.272	1.5619	0.3185	1.4113	1.2846	-0.6157	0.7259	1.1834	-0.0969	-0.1449	0.7539	-0.0123	0.5035	1.2708	-0.2467	1.3524	0.8962	0.919	0.7186	-0.0191	1.1342	1.5584	0.4302	0.5347	1.9357	0.7645	2.0779	0.2071	0.1533	0.9716
HIRIP3	6.2424	6.0697	5.4886	5.8766	5.7783	5.768	6.2327	6.2662	6.2017	5.8988	5.7365	6.2866	6.7459	6.7398	5.8032	5.9107	5.9205	6.1093	6.7061	5.2722	6.1036	5.9246	6.4574	6.3388	6.161	5.7576	5.7733	7.479	6.7011	6.0961	5.9284	5.6958	6.0656	5.8129	5.6035	6.0262	5.8586	5.4929	5.5009	5.9359	5.9449	6.1832	5.8757	6.0342	5.7687	6.1124	6.0505	5.4114	6.0399
PPCS	2.873	1.2829	3.408	2.8006	3.6574	3.0276	4.1321	2.851	2.8697	3.4858	2.7878	3.4019	1.7853	2.3746	3.2848	2.5554	2.662	3.1832	3.1375	4.7057	2.4075	3.3524	1.7201	2.0138	3.8866	2.814	3.3319	2.1849	3.1099	3.4493	4.0033	3.0093	3.8552	3.76	3.9204	2.0036	3.0423	4.3828	3.7547	2.4648	3.555	3.8916	4.0132	1.4301	3.53	1.8133	3.531	3.4986	3.719
SMAD3	5.6615	6.4663	5.5785	5.9803	5.3971	5.6718	5.2665	5.1051	5.408	5.6112	5.9239	5.9689	4.1827	5.6872	5.6333	6.8446	4.9273	5.4896	5.7986	6.5838	5.3544	5.4644	6.712	6.4939	6.6082	6.4352	5.6859	6.3622	5.0194	6.4718	5.5786	5.9208	5.1892	6.0914	6.1292	6.1274	5.8573	6.4789	6.4186	5.176	5.945	5.7875	5.8733	5.7497	6.0655	5.5506	5.6364	6.0219	5.1221
CHRDL2	-1.1419	2.6605	-0.9786	-2.4081	-1.2572	-1.4772	0.7154	0.1991	-0.5089	-2.2063	-1.7107	-1.4341	2.9814	0.3893	-2.2201	-1.8996	-1.2759	-2.8605	0.803	-0.4176	-2.1838	-0.9131	1.6703	-1.0373	0.068	-2.2819	-0.9695	1.9895	-0.4067	-0.8589	-0.7502	-0.5633	0.5707	-1.6221	-0.6738	0.9376	-0.9194	-1.1549	-0.8276	0.322	0.7156	-0.631	-1.6776	-1.2966	-2.0235	-1.1334	-2.0023	-2.3075	-2.2016
C3AR1	2.5346	2.2008	3.938	4.0707	3.6728	3.0769	5.6867	2.9503	3.1848	3.2908	5.2788	2.5718	2.0961	4.0091	3.3597	3.9819	3.5589	3.0604	1.7719	4.8878	3.6607	4.0567	3.0993	2.6658	5.5413	5.0989	2.5265	4.0915	4.4216	5.4787	3.8663	3.3757	3.7295	4.401	4.2025	2.8846	2.6714	2.6832	4.884	3.9355	5.0994	4.8587	3.694	2.5314	3.034	3.6805	2.7824	1.4829	4.4727
RBCK1	6.2687	6.0481	6.251	6.1232	6.716	6.8272	7.1139	6.8476	6.9734	6.1995	6.4981	6.9302	6.4828	6.839	5.9696	5.7425	5.8111	6.3442	6.7656	5.8595	5.9869	6.0911	6.135	6.4847	6.5304	6.1227	6.2378	7.782	7.658	6.8099	6.3563	6.399	5.9193	5.9287	5.8514	6.6176	6.3212	6.1611	6.5191	7.0523	6.5961	6.0366	6.0383	6.0066	6.1342	6.3137	6.726	6.5717	6.7425
ANKRD35	1.4951	-0.0546	2.3671	1.0728	3.013	1.05	2.9093	0.7498	1.1879	2.8389	0.8521	-1.5209	0.452	1.6769	1.5402	0.3616	1.1333	2.8115	2.9854	4.251	-1.424	2.0306	0.9057	-0.2336	3.7248	0.985	1.9191	1.2572	3.2449	1.7174	2.5851	1.2066	2.887	2.6006	2.5793	1.0153	2.1743	3.3313	2.7535	1.1048	1.8412	2.1654	2.7891	-1.414	2.3035	1.3425	1.7689	2.2158	2.691
PER3	6.1154	6.3121	5.8083	5.8758	4.7672	5.9357	5.5272	5.268	5.9442	5.6329	5.6462	4.1528	6.4367	4.234	5.6899	5.3767	6.1428	6.196	5.0587	6.3381	4.0937	4.5361	4.8561	5.4243	5.1775	5.0827	6.0658	4.3104	4.4933	5.2412	6.342	5.5162	5.4652	6.279	5.8806	5.5306	5.9945	6.4847	6.489	4.8361	5.7028	5.9974	5.4639	5.702	6.2776	5.5813	5.7128	6.0545	5.8897
ZUFSP	3.7335	3.8743	3.7911	3.6193	4.0531	3.9626	3.6726	3.9572	3.5047	3.5265	3.413	3.7206	3.9447	3.4593	3.6519	4.061	3.8821	3.6416	3.5169	3.334	3.7886	3.7957	3.8442	3.6813	3.4628	3.2578	3.6614	3.6119	3.75	3.607	3.3754	3.5483	3.4163	3.5082	3.5999	3.2526	3.4278	3.6473	2.8982	3.512	3.7139	3.6056	3.566	4.0908	3.5559	3.9162	3.5819	3.5214	3.9001
GLIS3	2.7285	2.2075	3.577	4.597	2.9238	4.4022	4.0156	4.6299	4.3311	4.1804	3.6258	3.4382	1.4721	2.4363	4.2612	3.667	3.4004	3.0197	1.81	4.6098	2.3215	4.8663	3.6968	2.1598	3.165	5.7	3.6976	1.6382	1.9097	4.0027	3.6015	4.2799	3.0128	4.1494	4.0784	4.7567	3.8796	3.8888	5.3554	3.5339	4.0755	3.6071	3.0467	2.7035	4.5726	3.6099	3.5189	3.5033	5.2307
ZNF606	4.124	4.4408	4.2273	4.4106	4.2659	4.5332	4.136	4.2751	4.1601	3.8451	3.8588	3.6415	4.0533	4.0253	4.2939	4.0472	4.2314	3.762	3.7238	3.7708	4.573	4.0482	4.3089	3.6412	3.6108	3.8608	4.0866	3.7726	3.676	3.883	3.8903	3.9224	4.2728	3.8472	4.0028	3.9258	4.0176	4.0967	3.6271	3.9448	4.1923	4.0872	3.9289	4.2294	4.0619	4.4293	4.1181	4.2267	4.1413
ETHE1	2.7381	3.0545	3.2432	3.1423	3.183	3.114	3.633	3.4097	3.389	3.354	3.2683	3.4069	2.9988	3.0437	2.8258	3.0395	3.0339	2.7952	3.4781	3.5567	3.2822	3.5438	2.9578	3.5341	4.0629	3.4238	3.0017	4.3502	4.343	3.3733	3.2166	2.8433	3.2713	3.4485	3.2377	2.9132	2.7292	3.3288	3.4008	2.9229	3.4762	3.2257	3.2692	2.9926	3.3122	2.4666	3.4005	3.184	4.0115
SF3A2	7.1644	6.7353	6.3128	6.0407	6.8834	6.858	6.6662	6.6845	6.9691	6.3514	6.2492	7.0118	7.0138	7.2762	6.0858	6.2616	6.6883	6.6905	7.2131	5.5933	6.5594	6.0298	7.1157	7.3288	7.4001	5.8886	6.4926	7.9219	7.5446	6.9607	6.2145	6.4151	5.9613	5.3868	5.679	6.5178	6.2725	5.5728	5.9536	7.1954	6.309	6.062	6.4287	6.3541	6.0922	7.4277	6.6782	6.5436	6.5199
KCNH7	2.2347	3.9605	1.9523	2.9512	-0.2205	2.6628	-2.3262	1.3354	-0.0031	1.2244	2.4954	1.8384	2.3474	2.4198	3.5559	3.7958	4.4163	2.6533	1.5598	1.0587	2.7145	3.0667	2.9462	2.9683	0.2568	2.0277	2.7715	-1.0003	-0.6956	1.2431	2.2378	3.1157	2.2481	1.3835	3.0872	2.0755	2.621	2.6008	0.4988	2.6675	0.6844	1.1869	2.8945	4.8265	1.8564	1.0111	-0.5791	3.3141	0.1356
C2orf65	-1.2335	-1.1385	-0.5082	-0.8577	0.2352	-1.8282	1.6073	-1.9367	-0.0186	0.1503	0.2754	-1.8184	-1.6705	-0.3782	-1.0023	-1.2594	-1.055	-0.4258	-0.8169	-0.4628	-1.2722	-1.6716	-0.8374	-1.7455	0.9258	-0.064	-0.0582	0.3604	-0.0604	0.562	-0.4793	-0.2945	0.0524	0.2269	-0.3843	-1.7539	-0.2451	1.5151	-0.0794	-0.9446	1.6554	0.01	0.408	-2.5827	0.586	-1.7882	-0.9194	-0.2898	-0.2843
REM1	-0.5082	-1.3403	-0.9061	-0.3447	-1.8047	-1.2484	-0.3362	-0.2908	-1.4501	-0.3828	-1.1841	-0.0018	0.5772	-1.1461	-1.2821	-2.4087	-0.4118	-1.7021	0.003	-0.0101	0.5771	-0.1557	-0.3261	-0.495	0.0399	-1.1375	-1.7175	0.091	1.5585	-0.0624	-0.3595	-0.8623	-0.9458	-0.2072	-1.0229	-1.1966	-1.5564	-1.522	0.1025	0.3718	0.0418	-1.6202	-1.243	-1.0192	-1.5523	-1.2983	0.0283	-0.5064	-0.559
TLR2	1.9614	0.8035	2.8956	2.8651	3.6089	2.9162	5.1245	2.0076	1.3924	1.4481	3.9158	2.1691	0.8667	2.397	0.2927	3.2457	0.9145	1.8476	-0.2132	3.6279	2.5063	3.3513	2.1275	0.3682	3.8789	4.4297	1.6348	3.3028	3.4474	3.7583	2.5593	0.6126	2.2413	2.0955	1.659	1.3173	3.2645	1.9779	2.7923	2.3067	3.3638	3.3076	2.6723	2.6592	2.7414	2.9346	0.9556	0.7198	4.0378
MYO10	9.621	9.4196	8.7314	9.0277	8.5892	9.0427	8.2161	8.6712	8.7055	8.7112	9.2607	8.2856	8.9505	8.7539	9.4289	9.1646	8.9167	8.6576	8.2415	8.073	9.4201	8.86	9.1606	8.8508	8.5054	9.1692	8.8035	8.2653	7.8572	8.3388	8.8275	8.9594	9.0026	8.4125	8.7116	9.2203	9.1643	8.6698	8.6746	8.5465	8.7269	8.7572	8.678	9.2096	8.9367	9.0791	8.4757	8.5479	8.5244
DIABLO	6.1064	6.235	6.3004	6.22	6.4068	6.1979	6.5992	6.5487	6.4576	6.063	6.4772	6.6439	6.4003	6.3746	6.3163	6.4187	6.2569	5.8814	6.4188	5.4131	6.2294	6.2486	6.1558	6.5698	6.5919	6.0874	5.8601	7.7186	7.5228	6.4304	5.8354	5.9432	6.2025	6.2045	6.0086	6.2962	5.9998	5.7331	6.3541	6.1738	6.4248	6.514	6.0454	6.3875	6.0395	6.2098	6.5619	5.9707	6.7591
HAP1	6.5213	6.102	4.3941	5.4333	7.2093	4.3518	4.9457	6.2048	3.8147	5.6055	6.1132	7.2789	6.1503	6.702	4.4563	4.2022	4.8857	4.0714	5.1665	4.9198	4.3925	5.3497	5.2789	5.3675	6.0676	5.9709	4.9267	6.9299	5.1049	5.303	4.3942	5.0173	5.1657	4.5401	4.4843	3.8162	3.5931	3.8736	4.9787	5.5497	5.0467	5.4423	4.7132	6.8558	3.6847	3.465	3.0969	5.1221	4.029
C16orf62	7.0832	6.7841	6.8664	6.8485	6.4972	6.7697	6.8842	6.7837	6.8749	6.7162	6.5668	6.7283	7.0511	6.8266	6.8691	6.9946	6.7713	6.4569	6.5863	6.4192	6.6349	7.0653	7.2053	7.095	6.8943	6.7355	6.6556	6.8247	6.5128	6.8369	6.914	6.8048	6.8621	6.685	6.6417	6.8448	6.48	6.6893	6.4653	6.7305	6.755	7.0068	6.4271	6.9186	6.717	6.855	6.9015	6.5415	6.8641
CCDC24	0.8116	1.1913	2.1048	2.7776	2.347	2.2037	2.4035	2.2299	1.5803	2.3457	2.3231	2.8568	1.9629	2.0598	1.8486	1.3513	2.116	2.6868	2.4899	3.3538	1.0507	2.3526	1.2725	2.1788	2.5487	1.0746	2.3178	3.2489	3.3384	2.3322	2.2296	1.9057	2.1142	2.7132	2.3951	1.974	2.4663	3.2909	3.0219	2.187	1.6411	1.4188	2.9525	1.7784	2.1279	0.4649	2.0966	3.4001	2.7531
TPPP2	-2.4746	-2.4034	-2.3673	-2.739	-2.4631	-2.4132	-3.0149	-2.1397	-2.0915	-2.9194	-2.0359	-1.5002	-1.7387	-1.2976	-2.9404	-2.9745	-2.2958	-2.7615	-2.5182	-3.9833	-2.7706	-2.5867	-2.4208	-2.3961	-2.8739	-3.701	-3.9589	-0.4918	-0.9926	-3.0665	-2.3933	-2.3049	-2.15	-3.1507	-2.3262	-1.6363	-3.1806	-2.8039	-3.6532	-3.0499	-1.8573	-3.425	-2.1178	-2.712	-2.7738	-2.825	-2.4815	-2.4372	-2.4254
ST8SIA4	1.2973	1.3951	3.2198	2.7239	2.9875	2.1403	3.0264	2.4764	2.2323	2.6503	3.0339	2.5252	2.4919	2.1867	2.9977	2.5312	2.7957	2.5185	2.4456	2.9927	3.677	2.6386	2.0094	2.1584	2.8184	4.4728	2.3869	1.7761	2.5249	3.6779	2.5845	2.5736	2.8758	3.0382	3.0743	1.6943	2.2151	1.8315	2.436	2.8651	3.5794	3.3384	2.8114	2.874	1.9024	2.3192	2.307	2.971	2.6037
NUMBL	4.4082	4.3644	5.424	4.8906	5.5636	4.9462	5.064	4.4324	4.652	5.7259	3.8449	4.7978	4.34	5.5551	4.4457	3.7414	4.3965	6.1844	5.739	6.5901	3.3198	4.1076	4.9027	4.8553	5.6228	4.1734	5.5731	5.1881	4.9913	5.3248	5.0781	5.1868	4.4986	5.4386	5.4871	4.5747	4.6919	6.4837	5.5181	5.3168	4.8244	4.1869	5.7798	4.5493	5.0962	4.5533	4.8407	6.2683	4.7234
SLC1A5	2.9986	2.9382	3.2507	3.0053	3.2386	3.006	4.8552	3.0747	2.9874	3.289	4.1048	2.479	2.1118	2.9857	2.6678	3.3504	1.7171	3.1141	3.5449	3.8645	3.447	3.2771	2.2569	1.579	4.2496	4.1924	1.9818	4.1723	3.9354	4.1538	2.4096	2.4766	2.6398	2.8376	2.4519	2.9548	2.8651	3.2892	3.8336	2.6504	4.1105	3.4665	3.0413	1.6532	3.092	2.8052	1.1559	0.4784	4.2603
AMZ1	5.0903	5.8631	4.3376	3.9995	3.5338	5.4997	3.1701	3.9334	4.7409	4.0126	5.471	5.5447	4.1354	5.5605	4.2655	4.7263	4.7379	5.1603	4.8271	3.5112	4.4928	4.1304	5.6864	5.3572	3.7915	4.7919	4.3696	5.1355	4.4379	4.9917	3.9732	4.7369	4.0147	3.1176	4.3101	5.0075	4.5208	3.5764	3.5439	5.7209	3.8181	4.1936	4.1399	6.4585	4.043	5.1509	3.8481	5.731	3.8155
PDIA5	1.0242	1.4337	0.5083	0.5192	0.6789	0.5963	1.5291	0.2	0.756	1.028	0.2549	1.6624	1.3669	1.0239	0.9556	1.7433	0.445	0.5043	1.1631	0.9654	2.3089	0.0056	1.5521	1.4068	1.7499	1.7702	0.269	1.6121	0.7407	1.3055	0.3411	1.2116	-0.5563	0.5377	0.7328	0.7131	0.3957	-0.152	-0.2886	-0.3462	1.3327	0.8167	0.0639	0.5897	1.5817	1.9495	0.3128	-1.5653	1.9502
AMFR	7.3482	7.3734	7.7722	7.8667	7.589	7.3107	7.9434	7.669	7.425	7.6293	7.4914	7.3387	7.4957	7.5644	7.3375	7.351	7.1203	7.1683	7.2573	7.609	7.7918	7.7371	7.3597	7.1567	7.6311	7.5194	7.1944	7.5014	7.5927	7.2853	7.3846	7.3109	7.4619	7.7043	7.4564	7.3863	7.1846	7.5944	7.5588	7.5155	7.505	7.6667	7.4574	7.3169	7.5605	7.2184	7.5034	7.1472	7.8127
RNF112	6.4547	6.4207	6.3509	5.6271	7.1592	6.686	5.7678	6.2744	6.0356	6.0844	6.3294	7.1326	6.8285	6.7053	5.5882	5.8514	6.3887	6.4897	7.0139	6.0587	6.0971	5.352	6.8495	6.1712	6.136	5.8211	6.2586	7.382	7.2353	6.5105	6.0073	6.3574	5.6629	5.9546	5.878	6.2169	5.9484	6.143	5.8057	6.5188	5.7	5.7034	6.2183	6.261	5.9864	5.9499	6.2396	6.8379	5.4991
APBB1IP	3.3258	1.9371	3.4871	3.4452	3.5193	2.5458	5.4331	2.8076	4.0143	3.256	4.7295	2.0881	2.0634	3.4545	3.5389	3.9253	3.1261	3.2636	3.0936	4.7278	2.877	3.1708	2.1667	2.8476	5.324	5.7678	2.8616	3.5253	4.5398	6.0016	4.2164	3.9508	3.7717	4.1356	3.8592	3.3141	2.9368	2.8831	4.8055	3.9553	5.0558	5.2381	3.5067	2.752	3.4762	3.3527	3.7723	3.0437	5.111
ZFP30	3.8219	4.4671	3.9205	3.6177	4.1831	4.1587	3.5999	3.7868	3.8182	3.9194	3.7213	3.2127	4.1548	3.9802	4.1323	4.0207	3.926	3.867	3.6944	3.9051	3.59	3.4517	4.1927	3.5992	3.3102	3.6156	3.9315	3.5205	3.4403	3.4704	3.8099	3.9009	4.0232	3.7782	3.9938	3.842	3.805	3.7595	3.4909	3.7036	4.2038	3.7708	3.9885	4.0211	3.8081	4.2944	3.8329	3.9617	3.6703
GRB2	7.3297	7.3543	7.603	7.802	7.6772	7.4349	7.8207	7.4914	7.4442	7.6997	7.5903	7.4915	7.7358	7.5824	7.5732	7.5247	7.5152	7.5399	7.5823	7.9618	7.4064	7.6046	7.4234	7.5445	7.6447	7.8455	7.4158	7.9776	7.8102	7.8331	7.5131	7.4587	7.5938	7.6888	7.6316	7.4029	7.3203	7.8894	7.597	7.7722	7.6964	7.8513	7.5764	7.6583	7.4953	7.4943	7.7015	7.7294	7.8192
RAB4A	5.6309	5.065	5.5239	6.2864	5.8511	5.5581	6.0522	6.2086	5.6003	5.6116	6.043	5.6244	4.3832	5.2779	5.7382	5.4087	5.4612	5.3459	5.1193	5.8853	5.3199	5.9418	5.4924	5.4569	5.5387	5.2696	6.1283	5.8777	5.5444	5.4741	5.8243	5.2723	5.9615	6.0676	5.7279	5.4142	5.8361	5.7539	6.5974	5.397	5.6643	5.9384	5.7246	5.9317	5.8131	5.3277	5.664	5.5131	6.1829
VPS13D	7.0245	7.0478	7.7846	7.6364	7.2895	6.7513	7.2759	7.9769	7.8869	7.2237	8.336	6.8752	6.4379	6.6253	7.4416	7.376	7.6897	7.5493	6.4817	7.5312	6.2153	7.935	7.0392	6.501	6.4755	7.5859	8.2494	6.5721	6.388	7.232	7.6995	7.8236	7.3842	7.9974	7.9681	8.0832	7.8173	7.9236	7.8612	6.9462	6.9909	7.6121	7.1664	6.966	8.1271	7.4489	7.3787	7.0854	7.2905
GPR114	-3.0443	-1.298	-1.3229	-1.7419	-1.8399	-2.7956	-1.6919	-2.7377	-0.404	-1.8746	-2.4595	-1.9501	-1.3188	-1.3491	-2.3783	-2.0575	-1.7668	-3.1715	-1.1185	-0.205	0.0771	-2.6292	-2.0453	-2.2512	0.6263	0.8691	-2.5239	-1.9413	-0.4692	-0.7599	-0.2687	-0.1675	-3.5713	-2.4882	-2.0416	-0.9599	-1.7544	-2.6791	0.3014	-2.9035	-1.4284	-2.5587	-2.4031	-2.0506	-3.138	-0.0325	-2.5651	-1.7994	-0.3372
SAMD4B	6.4056	6.4159	6.3377	6.6144	6.2647	5.9972	6.3611	6.2267	6.5281	6.795	6.3808	6.1793	6.2142	6.5057	6.4297	6.0931	5.9905	6.9475	6.6371	6.8618	6.3433	6.6893	6.4954	6.2746	6.6167	6.5247	6.5722	4.1649	4.4876	5.9058	7.0243	6.4335	6.5893	6.4512	6.4238	6.3536	6.6774	7.0282	6.6383	6.3354	5.93	6.8169	6.4815	6.1405	6.7375	6.061	6.1901	6.494	6.2892
ZBTB9	4.265	4.7905	4.2661	4.8354	4.7817	4.266	3.9906	4.5585	4.3741	4.2298	4.1312	4.4888	4.4645	4.6359	4.2559	4.6711	4.3426	4.3985	4.3236	3.4981	4.6302	4.323	4.8083	4.582	4.224	3.7489	4.0752	4.3122	4.1823	4.0838	3.7508	4.2927	4.2048	3.8962	3.9338	4.2334	3.7911	3.6571	3.597	4.2607	4.502	4.0917	4.3473	4.4762	4.0041	4.3686	4.2579	4.3722	3.8843
KPNA4	6.3628	6.457	6.8002	6.9993	6.6948	6.5049	6.4837	6.6222	6.211	6.5586	6.4956	6.1146	6.5248	6.5235	6.6055	6.6181	6.6461	6.5863	6.2441	6.9234	6.6469	6.6004	6.422	6.4041	6.3436	6.6295	6.5759	6.4112	6.4093	6.4423	6.3541	6.5867	6.5976	6.7079	6.8076	6.5833	6.4819	6.5866	6.7029	6.2456	6.6391	6.4601	6.6716	6.9012	6.5224	6.4341	6.5886	6.6216	6.7157
CDHR1	6.4478	7.626	7.041	5.209	6.1888	7.7574	6.4237	6.4028	6.8307	5.9782	5.8277	5.8086	8.0093	7.3631	6.6519	6.8803	7.6266	7.2683	6.5516	5.7018	6.8378	6.2434	8.7415	6.8492	7.3532	6.6237	6.9433	8.322	7.4034	6.7925	6.5597	6.9978	5.8382	5.8927	6.2755	6.8185	6.8787	5.328	5.6263	6.7069	6.6945	6.1209	6.0143	7.7263	6.0832	7.7103	6.6126	6.936	5.7839
RPL22	8.4305	8.0697	7.7426	7.7057	8.1904	8.205	8.2905	7.9298	8.3414	7.8784	7.6208	7.8111	7.8719	8.2038	8.1451	8.7394	7.651	7.3551	8.3976	7.7994	8.48	7.7192	7.8887	8.2041	8.2933	7.8742	7.6642	8.8764	9.1885	8.1793	7.6415	7.942	7.8714	7.7218	7.5978	7.9695	7.8516	7.6306	7.4672	7.9163	8.155	7.9816	8.0901	7.6373	7.7814	8.1073	8.1988	7.3991	8.2247
LMO4	6.1249	6.0388	7.0284	6.4563	7.2019	6.3881	6.1451	6.1299	5.7572	7.0893	6.0505	6.2749	6.3616	6.3065	6.8008	6.1915	6.6239	7.1198	7.0219	8.4353	5.9044	6.1315	5.7556	5.8641	6.7719	5.8275	7.4275	6.3334	6.5255	6.6349	7.2471	6.5928	6.71	7.4305	7.9328	6.259	6.9463	6.9948	7.2995	6.6379	6.4703	6.204	7.7414	6.5639	7.2417	6.2254	6.6387	7.4375	6.4391
ZNF529	4.6876	4.7938	4.3239	4.5269	4.7383	4.6964	4.5164	4.5153	4.2864	4.44	4.048	4.2378	4.3248	4.4498	4.3581	4.6403	4.4768	4.7311	4.3874	4.8674	4.1574	4.2181	4.5794	4.4449	4.1118	3.9732	4.6279	4.1064	3.968	4.2075	4.6823	4.5064	4.5759	4.4853	4.3894	4.3492	4.4695	4.6546	4.2773	4.5028	4.6602	4.3036	4.6678	4.7071	4.6356	4.8286	4.4299	4.6156	4.378
CSMD2	4.6906	5.5236	4.3831	4.4449	3.1743	5.0707	3.682	3.7499	4.9401	4.4089	4.8392	4.4936	5.22	4.8924	4.9987	4.8319	5.172	5.0954	4.5942	4.0227	4.3554	3.6762	4.6939	4.7114	4.3204	5.0261	4.7447	2.7576	3.5378	4.2933	4.419	5.5607	4.5761	4.404	4.7691	5.4753	5.1249	4.8408	4.1973	5.6424	3.8132	4.2316	3.9511	5.348	4.5685	5.5403	4.8968	5.4183	2.8674
SMYD4	5.0083	4.9537	4.2653	4.6604	4.7727	4.5667	3.8979	4.2317	4.3481	4.2314	4.715	4.2741	4.9793	4.5493	4.3245	4.5387	4.7215	4.3445	4.5352	4.217	4.2311	4.5163	5.1365	4.574	4.3618	4.6699	4.5739	3.9214	4.1218	3.9969	4.2518	4.4907	4.3378	4.2452	4.3911	4.486	4.2586	4.1612	4.2249	4.5273	4.6022	4.4406	4.5872	4.7441	4.3897	4.6549	4.2669	4.4152	3.9862
TAS1R1	-2.4917	0.7754	-2.2484	-1.9524	-1.3123	-4.7349	-1.3052	-2.1512	-2.7996	-2.2937	-0.7632	-2.2822	-2.4081	-1.8853	-2.7372	-2.6911	-4.144	-3.1287	-2.3058	-2.2129	-4.4541	-2.6132	-1.9257	-4.037	-2.4867	-1.079	-3.0633	-1.4552	-2.3697	-1.3771	-1.6736	-2.3646	-1.6357	-1.8513	-2.0157	-1.6804	-3.0259	-1.6902	-2.2145	-1.6221	-4.8716	-1.711	-2.3748	-3.7552	-2.5583	-2.6658	-2.1317	-4.9531	-1.9683
ADORA3	3.6607	2.6113	4.7942	3.8481	4.301	3.4282	5.9132	3.9673	4.0153	3.8008	4.8535	2.3854	2.5615	3.7728	3.7844	4.3575	3.1355	3.2734	2.6466	4.8611	4.4982	4.5676	3.4395	2.0318	5.7082	5.9151	3.4597	4.6057	4.8955	5.5764	4.7791	4.1392	4.3778	4.0911	4.1257	3.3808	4.3227	3.6945	5.0953	4.6184	5.0762	5.944	4.3476	3.0967	4.2262	3.7838	4.1628	2.7248	5.6511
FAM190A	2.4889	2.1411	0.0078	0.8404	2.3827	1.1952	-1.0549	1.1498	-2.4746	0.861	2.2998	0.2368	2.6704	1.4815	1.1755	1.7635	1.2967	1.947	0.1903	1.5253	0.3311	0.7299	2.0225	1.0145	-0.6932	1.331	1.3071	1.5446	-0.3782	-0.0058	0.9212	1.1939	1.6741	0.5727	1.9158	1.5553	1.2961	0.4539	0.021	1.4844	1.1998	-0.2054	1.6286	1.8253	1.3584	0.9203	-1.4754	0.4087	-1.3561
MB	-0.3411	-0.0113	-0.3757	-2.6406	0.6765	1.1446	0.8404	0.4199	0.054	-0.8878	1.5784	2.4345	-2.5902	0.7007	1.1581	1.346	2.7051	-0.5847	0.0508	-1.9298	1.7163	1.4072	1.6841	3.0146	0.742	0.0066	-0.4051	3.2012	2.3955	1.4424	1.0972	0.5779	0.8464	0.3243	1.1579	1.4608	-0.2341	-1.5595	0.4266	-0.6024	1.0806	-0.1121	0.7245	2.2727	-0.6441	0.6355	0.0378	2.3508	1.2524
PAF1	6.1545	5.7472	6.1496	6.2174	5.8632	5.7598	6.7797	5.9741	6.3148	6.2123	5.8739	6.4441	6.0083	6.3419	5.8882	6.0173	5.8062	6.4993	6.8113	6.5007	5.818	6.1959	6.0375	6.1687	6.8213	6.0811	5.971	7.3139	7.2611	6.2625	6.4648	5.849	6.453	6.3353	5.9572	5.8179	6.0604	6.6804	6.1017	5.8318	5.8325	6.8031	6.1717	5.8297	6.3262	5.7831	6.2859	5.9102	6.6449
RLBP1	1.5102	4.4941	3.6596	1.1416	3.1176	3.7813	1.4536	2.6146	1.9671	2.165	3.4325	2.8108	3.5258	2.0758	1.9002	3.5653	3.8274	2.5113	3.6626	3.8474	-0.3813	2.8801	3.8159	4.344	4.538	-0.7821	2.1504	4.4628	5.0564	3.5732	3.1102	2.6693	2.7329	2.4677	3.1057	3.8143	3.0804	2.6475	2.9746	0.9137	1.9188	1.0784	3.4863	4.0568	2.226	1.9948	1.5113	2.8605	2.38
VSIG10	4.1581	4.5055	4.5211	4.1011	4.4734	4.7193	3.9323	5.1204	4.4446	4.3665	4.8152	4.2499	4.6432	5.3731	4.0022	4.2194	4.3703	4.4545	4.6425	3.5418	4.7255	5.0413	4.5646	4.0509	4.4967	4.4153	4.9013	4.9428	4.3338	4.4164	4.3779	4.9867	3.8399	4.0674	4.3129	4.6764	4.2999	4.0028	4.3721	5.0507	3.9138	4.0123	4.8478	5.1017	4.5478	4.0958	4.2564	4.1894	4.7797
PTCD3	7.0484	7.3333	6.9166	7.1057	7.0775	7.0548	6.6537	7.068	6.8485	6.6072	7.0455	6.9744	7.0327	6.9792	7.0981	7.2551	7.0652	6.4976	6.5725	6.137	6.9731	7.0008	7.5564	7.1711	6.7113	7.0009	6.8742	6.6209	6.8567	6.6362	6.7876	6.9213	6.8312	6.675	6.8056	6.9593	6.8184	6.5552	6.5311	6.7664	7.2729	6.9612	6.8326	7.1513	6.6842	7.1344	6.848	6.8357	6.6581
CNTFR	6.7166	6.8293	6.5921	6.7726	6.536	7.3876	5.9856	7.1121	6.7573	6.6234	6.5951	7.1104	7.5919	7.3549	6.076	6.5365	7.1531	7.1776	7.9783	6.6733	7.6079	7.2693	5.578	7.3948	7.3571	5.2181	7.0015	7.1106	7.0619	6.9809	6.7634	6.7792	6.6296	6.3729	6.4386	6.8902	6.7363	6.1835	6.5574	7.7717	6.3608	6.7391	7.1987	7.3516	6.2836	6.4016	6.8879	7.4072	6.8086
SIPA1L3	5.1171	5.0753	4.2115	4.9183	5.0175	4.2356	4.2674	4.0509	4.2541	5.0386	4.6342	4.9389	5.1639	5.205	4.6708	4.157	4.3169	4.9026	4.8361	5.3372	4.1791	4.3677	4.4118	4.5042	4.8389	5.022	4.5006	3.7393	3.1394	4.5811	4.8319	4.5023	4.906	4.725	4.7187	4.6592	4.5859	4.779	4.709	4.7465	4.2649	4.666	4.3107	4.7003	4.9076	4.4295	4.2731	5.0934	4.0707
THAP3	3.7528	3.7359	3.8746	3.6004	4.1583	3.7634	4.74	3.9344	4.4063	4.1747	3.6001	4.2352	4.1479	4.0376	3.6124	3.407	3.3371	3.7195	4.3624	4.125	4.0682	3.5537	3.7425	3.714	4.5314	3.3495	3.5318	5.8922	5.7273	4.1433	4.0315	3.5137	3.6432	3.8782	3.6683	3.7043	3.7245	4.1468	3.7976	3.9281	3.8676	4.2263	4.0448	3.4343	3.8742	3.7136	4.0124	3.817	4.5146
USP24	6.4885	7.369	6.1879	5.9739	6.2978	6.7036	5.4868	5.5129	5.7908	5.7848	6.0099	6.1006	6.0665	6.7721	6.0333	6.8661	6.5315	6.261	6.219	6.2629	7.0446	6.3251	6.4814	6.3537	6.3378	6.3754	6.4005	5.2767	5.6493	5.9813	6.4773	6.6876	6.1206	5.9275	6.2136	6.2197	6.4589	6.2494	6.074	6.451	5.823	5.8636	6.5497	6.5556	6.2526	6.2683	5.5294	6.2821	5.5415
DUS3L	5.445	5.8239	4.9571	4.6826	5.6658	5.5139	5.5988	5.3176	5.5041	5.3901	5.0497	5.6266	6.0494	6.2222	4.7077	4.8826	4.6612	4.8718	5.7102	4.3134	4.9653	4.4347	5.6751	4.9313	5.8281	4.8938	4.8921	6.9666	6.1826	5.4173	4.4497	4.9972	4.2904	3.9237	4.6456	5.3941	4.7568	4.3674	4.6253	5.5999	5.1888	4.6014	4.663	5.0124	4.4989	5.7728	5.2962	5.0732	5.3015
WDR47	5.6845	5.0839	6.048	6.1838	6.2646	5.1062	5.0722	4.854	4.8477	6.2527	4.8166	4.3933	5.4037	5.6558	6.0859	5.366	5.8085	6.7031	5.8521	7.4847	4.9474	5.5898	5.0009	5.35	5.3148	5.3451	6.4998	4.0409	4.287	5.289	6.5651	5.8342	6.1835	6.6146	6.8161	5.1527	5.772	7.0877	6.1267	5.1598	5.2844	5.8224	6.841	5.2233	6.4513	5.0823	5.3271	6.4172	5.1678
GPR34	4.3444	2.8483	4.6226	4.2008	4.6017	3.6217	5.9383	3.374	3.7714	3.0602	5.8242	2.937	2.8312	3.4862	3.9502	5.4016	4.0033	3.1367	2.3405	4.4034	4.8154	4.389	4.0296	2.5503	5.0159	5.9162	3.3195	3.8241	4.4561	5.2232	4.3429	3.9964	4.437	4.3889	4.7238	3.8087	4.0988	3.337	5.8349	4.5539	6.1922	5.5358	4.5803	3.7747	4.3593	4.3523	3.1637	1.6898	5.082
ZNF576	3.3942	3.6116	3.5483	3.9662	3.9178	3.2932	3.4974	3.7689	3.3561	3.7259	3.2995	3.4335	3.7879	4.0036	3.4343	3.4535	3.3359	3.9015	4.0911	3.624	3.5717	3.6744	4.0085	3.6059	3.5171	3.0518	3.5672	4.3352	3.5171	3.3944	3.754	3.2099	3.706	3.7501	3.6556	3.5187	3.4254	3.6766	3.4646	3.3166	3.4889	3.8333	3.8306	3.5895	3.6552	3.4026	3.5796	3.5167	3.6744
DFFA	4.7277	4.9774	4.4736	4.5953	4.0338	3.9396	3.5124	3.7408	3.9336	4.668	4.9169	4.0667	4.5049	4.5653	4.7011	4.4247	4.3812	4.7502	4.544	4.3917	4.6208	4.5123	4.7134	4.5007	4.0526	4.9895	4.2723	3.4801	3.2304	3.9225	4.6542	4.6578	4.4481	4.6376	4.7862	4.6421	4.5004	4.4937	4.3018	4.1597	4.096	4.7511	4.1925	4.8552	4.6276	4.3253	3.7823	4.2103	3.9058
PRPF31	5.1744	5.318	5.2816	5.2881	5.6109	5.3752	6.0932	5.3841	5.7008	5.4786	5.1054	5.7527	5.4176	5.5278	5.0459	5.025	5.1312	5.5819	5.921	5.9066	5.439	5.3746	5.1504	5.3267	6.0555	5.3817	5.2508	6.9517	6.7006	5.683	5.4203	5.2247	5.5382	5.4465	5.105	5.2069	5.1425	5.6273	5.3837	5.3758	5.4386	5.5867	5.4312	4.986	5.4122	5.1845	5.6855	5.4676	6.022
TARDBP	7.3134	7.561	7.1805	7.21	7.5331	7.4068	7.3283	7.2591	7.258	7.2087	7.0769	7.3664	7.4088	7.4625	7.2936	7.4423	7.3799	7.4812	7.4408	7.2179	7.6129	7.1441	7.6085	7.1108	7.3297	7.4534	7.3482	7.4569	7.357	7.2425	7.2768	7.2802	7.3347	7.2231	7.248	7.3261	7.413	7.2363	7.2883	7.1914	7.439	7.3851	7.3895	7.334	7.3221	7.5083	7.2522	7.194	7.2737
SLC4A2	5.6197	4.9166	5.793	6.0154	4.5605	5.5514	6.8339	5.6033	6.5007	6.341	6.0961	5.8419	5.0659	4.6265	5.9694	5.4606	5.4672	5.6679	5.6676	5.2792	6.1918	6.397	4.8462	5.5294	5.8805	6.5653	5.2941	5.6184	6.1781	6.0552	6.5648	5.9203	6.2238	5.9652	5.7249	5.7322	5.8781	6.3298	5.9095	5.4851	5.9227	6.6597	5.22	5.179	6.505	5.5396	6.478	5.7549	6.4394
DNAL1	4.7477	4.045	5.3543	5.3263	5.5386	5.0191	4.4996	5.5004	4.8426	5.2627	5.4047	3.8098	5.0811	4.7235	5.498	4.8753	5.237	5.3868	4.9398	6.1032	4.3211	4.4183	4.3904	5.1432	4.5839	5.2497	5.4179	4.4049	4.595	4.9765	5.0544	5.0372	5.2952	5.9098	5.7736	5.2001	5.2694	5.7036	5.9213	4.8993	4.6115	4.7584	5.3118	5.4394	5.3831	4.7263	5.0171	5.2529	5.4138
PLCG2	2.8539	2.5072	3.0361	2.5129	2.2311	1.6149	3.548	1.8196	2.4999	2.4188	3.4152	2.2761	2.3191	1.9473	2.2193	2.6161	2.153	1.1575	1.8947	2.9271	3.046	2.5925	1.7342	2.1028	3.2528	4.0228	1.1211	2.08	2.7772	3.8407	3.0912	2.5432	1.9203	2.4697	2.4772	2.1763	2.2669	1.6873	3.498	2.7322	3.6857	3.706	2.0646	2.0179	2.092	2.664	2.1162	1.9496	2.4458
PFN2	7.7451	8.2127	8.7614	9.3216	8.9454	8.8629	8.5016	8.1134	8.3186	8.5513	8.2852	9.2186	8.7659	9.0801	8.5589	8.8182	8.8093	8.5762	8.878	9.1442	9.239	8.1555	9.1314	8.1001	9.1927	8.1799	8.6711	8.8981	8.9238	8.7278	8.5932	8.981	8.606	8.9015	8.9248	8.9362	8.7237	8.969	8.6309	7.9971	9.2331	8.4073	9.0646	9.2483	8.707	8.7119	8.7377	9.0935	8.4332
TSC22D2	4.1638	4.4343	4.0556	4.708	4.2177	4.0899	3.8201	3.8299	3.875	4.4756	4.0894	3.7299	4.7667	4.5985	4.16	3.9019	4.332	5.331	4.1318	4.9105	4.5288	4.2163	4.1211	3.9615	3.8491	4.3903	4.3959	2.4392	2.3623	3.943	4.1656	4.434	4.0474	4.2888	4.3912	4.2962	4.3155	4.4755	4.4259	4.1153	4.0179	3.9868	4.1328	4.3228	4.5003	4.2541	3.9604	4.3603	3.9901
LAS1L	5.2006	5.4481	4.8042	5.4688	5.0253	5.1999	5.5267	5.2606	5.7236	5.0693	4.9962	5.4103	5.4996	5.4613	5.0305	5.4113	5.3003	5.64	5.6739	4.6407	5.5712	4.7705	5.8552	5.4643	5.6185	5.0708	5.1349	6.1212	6.0801	5.3424	5.0284	5.4963	5.2126	5.089	4.7435	5.3859	5.311	5.0371	5.1166	5.4639	5.4155	5.3096	5.0299	4.9406	5.1675	5.8235	5.6001	5.0636	5.3678
ADAMTSL3	1.6613	1.4723	0.373	5.0499	-0.6865	0.9845	1.1655	0.4563	0.8286	0.4679	2.0089	0.9077	1.6633	0.0833	0.8408	1.3325	1.0107	1.0249	0.1598	1.3237	2.1056	0.504	0.4477	0.4194	0.1123	1.7554	1.2734	-1.7447	-0.7591	-0.3866	2.3021	0.7615	0.8232	2.5581	1.4946	0.9086	1.5096	1.6791	1.4939	0.9792	-0.1038	1.5392	0.9235	2.4377	1.4047	0.9938	0.852	0.6287	0.2987
SCRT1	6.0293	5.9548	5.5501	4.895	5.8696	5.5325	5.1964	5.4322	5.4436	6.0594	5.5237	7.0178	6.6861	5.7502	5.8321	5.2293	5.7162	5.7459	7.0558	6.7417	4.0691	4.8785	5.8146	6.5609	6.6007	4.325	5.4804	5.5227	5.7134	4.9104	6.1809	4.9056	5.8512	5.704	6.0158	5.4039	5.811	4.2786	5.9212	6.5247	4.7751	4.8355	5.8238	6.3867	5.4559	5.7935	5.6413	6.7775	4.3148
ACSL6	5.3024	5.6573	6.2546	7.096	6.9069	5.9999	4.9011	6.9908	5.7723	6.2225	7.5629	6.5804	5.4285	5.3985	6.8854	5.951	7.2373	6.6774	5.7497	6.643	5.2861	6.7573	6.3239	6.0163	4.8754	5.4916	7.2522	4.8275	4.7284	5.858	6.3762	6.8334	6.2395	6.6373	6.8403	6.7841	6.918	6.492	6.6684	5.875	6.2316	5.514	6.869	7.3266	6.7442	5.2554	5.5989	6.8944	5.6063
HAVCR2	3.4446	2.6164	4.152	3.1984	3.8826	3.2929	5.9453	3.4954	4.0613	3.8333	4.7561	2.1808	2.3425	3.7474	3.1492	4.0466	2.833	3.1487	2.1872	3.9729	4.0611	3.6437	3.0081	2.5482	5.5948	5.485	2.7036	4.2511	4.5568	5.9383	3.8557	3.607	3.6383	4.1626	3.8712	2.9023	3.187	3.1356	4.2188	3.9273	5.6368	5.2831	3.4715	2.9525	3.6045	3.4464	3.5897	2.2624	4.8657
RNASEH2C	6.28	6.5031	6.1523	6.9554	6.7339	6.5782	6.8089	6.596	6.8464	6.1547	6.5064	7.2936	6.4916	6.5356	5.9977	6.0487	5.908	6.2219	6.7971	5.7687	6.8276	6.5987	6.7903	6.7126	6.6596	6.2421	6.3336	8.271	7.9969	6.6295	5.9438	6.3142	6.1841	6.3725	5.7737	6.6502	6.1319	5.7584	6.3199	6.6989	6.5319	6.3222	6.0045	6.1996	6.211	6.5831	6.6891	6.1906	6.9029
MOV10	3.8554	3.7158	3.6467	3.7107	4.0878	4.3963	4.5419	3.8642	4.4439	3.883	3.918	4.2051	3.8007	4.2435	3.4334	3.1875	3.964	3.7566	4.2039	3.7871	3.9531	3.9425	3.9107	3.4789	4.3005	4.1966	3.7369	4.2591	4.5754	4.7155	4.1614	4.477	3.6345	3.6787	3.4865	3.9621	3.8819	4.1195	4.4897	4.3826	4.3279	3.8882	3.7201	3.4597	3.7763	3.7526	4.0953	4.2077	3.4141
YIF1B	4.6225	4.0238	4.9691	4.1552	4.6611	4.7659	5.6094	4.7375	5.243	5.1433	4.6613	5.0592	4.7241	4.6724	4.6461	4.3815	4.6531	4.8241	5.1599	5.3391	4.9223	5.0719	4.2454	5.194	5.4673	4.9804	4.7193	6.2283	6.2647	5.3177	5.5003	4.4852	4.9886	5.1051	4.9576	4.7788	4.7171	5.5096	4.8277	4.7497	4.7282	5.5357	5.0944	4.5006	5.0607	4.115	5.3062	4.8961	5.6086
PANK1	4.0831	4.4081	4.8508	2.7714	4.0683	4.5654	3.2183	4.3117	4.0564	3.813	4.4563	4.1733	5.089	4.6945	4.2796	4.7283	4.9966	4.1244	4.3805	4.0979	4.3776	4.2796	4.8116	4.7884	4.2266	3.8387	4.2606	4.8362	4.7745	3.9146	4.0393	4.6061	4.1141	4.4407	4.5192	4.4926	4.305	3.5351	3.5683	4.5365	3.7223	3.9727	4.6009	5.4121	3.9218	4.305	4.6384	4.4043	3.185
EIF2A	7.4262	7.3866	6.3867	6.7774	7.5428	6.9004	6.5209	6.8616	6.3202	6.3802	6.6165	6.9421	6.7951	6.9216	6.8997	7.4327	6.695	6.1738	6.9373	6.0555	7.3474	6.8226	7.3715	6.6686	6.7773	6.3896	6.5176	6.8833	6.7165	6.6483	6.391	6.6227	6.441	6.2592	6.6129	6.3451	6.4699	5.9953	5.9678	6.8815	7.0026	6.6112	6.8192	6.8297	6.3735	7.0286	6.2475	6.1893	6.6095
AKT2	6.4994	6.4899	6.0263	5.9951	6.1938	6.1907	6.4448	6.2938	6.5936	6.2833	6.2215	6.3389	6.5822	6.425	5.8407	5.9532	6.0845	6.3416	6.5818	6.0857	5.9545	5.8813	6.4354	6.8612	6.741	6.2102	6.1448	6.4202	6.4884	6.3125	6.3808	6.2841	6.4197	6.0486	5.9858	6.2753	6.2857	6.3784	6.4738	6.4972	6.2222	6.2194	6.1842	5.7945	5.9995	6.5131	6.4583	6.428	5.9272
C1orf50	3.1196	2.8087	2.7982	3.0645	3.1289	2.4713	3.1736	2.907	2.5058	2.8991	2.2738	2.3959	3.086	3.1662	2.6884	2.8494	2.8809	2.8428	2.9135	3.117	2.2496	3.0899	3.0526	3.085	2.7895	2.3353	3.0018	4.4154	3.7286	2.8366	3.16	2.4906	3.058	2.3689	2.9291	2.819	2.858	3.0951	2.8965	2.9192	2.8821	2.9936	3.1666	3.1666	2.7918	2.8052	3.0042	2.5052	3.2925
PIGB	2.3705	2.9801	3.0177	2.6422	2.8492	3.1416	3.2843	3.1457	3.3547	2.269	2.6136	3.294	2.8725	2.3636	2.5139	3.3798	2.6091	2.1368	2.2102	2.7795	2.6231	2.6286	3.9559	3.3953	2.9088	2.1748	2.5144	3.3584	3.2078	3.1331	2.4651	2.178	2.8897	2.6714	2.8959	2.6303	2.5457	3.0737	2.4375	2.2026	3.1034	3.1161	2.6044	2.7724	2.3415	3.226	2.8702	2.8315	3.182
FAM113A	5.7667	6.1399	5.9712	5.7296	5.7462	6.6921	6.4159	6.5724	6.7141	5.8522	6.2228	6.7333	6.4583	6.2639	5.6618	5.8619	6.1901	6.1915	6.6058	5.5091	6.0077	5.6588	6.2795	6.4213	6.1148	5.9738	6.0334	7.3169	7.4164	6.3749	5.5284	6.1966	5.7107	5.7275	5.571	6.4289	6.2831	5.8041	6.004	6.7791	6.3253	5.7275	5.6316	5.9288	5.8893	6.5224	6.5231	6.1102	6.3133
TPM3	7.0996	6.9409	7.3795	7.1821	7.5475	7.0262	7.626	6.9969	7.0699	7.408	7.1161	7.2108	7.0886	7.3371	7.2651	7.4237	7.0862	7.7446	7.5638	8.0749	7.3377	7.3678	7.0093	7.103	7.9101	7.7733	7.1906	7.4573	7.4802	7.6619	7.4484	7.2293	7.4212	7.5219	7.5221	6.8836	7.3918	7.717	7.354	7.1173	7.5924	7.4304	7.4941	7.5024	7.2805	7.1713	7.2751	7.4263	7.3936
GPR158	7.058	7.6695	6.7642	6.7095	6.5866	6.8352	6.0981	6.9922	6.2737	6.3264	7.0534	7.1388	7.1733	7.1374	7.1056	6.8842	6.5587	6.871	6.3794	6.644	7.1534	7.2193	7.6671	6.9014	6.2563	6.4531	7.2403	6.9994	6.0133	6.5726	6.7238	6.2497	6.2863	6.8429	7.037	6.1707	6.9109	6.7586	5.8233	6.8393	6.7623	6.2534	6.7532	8.1683	6.8946	6.6878	6.2283	6.6768	6.606
DAPP1	-1.3308	-0.8775	-0.5467	0.0432	0.5629	-1.5036	0.8599	-0.3604	-0.73	-0.7356	-0.4039	-0.9875	-1.5739	-0.9787	-0.6635	-1.1707	-0.7854	-1.0998	-1.0707	0.211	-0.4433	-0.8382	-1.9996	-1.9741	0.3744	1.5344	-1.5837	0.1737	0.3427	1.4362	-0.3999	-0.1003	-0.801	-0.7927	-0.2876	-0.8838	-0.6976	-1.4224	-0.1911	-0.6433	2.2959	0.7782	-0.4578	-0.3207	-1.4359	0.1598	-1.0634	-1.4804	0.4767
SUSD3	1.0659	1.0741	1.55	0.8889	0.3397	0.1415	2.3862	0.5626	1.9009	0.7947	1.8036	-1.0193	0.2306	0.7598	1.2847	1.3313	0.9587	-1.9117	1.2338	1.4537	1.6545	-0.8813	0.2185	0.6225	2.142	2.0614	0.0442	2.263	2.7743	2.8866	1.7889	1.7923	1.5354	1.7043	1.6257	1.196	0.5813	1.0748	2.4496	1.4018	3.3315	2.9399	0.9017	0.2662	0.9415	0.9665	1.4664	0.9117	2.2569
CYP2S1	-0.5038	-0.4013	-0.0252	-0.2402	-0.4948	-1.385	1.6093	-0.104	-0.1206	-0.1661	-0.4237	-1.1599	-1.0371	0.1271	-0.7697	-1.3417	-1.0682	0.6504	-0.4362	-0.0104	0.7506	-0.0565	-0.8686	-0.9475	1.7995	0.6081	-0.6787	-1.2248	-1.29	0.8702	-0.2976	-0.9866	-0.658	-0.3495	-1.5686	-1.2772	-0.8017	-0.8932	-0.8109	-0.0421	-0.4147	0.7764	-0.163	-1.0725	-3e-04	0.2706	-0.7413	-0.5857	0.971
VCAM1	2.8423	2.3835	3.4131	4.9319	1.7249	2.219	4.7434	4.7758	4.3782	4.2246	3.9682	2.9829	2.224	2.9121	4.0559	3.051	3.8046	3.778	2.1859	2.4408	1.5501	4.3354	3.0511	1.1921	2.0501	4.9698	3.8225	2.158	2.6051	5.0689	1.8865	4.0351	2.6475	4.3349	3.9013	4.8929	3.294	4.1723	4.5874	2.1831	5.6946	3.4284	1.0306	0.4111	4.2764	4.2218	4.6769	1.8405	4.3552
LHFPL2	5.2793	4.0464	4.9282	5.2541	4.7629	4.2855	5.5705	4.6184	4.5487	4.8688	5.648	3.7347	4.3421	4.6906	4.413	5.1048	4.7153	4.4554	3.7468	4.9671	5.325	5.1494	4.5917	4.8224	5.379	6.7511	4.5256	4.24	4.6824	5.7363	5.1871	4.8009	4.8404	5.1114	4.9594	4.7564	4.4777	4.2684	5.4105	4.8942	5.7442	5.6471	5.0974	5.0121	4.7045	4.7651	4.4589	4.2921	5.2244
RMND5B	5.6378	5.5582	5.425	5.7697	5.4422	5.4699	5.4427	5.5967	5.6346	5.5867	5.4609	5.5004	6.2219	5.7536	5.729	5.7021	5.7148	5.5103	6.0418	5.4969	5.9118	5.5015	5.7714	6.1765	5.8871	5.1798	5.5391	6.2893	6.0935	5.3439	5.5697	5.5221	5.4049	5.4303	5.5947	5.6465	5.4918	5.4485	5.5712	5.2542	5.8988	5.6059	5.4688	6.0679	5.4776	5.6387	5.656	5.599	5.5723
PCBD2	4.7461	4.8361	4.0787	4.6137	4.2675	4.3494	4.4733	4.5449	4.6693	4.6019	4.8042	4.3091	4.5903	4.9897	4.5553	4.3535	4.3145	3.6954	4.4442	3.5367	4.2129	4.3057	4.8637	4.8009	4.8149	4.3941	4.2542	5.1514	4.085	4.3234	4.221	4.5025	4.4205	4.217	3.9995	4.7875	4.2662	4.1074	4.4845	4.3515	5.0306	4.1611	4.0697	5.0405	4.1223	4.9551	4.6717	4.1032	4.6643
GPR77	-1.6686	-3.2596	-1.1051	-2.2459	-0.5214	-0.8932	-1.0678	-1.7486	-1.2004	-0.9055	-1.5983	-2.765	-1.6665	-1.7225	-1.1922	-1.624	-1.9749	0.6461	-1.9248	-0.415	-1.4798	-4.7053	-2.0473	-0.8593	-1.3767	-0.3104	-1.9532	-1.1784	-0.9031	-0.0655	-0.6619	-0.2625	-1.4562	-1.4669	-1.0355	-1.2117	-1.3704	-1.8262	-0.9436	-0.4681	-0.549	-0.2202	-0.6827	-2.2287	-2.0224	-1.2643	-1.2805	-0.6679	-0.4745
FAM123C	5.5844	5.7966	5.2474	3.7538	4.7903	5.276	3.933	4.3597	4.4945	4.9685	4.2146	4.8326	5.5271	5.6524	4.7118	5.378	5.1638	5.1573	5.4971	5.6569	3.1389	4.52	5.4602	5.5233	4.9775	2.8767	5.067	4.8561	4.9198	4.8706	4.4695	4.7901	4.63	4.6467	5.2135	4.5248	4.3868	4.5622	4.0836	5.7004	4.3286	4.5494	5.235	5.5563	4.5933	5.4939	4.4584	5.5863	3.7471
SPAG1	1.7898	2.4071	2.6206	3.2557	2.5439	2.1592	2.0729	2.7685	1.8978	1.9153	1.8517	1.5721	1.6477	1.4377	2.062	2.0948	1.2097	2.1301	1.1178	2.8044	1.22	2.5223	2.9404	1.3675	1.9869	2.3773	2.5857	2.1482	1.655	1.9296	1.72	2.366	2.19	2.873	2.4099	2.9289	2.4668	2.8421	2.7062	1.822	2.3586	2.0019	2.3401	1.1638	2.5738	2.1566	2.059	1.5184	2.8172
RASGRP4	0.5335	0.191	0.9819	1.3831	1.3809	-0.2833	2.2357	0.2363	1.0956	0.5352	1.8359	-0.1609	0.332	0.0611	0.3526	0.9094	-0.244	-0.0271	-0.0438	1.1489	1.3601	1.0452	0.4084	0.1893	2.2224	1.8301	-0.2195	1.1746	0.9097	2.5305	0.4622	0.8451	0.8383	0.8025	0.6383	0.2986	0.8513	-0.1573	1.0853	1.4916	2.6993	2.1953	0.6993	0.9229	0.4852	1.0978	0.9642	-0.5225	1.3054
RNF220	6.2377	5.7312	6.3701	6.0093	6.2547	5.9717	7.0756	5.7077	6.7117	6.8674	5.7594	5.8409	5.8431	6.1159	6.5246	5.8784	5.9984	6.8849	6.8442	7.4423	5.8139	6.2897	5.7674	5.7813	6.7412	6.078	6.716	6.1152	6.3523	6.2031	7.5962	6.2347	6.9774	6.9809	6.7468	5.9409	6.5592	7.4617	6.6469	5.9452	6.16	7.4044	6.9078	5.5864	7.0979	6.0009	6.6404	6.3588	6.8734
DFFB	2.4006	2.8041	2.1427	1.6084	2.4009	2.5586	2.6886	2.5897	3.0694	2.2829	2.3686	2.9661	2.5276	2.2344	2.3259	2.0642	2.3364	2.0778	2.8414	2.6024	2.0598	1.7353	2.7878	2.5594	2.2715	2.5108	2.6015	2.2807	2.0642	2.0049	2.6925	2.412	2.3951	2.2365	2.2277	2.359	2.4949	2.8143	2.1557	2.7905	2.4329	2.2079	2.412	2.2817	2.4873	2.7922	2.5289	2.7662	2.6076
ZFYVE9	5.4092	5.5877	5.7218	6.109	5.6545	5.3647	4.9182	4.6035	4.8868	5.8612	5.1641	4.3455	5.241	5.762	5.8558	5.3884	5.6598	5.9818	5.5122	6.6895	5.1262	5.3522	5.5513	5.2936	5.61	5.1919	5.9428	4.2537	4.1698	5.2193	6.0657	5.6224	5.8055	6.121	6.3628	5.3878	5.6341	6.1873	5.7049	5.0659	5.1282	5.5255	6.3272	5.4839	5.8942	5.314	5.064	5.6108	4.9492
CCDC106	4.4558	3.745	4.9415	4.5699	4.8615	4.5009	5.0816	4.7215	4.9851	4.8575	4.4267	5.1234	3.8953	4.435	4.2842	3.8573	4.4587	5.0981	5.2681	5.802	4.0257	4.3625	3.6998	4.6167	5.1416	3.9724	4.5566	5.4418	6.0081	5.0173	4.6059	4.1807	4.6236	4.9307	4.994	4.2217	4.5292	5.3184	5.1977	4.6697	4.3609	4.5214	4.9315	3.6627	4.6933	3.7585	5.1563	5.2903	5.2435
UBE2D2	6.4987	6.3033	6.7906	6.7483	6.6701	6.5518	7.0306	6.6663	6.6448	6.5459	6.5292	6.74	6.3524	6.3971	6.6901	6.6176	6.3467	6.3637	6.3688	6.818	6.4924	6.5685	6.4328	6.7169	6.6101	6.5742	6.5999	6.8305	6.9532	6.7746	6.7382	6.4698	6.7144	6.7969	6.6762	6.5235	6.3735	6.8303	6.6112	6.3053	7.0506	6.9583	6.6124	6.3672	6.5566	6.4927	6.7923	6.4842	7.0535
TRIM21	3.3054	3.2395	3.1125	3.6247	3.5955	3.1027	3.8195	3.7117	3.6102	3.2464	3.815	4.1476	2.8063	3.7957	3.444	3.0251	3.0755	3.0406	3.536	2.5942	3.2694	4.0155	2.6704	2.9115	3.3233	3.6498	2.8863	3.4607	3.686	4.4529	2.9813	3.4041	2.8553	3.4687	2.9618	3.3545	3.3122	2.5669	3.1255	3.1307	3.73	3.571	3.1798	2.0223	3.1513	2.6167	3.339	2.8235	3.5956
ZNF155	2.9351	2.9957	2.0823	2.9094	2.7845	2.9374	2.9429	2.7734	2.9368	2.4523	2.6682	2.6686	2.4841	2.4457	2.7907	2.9954	2.5011	2.7627	2.5991	2.6308	3.0542	2.2473	2.6981	2.6976	2.6223	2.4534	2.8421	3.0103	2.9598	2.8966	2.7564	2.469	2.8717	2.9295	2.6417	2.3936	2.8889	3.0384	1.9422	2.8972	2.4687	3.0321	2.0733	2.6174	2.8368	2.7166	2.9677	2.6922	3.1728
GPR101	-3.3822	-3.3281	-3.5845	-2.1683	-3.9625	-3.6979	-4.7982	-4.6509	-4.7732	-4.2049	-4.7651	-4.7288	-3.2672	-2.7553	-3.5404	-3.8208	-3.6234	-3.0171	-3.7931	-3.9142	-3.6835	-4.6409	-4.5711	-4.0257	-4.8969	-3.2833	-4.8027	-4.6391	-4.8611	-4.1548	-3.3782	-3.0219	-3.9592	-4.1624	-4.1814	-2.7368	-3.7411	-2.3686	-4.9965	-4.1145	-4.7681	-3.8922	-2.8775	-4.4723	-3.4161	-3.65	-4.7471	-2.1728	-3.1314
TBX5	0.423	-0.9405	-3.3789	3.7372	2.2588	-2.2457	2.2976	-0.2273	-3.1992	1.1201	0.0212	3.6251	4.0895	4.0011	1.2721	1.8951	4.1867	-1.9613	2.8798	-1.7275	1.2718	3.4228	1.793	1.3959	2.988	-2.8245	0.4193	3.8035	1.5296	-2.0006	0.8512	-0.3038	1.3745	2.2109	1.3494	-2.3656	-1.2426	-3.8482	-3.9641	-3.1996	1.0387	-2.8198	1.7859	3.5623	-1.7848	-3.4304	0.9862	-1.0332	-4.7385
CYR61	1.078	2.5366	3.032	6.3822	7.0581	2.359	4.8165	1.5926	1.8925	2.9452	3.3831	1.1289	0.406	3.8411	2.5565	1.2852	2.7578	5.7545	6.0095	5.8371	1.9043	3.6013	3.2951	4.6824	5.6962	7.6675	2.3784	2.8804	3.5792	5.1019	2.6981	1.1142	1.587	2.8017	2.4524	2.4269	5.7368	4.5108	4.5664	1.5022	0.8408	3.2035	3.6748	2.7254	5.3427	4.6053	2.1533	0.9504	3.5765
BCCIP	6.1856	6.3016	6.3239	5.9013	5.9835	6.2188	6.2695	6.5541	6.2594	5.8779	6.4116	6.5108	6.3361	5.749	6.3612	6.3653	6.3556	5.8731	6.211	5.4977	6.4097	6.1669	6.4763	6.2982	5.912	6.067	6.0395	6.6026	6.5355	6.4184	5.8418	6.1123	6.23	6.1883	6.0413	6.3836	6.2033	5.8579	6.1054	5.8516	6.7674	6.1239	5.931	6.1144	5.9761	6.1802	6.3604	5.989	6.4529
CCNL2	5.0044	5.2785	5.316	5.3361	6.0429	6.4682	6.6805	6.3807	6.7923	5.8415	5.3344	6.0335	5.5595	5.3667	4.8909	5.2287	5.7137	6.283	5.9138	6.1234	4.7553	4.7397	6.2976	5.7099	6.0114	5.5148	6.3692	5.749	6.6386	5.7262	6.0437	6.3752	5.5738	5.771	4.9299	5.7911	6.3216	6.5313	6.2501	6.4566	6.3586	5.3432	5.9228	4.7533	6.0056	6.1822	6.723	6.6097	5.8431
NSDHL	5.1101	5.093	5.9167	5.2892	5.0318	5.3093	5.3452	5.3373	5.2057	4.6725	5.1581	4.8895	6.4308	5.5764	4.8476	5.7779	5.4392	5.5872	5.4054	4.6772	5.2182	5.515	6.0267	5.6697	5.9547	4.8385	5.2701	6.7805	6.4267	5.3855	5.4515	4.9881	5.3336	5.5013	5.1137	5.4591	5.2462	5.4711	4.7358	4.7731	4.8409	5.4117	4.9154	5.9521	4.9958	5.2212	5.2049	4.9632	5.5396
DENND3	4.3474	3.8585	4.4895	4.0243	5.1	4.3276	5.4182	3.7801	3.9353	4.0812	4.4808	2.8776	3.5134	3.6104	4.0886	3.8354	4.0308	5.2373	4.4899	5.3275	3.8696	4.5918	3.9709	3.0401	5.5059	5.7873	4.2383	4.4058	4.951	5.3854	5.1401	4.0965	4.5848	4.48	4.5187	3.993	5.4524	4.41	5.4604	4.9576	4.8681	4.6748	4.9376	3.7141	5.0595	4.5223	4.1554	4.7676	5.3185
SHMT1	3.7035	2.7422	3.5516	3.7528	3.9248	2.9572	4.3545	3.2087	4.0046	3.5036	3.5795	3.2478	3.1791	2.5734	3.1167	3.3	2.6018	2.9105	3.2775	3.9357	3.6628	3.7021	3.2997	2.772	4.0384	3.9671	3.1494	4.1278	3.9224	3.7736	3.614	3.1918	3.3459	3.6606	2.9802	3.1401	3.3316	3.6596	3.6879	3.7409	4.3197	4.1281	4.1192	2.2277	3.5804	2.934	3.366	2.8458	4.5664
CNOT3	5.1229	4.8907	5.1133	4.9334	5.4635	5.1262	5.2878	4.822	5.3825	5.2353	4.7542	5.1985	5.3227	5.2377	4.8806	4.6779	4.826	5.5824	5.5455	5.4312	4.9837	4.7823	5.1995	5.2081	5.4619	5.0376	5.053	5.2209	5.2755	5.2589	5.2999	5.1067	4.9283	4.8534	4.8692	4.8112	4.9819	5.3171	5.1466	5.2743	4.9158	5.058	4.939	4.7715	5.0219	5.0378	5.3376	5.4336	4.9886
TMEM109	5.0658	4.4786	5.1232	5.6031	5.0966	4.6855	5.9919	5.1877	5.4216	5.7371	5.1892	4.8306	4.9448	5.1422	4.9355	4.7477	4.4945	4.9383	5.3915	5.8934	5.7103	5.5082	4.6538	4.9957	5.7641	5.904	4.9636	5.3375	5.7394	5.6967	5.6195	5.069	5.1711	5.4812	5.1857	4.853	4.8679	5.3447	5.7268	4.9769	5.7574	5.7941	5.3263	4.7568	5.1976	4.6394	5.107	4.8785	5.5152
TMEM175	5.6874	5.967	5.6302	5.1045	6.1794	6.3073	6.4339	6.3794	6.7795	5.8037	5.9873	6.6708	6.4299	5.8488	5.2042	4.7713	5.7366	6.1671	5.8801	5.3492	5.1688	5.3155	6.4273	5.5695	5.4776	5.2216	5.8903	6.9458	6.6445	6.3742	5.4942	5.6881	5.5038	5.4448	5.3229	6.0731	6.011	5.6682	5.8797	6.6131	6.0787	5.5127	5.1992	4.656	5.2097	6.4266	6.3834	6.5608	6.1
SLC38A1	9.0184	8.8049	9.3915	9.4261	7.4798	8.2472	8.4676	9.4889	8.7038	8.2716	9.345	8.3665	8.2815	7.8255	8.3179	9.1855	8.9071	8.3905	7.696	7.9107	3.3813	8.6236	8.4528	8.9256	7.2006	9.0376	9.3887	7.7342	7.878	8.1801	8.2113	8.8962	9.0963	9.2381	9.043	9.3506	8.8357	9.0614	8.855	8.2421	8.849	9.0447	8.2132	8.5875	9.0682	8.2795	8.6077	7.3767	8.4662
ZNF830	4.8708	5.021	4.5093	4.6296	5.0886	4.7802	4.7737	4.9316	4.7775	4.6622	4.5226	4.6566	5.0365	4.8086	4.7675	4.6527	4.6742	4.9074	5.102	4.3181	4.7948	4.4149	4.7915	4.7635	4.2741	4.3587	4.5205	4.8318	4.8194	4.6507	4.3874	4.2844	4.6111	4.5313	4.4013	4.6187	4.6905	4.5577	4.1226	4.6508	4.859	4.5989	4.5854	4.5457	4.574	4.8826	4.7471	4.237	4.8573
ST3GAL5	6.4211	7.3366	7.2021	5.7731	7.2586	7.2828	6.5783	6.769	6.3606	6.279	6.5332	6.8952	6.9009	7.5952	6.0655	7.7546	7.8472	7.0229	7.0056	6.5633	7.0406	8.3852	7.5092	6.9812	7.3386	6.3027	6.7156	8.5036	7.9481	7.292	7.4542	7.2286	6.5272	6.5267	6.78	6.1578	6.6562	6.6816	6.4217	7.0816	6.926	6.5541	7.2707	6.8479	6.3526	6.857	6.5761	6.3709	6.6928
RABGGTB	5.6033	5.0294	5.0085	4.676	5.7628	5.3358	5.8766	5.4656	5.3484	5.2573	5.0235	5.4863	4.6686	5.0682	5.3964	5.3894	4.9204	5.2552	5.5194	5.4317	5.1511	5.3033	5.157	5.0466	5.5419	5.1794	5.2633	6.0892	6.1416	5.4273	5.3987	5.0417	5.3391	5.2301	4.942	4.6841	5.3424	5.1019	4.7774	5.1473	5.433	5.3396	5.5564	4.8786	5.3535	5.1324	5.2554	4.789	5.6742
TMEM169	4.9402	5.1667	4.8924	4.6405	4.2154	5.1822	3.6279	4.4466	4.2439	4.3226	5.0706	4.9246	4.2588	4.7185	4.9815	5.3556	5.1917	4.3264	5.1296	3.6238	4.8237	4.3478	5.6706	4.7149	4.3841	4.0857	4.4371	4.4565	4.3374	4.353	4.1532	4.9916	4.4701	3.9683	4.5368	4.2427	4.077	3.9175	3.1535	4.9765	4.5676	4.3638	4.5953	5.4562	3.8621	4.8455	4.1111	4.3836	3.2502
DDC	-1.6629	0.4438	-2.7977	-2.2331	-1.1358	-1.9736	-1.9497	-1.4238	-2.1589	-2.9894	-2.6474	0.1418	-0.3006	0.7994	-2.2084	-0.4748	-0.3228	-1.4768	-1.7334	-2.7238	-1.6367	-2.3688	1.5997	-1.6577	-0.4428	-2.549	-3.0733	1.3793	-0.1087	-1.9661	-1.3122	-1.1511	-0.6099	-2.3192	-2.1305	-1.1939	-2.2339	-2.167	-2.8104	-2.3368	-0.8601	-1.595	-1.3976	-1.4147	-3.1202	-0.3459	-1.8314	-1.7738	-1.974
TYSND1	4.7835	4.8443	4.3057	3.7523	4.5931	4.7318	4.6577	5.0176	4.9763	4.6899	4.439	5.2253	5.3692	5.0855	4.2103	4.0787	4.6225	4.5192	5.3967	3.4776	4.6329	4.0016	5.1546	4.4568	4.5523	4.2504	4.3169	6.1187	5.2716	4.7706	4.3811	4.5119	4.1574	3.7554	3.9283	4.3985	4.7138	3.8207	3.9465	4.772	4.9972	4.2456	4.5026	4.4525	3.9325	4.8494	4.6573	4.4664	4.1657
ERF	5.4091	5.2224	5.115	5.7706	5.6809	5.0678	6.6146	5.3096	5.8419	5.5256	5.4269	5.8305	5.6443	5.8044	5.2567	4.6701	4.7025	7.0971	6.0357	5.47	5.8508	5.6468	5.166	5.5127	6.3142	5.5419	5.436	5.1317	5.7522	5.8238	6.0358	5.335	4.9911	5.0407	5.1458	5.4029	5.5952	5.9969	5.6373	5.8871	5.6648	5.4856	5.4815	4.7688	5.8115	5.5796	5.4978	5.5282	6.1593
GSK3A	6.1384	5.8825	6.4737	6.2285	6.6437	6.0124	6.3851	5.7131	6.09	6.7784	5.7499	5.8368	6.1934	6.3822	6.3444	5.8141	6.1175	6.7654	6.9822	7.6218	5.8681	5.9496	5.9626	6.1814	6.8299	5.9997	6.5772	6.2271	6.135	6.2995	6.8621	6.1858	6.4467	6.7988	6.8499	5.9717	6.3551	7.0058	6.5819	6.0583	6.0442	6.5206	6.7639	5.8059	6.6684	5.9857	6.4123	6.6713	6.23
KREMEN2	2.8661	-0.0806	-0.4411	3.422	1.4631	0.5587	2.0918	1.3551	1.0738	1.8305	-0.8125	3.0645	3.6166	1.1433	0.0011	0.4205	-0.4851	0.5444	0.9769	-0.0666	-0.3778	-0.1537	0.6989	2.7857	0.4202	0.6206	0.9177	3.4406	0.7509	0.2604	0.9268	0.2743	1.4776	0.4668	0.1207	1.3854	0.5237	0.88	-0.2499	2.7626	1.6337	0.5291	0.6968	1.0117	1.122	0.5476	0.6379	1.273	0.7812
TAL1	3.165	2.7129	3.4486	2.8487	2.7988	2.9914	3.3107	1.4736	2.5631	2.1786	4.0641	2.2909	2.0024	3.0861	2.9653	2.9717	2.6284	3.5922	2.686	3.7234	3.3494	2.1915	2.6605	2.0705	3.4773	3.5283	2.2764	3.061	4.0851	3.7897	3.4468	3.0555	2.9186	3.2355	3.0725	2.9326	3.6861	3.1871	4.1606	3.1251	3.4185	3.8914	2.9674	2.3052	3.1458	2.041	2.8602	2.1795	3.3713
BUB3	6.9712	7.0003	6.3376	6.6096	6.6061	6.6129	6.5102	6.6579	6.349	6.1591	6.402	6.919	6.6285	6.691	6.4864	7.0959	6.5114	6.1475	6.2195	5.8595	6.6567	6.7361	6.9503	6.6605	6.7367	6.4928	6.6155	7.2908	6.7928	6.4132	6.5698	6.4214	6.6387	6.3674	6.2788	6.4763	6.447	6.3432	6.0685	6.6259	6.7113	6.5156	6.7388	7.0462	6.4453	6.9238	6.4049	6.3057	6.7041
ZNF474	-2.7363	-1.9925	-2.5736	-1.5133	-1.6399	-2.7615	-2.4873	-2.7279	-2.3154	-2.7532	-2.6237	-2.274	-3.6366	-2.6232	-2.5268	-2.2428	-2.8556	-2.8027	-2.0689	-2.1917	-2.4603	-2.6057	-1.4778	-2.7705	-2.4634	-0.8861	-2.4832	-4.5967	-3.3544	-2.872	-2.172	-2.3475	-1.2159	-2.4324	-2.6396	-2.4327	-2.0671	-3.0817	-2.0399	-3.7306	-2.7183	-1.8332	-3.9022	-3.3123	-3.4775	-2.8534	-3.0699	-3.0429	-2.757
MLH1	5.6882	6.2809	5.3892	5.2508	5.8043	5.6414	5.5506	5.3392	5.6028	5.2915	5.4767	6.0062	5.7132	5.4259	5.6675	5.8711	5.5501	5.2089	5.517	4.9948	5.3905	5.4566	6.0591	5.7027	5.5847	5.5953	5.1162	6.015	5.8146	5.6374	5.3989	5.3343	5.5794	5.1684	5.3228	5.3716	5.4107	5.2789	5.0514	5.2807	5.6501	5.7049	5.2769	5.5454	5.2016	5.8722	5.5482	5.2329	5.5294
RPL11	8.831	8.0323	7.7501	8.052	8.2915	7.9122	9.0409	7.8966	8.6042	8.3246	7.9801	8.6757	8.2057	8.5343	8.4025	8.8672	7.8521	7.8825	8.9853	8.0058	8.5947	7.9848	7.8522	8.3745	9.0125	8.2043	7.6783	9.6253	10.003	8.5877	8.1609	8.115	8.2985	7.9643	7.6669	8.0311	8.1793	7.9372	7.7348	8.1567	8.5297	8.5821	8.4104	7.7236	7.9771	8.2658	8.3253	7.6102	8.5924
SPATS2L	4.5445	4.6398	6.1124	5.677	5.6333	5.2762	6.3292	5.7122	5.4084	5.8535	5.7661	5.6915	4.7425	5.2774	5.2355	5.0847	5.1885	5.3294	5.4015	6.4995	4.8889	6.1454	5.3275	4.8299	6.1399	6.2382	5.6532	5.4002	5.7417	5.9332	6.0278	5.7185	5.8296	6.0037	6.1215	5.9266	5.3377	5.936	6.2192	5.2276	5.9926	5.7834	5.8151	5.6887	5.8293	4.9638	5.396	5.7449	5.6677
SLC35A5	6.4105	6.8115	6.4434	6.5763	6.7917	6.3437	6.7404	6.7036	6.2967	6.3477	6.592	6.0021	6.6718	6.4292	6.7207	6.7545	6.5871	5.7372	5.5869	6.0293	6.0538	6.858	7.0435	6.3014	5.9245	6.4876	6.3801	6.4133	5.8333	6.0124	6.7895	6.4024	6.9127	6.4539	6.6334	6.2676	6.4422	6.4655	6.2836	6.2687	6.9688	6.8749	6.4895	6.7956	6.5711	6.7638	6.0182	6.1852	6.5882
RIT2	3.4371	3.6355	2.7479	0.0899	3.2223	2.7812	0.5083	2.7906	0.5476	0.6342	2.9908	2.3553	3.6838	3.6357	1.8463	2.1104	4.578	2.8787	1.5999	3.3598	-4.4579	3.2529	-0.4503	4.3532	0.8802	2.3526	2.6789	4.4353	2.9883	3.0425	2.5062	2.2673	2.1802	2.3909	3.1252	2.8331	1.2307	1.1399	0.8285	1.9707	0.4355	2.7442	2.8642	1.0694	2.0483	2.5486	3.0256	4.3886	0.8059
ZNF720	4.5974	4.8031	4.1276	3.8989	4.462	4.3247	3.6863	4.3763	3.9888	3.9585	4.0777	4.2589	4.7663	4.1973	4.3986	4.6964	4.7912	4.0282	4.2998	3.9495	4.3301	4.1691	4.8974	4.2648	3.7727	4.0884	4.3369	3.5069	3.3791	4.0485	4.0248	4.5092	4.3587	4.0914	4.383	4.1872	4.6526	4.0615	4.2141	4.4705	4.0076	3.8847	4.3536	4.7407	4.1749	4.9218	3.9122	4.3972	3.8999
PODXL2	8.1155	8.3466	7.6329	7.3218	8.0294	7.8563	7.3904	7.2347	7.6338	7.5888	7.6241	8.5453	8.4774	8.4845	7.5055	7.6926	7.636	7.7237	8.3585	7.377	7.9426	7.1707	7.955	8.2996	8.2003	7.2272	7.3299	9.1621	8.5373	7.8527	7.0076	7.4736	7.3069	7.1498	7.2386	7.8011	7.3323	6.7696	7.089	8.1654	7.3826	7.1477	7.4842	7.8667	7.3442	7.9215	7.5189	8.012	7.5508
TP53AIP1	-2.11	-2.5965	-2.8207	-2.4129	-2.1687	-0.7187	-0.2194	-0.1115	-1.0418	-2.0947	-1.1471	-0.7571	-3.3125	-0.8561	-2.2236	-2.4427	-1.9815	-2.0377	-1.3474	-0.0287	-3.1067	-1.5322	-1.3507	-1.3147	-1.3933	-2.0412	-0.6262	-1.0586	-1.4169	-1.1611	-1.0534	-1.1247	-1.9374	-1.094	-1.9436	-0.9653	-1.7655	-0.6574	-0.206	-0.3982	-0.9715	-2.8093	-0.8406	-3.7237	-2.1917	-1.9765	-0.9534	-1.1348	-1.4734
SLFNL1	-2.7359	-2.3866	-4.1155	-3.0015	-2.2866	-2.1782	-4.8973	-3.1327	-1.6775	-2.9578	-3.5381	-1.7741	-1.7509	-2.7999	-2.3492	-3.8219	-2.6553	-1.683	-1.7051	-1.8236	-1.2466	-3.8343	-2.0738	-2.7703	-1.8286	-3.4061	-3.9866	-0.8857	-1.1301	-2.0429	-2.5966	-2.5081	-2.8322	-3.8138	-3.4944	-2.8075	-3.237	-2.1403	-2.5433	-1.4335	-2.7171	-3.445	-3.3419	-3.7641	-2.8	-2.0493	-2.1165	-1.8979	-3.7342
CCDC88C	1.4028	3.0059	3.5177	2.1099	2.4772	3.6797	2.6594	2.8337	3.9571	3.6696	3.0196	1.1825	4.1414	4.0774	2.7716	3.272	4.297	2.8331	4.073	4.3661	4.3705	2.8772	1.7538	2.3361	3.1907	2.7666	3.2633	2.3595	2.1916	3.5675	3.0624	3.7282	2.8694	3.1905	3.9834	4.0661	3.0902	3.1178	3.7551	3.0626	1.8888	3.0578	2.0133	4.0234	3.4762	4.0065	4.164	2.8719	2.2629
CARD11	1.7484	0.7462	2.1318	2.0185	2.2485	1.2792	3.3236	1.176	2.3658	2.0806	3.1914	0.3642	0.9753	2.1246	1.3655	2.1544	1.6747	2.4293	2.0763	2.3895	2.1169	1.4362	1.6579	1.5671	3.8802	2.9833	1.1102	2.3718	3.1421	3.1972	2.138	2.3811	1.7296	2.4015	2.0038	1.7705	1.9065	1.4859	2.9848	2.1493	3.0658	3.3778	2.1787	1.7937	2.2119	1.8172	2.6052	1.227	2.9895
CLSTN1	8.6334	8.6628	9.3083	9.3856	9.5269	8.9139	8.5302	8.3571	8.6507	9.3857	8.6069	8.2657	8.6491	9.0725	8.9539	8.1285	8.9539	9.7268	9.4893	10.5907	8.3114	8.3954	8.6165	8.8683	9.0592	8.5039	9.4228	8.5028	8.6183	9.1686	9.4892	9.1896	8.8156	9.4941	9.6696	9.0375	8.8942	9.8578	9.2615	9.0237	8.4618	8.6485	9.6641	8.3269	9.4391	8.4039	9.0353	9.641	8.6656
P2RY13	2.3511	2.1791	3.4911	3.5433	3.4057	1.7509	4.0592	2.0918	3.4187	2.5828	3.6596	1.9758	1.958	1.8608	3.3827	2.8016	3.6785	1.3094	2.5379	2.9744	3.6855	2.211	2.6397	2.6243	3.6912	3.8067	2.6483	2.016	3.2019	3.6926	3.4124	3.7634	3.0543	4.3379	3.9292	2.545	2.6741	2.9843	4.3674	3.0537	5.042	5.0848	3.235	1.6512	2.4294	3.8439	3.3015	2.7038	3.5979
STIM2	5.8895	5.6344	5.0425	5.0719	5.3295	4.9879	4.8688	4.7425	4.7087	5.388	4.9108	4.9666	5.2442	5.1989	5.1084	4.5938	5.0753	4.9811	4.5054	5.1509	5.5858	5.2545	5.4616	4.2286	4.4366	5.2342	5.1275	4.3194	3.9019	4.5556	5.1739	4.9965	5.2284	5.1018	5.2854	4.9987	4.8475	5.5203	4.7496	5.2635	5.0635	5.1087	5.0109	4.2686	5.0038	5.3389	5.0531	5.1927	4.5979
CNNM3	5.9598	6.8819	5.7141	5.9391	5.3772	6.0185	5.4571	5.5803	5.9051	5.5252	5.5231	5.5926	6.1635	6.5914	5.2791	5.8393	5.5816	5.6313	5.8822	5.1272	5.9403	5.9215	6.6951	6.0097	6.429	5.4365	5.652	6.69	5.9117	5.7696	5.7273	5.9258	5.2979	5.2581	5.2677	6.0784	5.5992	5.3898	5.4181	6.6588	5.7211	5.672	5.6508	6.0708	5.6561	6.3887	5.533	5.517	5.6287
RAB11A	7.0451	7.2674	7.2494	6.8577	7.0685	7.0886	6.9188	6.8221	6.4574	6.8581	6.9835	6.9878	6.831	6.6938	7.0783	7.3291	7.3003	6.759	6.544	7.2533	7.1705	7.1274	7.1059	6.8097	6.9739	6.8449	7.0584	6.6862	6.7269	7.0063	6.9897	6.6192	7.2206	7.021	7.2451	6.5566	6.934	7.1119	6.9665	6.1673	6.9207	7.098	7.1125	7.258	6.9254	7.0932	6.8232	7.1728	6.9307
CPXM1	6.6996	7.5381	5.7675	5.0783	3.9276	7.0265	6.6226	4.8697	7.0667	5.4133	6.9626	8.0963	6.5662	5.3424	6.467	6.4515	7.44	4.7179	6.7262	4.1179	6.7203	6.0765	6.2102	6.008	7.1321	7.3489	5.5395	8.4936	7.8676	7.2951	4.8722	6.5386	6.3605	5.9457	5.6688	7.3937	6.2775	5.7031	4.8873	4.5388	4.9817	6.2516	5.4192	5.5181	5.3832	6.752	7.6123	6.3658	6.6788
C6orf170	2.8989	4.5065	3.5768	4.4094	4.1736	4.4212	2.7973	3.9672	3.7967	3.155	3.2804	3.1668	4.4841	3.6784	3.5956	3.7999	4.1502	3.703	3.6519	3.1057	3.6676	3.5165	4.5056	4.0621	2.765	3.2789	3.9393	2.8958	2.841	2.8897	3.2511	4.0234	3.4609	3.395	3.4622	3.7504	3.9559	3.3662	2.762	3.879	3.8721	3.2014	3.52	4.2663	3.4012	4.054	3.7047	3.5655	2.6946
RGS17	3.1239	2.7617	1.2031	0.6669	0.9782	1.5736	-0.0419	0.8004	0.5463	1.6502	1.2417	1.1463	2.2058	1.8605	1.4367	2.0436	2.2154	0.9706	0.9982	1.1356	1.4224	0.7191	2.0588	2.0379	0.6418	1.8498	1.8551	1.6835	0.3359	0.9561	0.8899	1.2571	1.2199	0.7585	1.4759	1.1584	0.9999	1.1243	-0.739	2.278	0.5006	0.6915	1.5628	3.3083	1.1848	1.7855	0.8068	1.4865	0.1089
KCNK10	6.3318	4.9227	5.0576	2.7097	4.518	4.4324	4.6998	3.3928	4.0654	5.2242	4.002	3.4736	5.8857	5.5178	4.6913	5.3595	5.2703	4.7395	3.7848	3.9653	2.8233	4.2746	3.5122	4.0234	4.3326	4.4414	4.0922	5.451	4.8584	4.2455	4.6986	4.3675	4.5658	4.7367	4.3718	4.3446	3.5143	4.6849	2.6765	4.6038	4.1016	5.0523	3.7532	5.6168	4.5565	4.8168	4.3469	4.6849	3.6942
NEXN	1.4873	0.0457	1.6654	2.2333	1.2844	1.1843	1.6432	2.1232	1.0707	0.2036	2.4212	0.7556	0.011	-0.0674	0.754	1.4913	1.4749	1.7632	-0.276	1.9957	1.4236	2.2973	1.4708	0.0083	1.3654	1.3611	1.1839	0.4758	-0.0492	0.8766	0.7908	0.6493	1.9799	1.0674	0.1478	1.8147	2.5519	1.158	0.7186	1.4485	0.4002	1.3279	1.2068	0.4831	1.9973	0.5521	1.3026	-0.3637	0.6126
LAIR1	2.8634	2.0611	3.4429	3.1833	3.2158	2.5463	5.6919	2.7364	3.4981	3.3464	4.4695	3.0716	2.3686	2.8154	2.4479	3.2698	2.2755	1.7743	1.9795	3.7828	3.5141	3.7014	2.3399	2.3767	5.1089	4.9254	2.0585	3.9709	3.9747	5.0987	3.2055	2.8803	2.7822	3.2208	2.8754	2.4685	2.7979	2.6531	3.9485	3.2644	4.975	4.0666	3.0964	2.8559	2.6695	3.5344	2.6132	1.7834	4.1553
IPO13	6.2771	6.2175	6.5856	6.0685	6.3607	5.9879	7.5235	6.2158	7.1521	7.0911	6.4235	6.367	6.2366	6.2395	6.2885	6.2934	6.145	6.5199	6.7158	6.9763	6.1275	6.7557	6.1744	6.308	6.9109	6.6438	6.7029	6.5568	6.5843	6.193	8.0018	6.1686	7.4289	7.0032	6.6946	6.0961	6.7384	7.8399	6.5975	6.1095	6.3913	8.0761	6.696	6.5066	7.2772	6.2291	7.017	6.3334	7.3622
SPEN	7.3621	7.6933	6.7965	7.4715	6.478	6.9977	6.18	6.5853	7.0845	7.1568	7.0162	6.3743	7.5231	7.4378	7.3756	7.2145	7.2967	7.6839	7.1021	7.1238	7.2624	7.1142	7.3084	6.7348	6.8957	7.5381	7.3077	5.6723	5.7154	6.5608	7.367	7.5185	7.0566	6.7733	7.0189	7.4203	7.3713	7.1606	7.1398	7.3025	6.5633	7.2221	6.9263	7.2946	7.3316	7.243	6.6773	7.0232	6.2024
LAT2	2.7112	2.1877	3.4143	2.7893	3.0603	2.7028	5.1162	2.4886	3.7627	3.2206	3.9734	1.9406	2.2985	2.846	2.826	3.2041	2.4471	3.0051	2.4731	4.3943	2.6758	2.9594	2.447	2.0503	5.1194	4.3605	2.2339	3.9287	4.2932	5.0363	3.5677	3.074	3.3213	3.9307	3.1825	2.5737	2.6071	2.3465	3.6791	3.0869	4.9049	4.5479	3.1065	2.4788	2.7867	3.2116	3.1191	1.9775	4.843
TMEM156	-0.4815	0.5775	0.7147	-0.3875	0.7349	0.6488	3.024	0.1693	0.6437	-0.2669	1.1128	-1.6146	-1.4206	-0.6223	0.8782	1.4501	0.3424	0.2918	-0.9105	0.4995	2.2336	-1.0517	-0.509	-1.3982	1.815	1.3856	-0.2954	0.2976	1.4633	1.9964	0.9954	0.0291	0.6594	0.2422	0.6149	-0.2502	0.6943	0.7298	1.5981	-0.5234	2.2803	1.2736	0.4338	0.1765	1.1871	0.9497	0.7727	-0.5199	1.9633
C3	6.7916	5.4094	7.8936	7.1033	7.1567	6.7073	8.6117	5.6849	7.3599	6.9004	8.6028	5.7425	6.1645	7.0919	6.8519	7.4512	7.0798	6.6027	6.5835	8.6191	7.3773	7.5335	6.3055	6.5634	8.4787	10.2613	6.3024	8.0697	8.9984	9.8721	8.0255	7.83	7.2349	7.6225	7.5804	6.8719	7.0269	6.7052	8.7573	7.3072	8.8432	8.8927	7.084	6.7714	7.1471	6.9488	7.1855	6.6468	8.5467
CHRNB2	6.1723	6.5789	5.9987	6.0664	6.0851	5.617	4.9686	5.2642	5.4456	5.9378	6.188	6.1088	6.5093	6.5094	6.2073	6.1461	6.2847	6.3853	6.3466	6.7059	5.2255	5.7123	6.3553	6.3573	6.218	5.4348	5.9189	5.8177	5.7027	5.7699	5.8415	6.1238	5.9975	6.1316	6.5106	6.1597	5.6277	6.1706	5.7049	5.7499	5.5968	5.6624	6.0655	6.5896	5.9497	5.9786	5.8129	6.5656	5.0653
CSPG5	9.0177	10.2532	9.0836	7.2939	8.2819	10.0348	8.6338	8.7138	9.034	8.6552	9.6533	9.6722	9.8412	9.8009	9.1581	9.3214	9.9828	8.7861	9.4401	8.1221	9.3747	8.4222	9.2917	10.1366	9.507	8.9517	8.5857	9.9396	9.785	9.5356	8.9193	9.416	8.7784	8.3603	8.9629	9.3048	9.4109	8.2319	8.1968	9.7613	8.8508	8.5561	8.9562	10.2109	8.3472	8.804	9.8039	9.9642	9.2149
MTSS1L	10.5869	10.5667	10.227	9.9242	10.0454	10.5221	9.6892	10.6809	10.751	9.9421	10.202	10.1744	10.3254	10.5023	10.4246	9.8417	10.1088	10.5602	10.6717	9.6459	10.2157	9.9749	10.3616	10.1345	9.8345	9.7632	10.1714	9.6412	9.6837	10.5121	9.7967	10.2586	9.6541	9.87	9.7698	10.278	9.9252	9.6598	10.0575	10.8425	10.1229	9.7743	10.0257	9.7651	9.8809	10.2191	10.3052	10.0809	9.9359
ZNF30	2.5826	2.899	2.5927	2.451	2.6912	2.6567	2.4117	2.6743	2.7742	2.3861	2.3127	2.694	2.8494	2.9133	2.3759	2.9555	2.6759	2.1724	2.4912	2.9327	2.3486	2.3571	2.7302	2.8411	2.3049	2.2077	2.5782	3.4375	3.0101	2.1874	2.4875	2.1957	2.4181	2.9432	2.7102	2.7306	2.4522	3.0261	2.0464	2.2337	2.8664	2.4374	2.935	2.7209	2.2912	2.7566	2.9444	2.2478	2.7284
MED29	6.7489	6.8234	7.0107	7.4879	7.1796	6.7777	7.0915	7.0996	7.0421	7.153	7.1171	6.519	6.6098	7.2737	6.9982	6.5501	6.8402	7.0081	6.9342	7.418	6.4469	7.0057	7.0224	7.1131	7.1619	6.9042	6.9031	7.0912	6.8313	6.7865	7.1256	6.9316	7.2557	7.2069	7.1086	7.1918	7.0953	7.4019	7.6117	6.938	7.1667	7.2902	7.3159	6.8698	7.1362	6.6515	7.0064	7.1949	7.2362
GK5	4.9389	5.2748	4.5912	4.7034	4.8012	5.5339	4.3342	5.1485	4.8933	4.3922	4.8571	4.835	5.1122	4.8102	4.4802	5.1113	5.1743	4.9491	4.6645	4.4291	4.481	4.4536	5.9779	5.4146	4.3229	4.649	5.156	4.0948	4.2098	4.203	4.8244	5.1737	4.5117	4.5656	4.4416	5.0108	5.0592	4.7247	4.9611	5.3472	4.9634	4.3254	4.7558	5.2798	4.8764	5.0596	4.7135	5.0398	4.5537
HCST	1.277	0.0717	1.097	1.5249	1.4316	-0.1492	2.9111	1.3462	1.2868	1.5074	2.1167	1.0755	0.286	1.4608	0.6462	0.5984	0.3307	0.4025	0.4063	1.9445	0.8761	0.9214	-0.3246	0.6933	2.1585	1.6706	0.2698	2.8554	2.8115	3.1892	1.1813	0.3776	1.2421	1.3792	0.9251	0.6121	0.5823	0.6785	1.871	1.2047	2.4086	2.345	1.8292	-0.1975	0.5152	1.1274	1.1182	-0.0252	3.2791
NR1H3	3.8571	3.8374	4.175	4.5628	4.3385	4.325	4.7672	5.2574	4.8501	4.5208	4.3732	4.7878	4.3695	4.606	4.0441	4.2556	4.2474	3.7956	4.5855	3.6452	4.5854	4.5582	4.4397	4.497	4.4599	4.0897	3.9873	5.785	5.7473	4.3243	3.9152	4.2375	4.0664	4.5081	4.1585	4.4233	3.9318	3.9135	4.2182	4.4414	4.5367	4.1976	4.3099	4.0247	3.9681	4.1569	4.3216	3.9745	4.633
N6AMT1	4.5294	5.9518	4.6659	4.4814	4.7744	4.8151	4.3995	5.102	5.1558	4.7223	4.4572	3.6326	5.4067	4.8028	4.8339	4.4348	5.2121	4.8998	4.6388	4.3211	5.0194	5.281	5.3373	4.2522	4.2237	3.1941	4.9721	4.9253	4.3535	4.5487	4.6225	5.1307	4.7115	4.7547	4.6605	4.938	5.3813	4.272	4.5822	4.5015	4.8909	3.7097	4.7622	4.6537	4.368	5.4213	4.8301	4.7828	3.8445
EMB	0.4895	0.1389	2.1799	2.111	2.5851	0.8397	2.2708	1.927	1.1138	1.1846	2.3327	3.2377	1.5161	0.5565	2.0601	3.4332	1.5073	1.697	1.3339	2.6907	0.4891	2.5949	1.2592	3.1667	2.2394	3.1923	1.5244	0.2626	2.0159	3.1515	2.1649	2.6225	1.9645	2.1592	2.5872	1.8289	1.8622	1.1774	2.8498	0.7852	2.393	1.4635	2.4354	1.9167	1.7029	2.0801	1.3618	1.7093	1.8714
ZC4H2	5.6428	5.7986	5.4721	5.1118	4.4244	5.559	4.7406	5.0899	5.1031	4.5314	5.3779	5.586	5.2986	5.4769	5.3893	5.7038	5.4799	4.8217	5.449	4.237	5.464	5.3319	5.6099	5.7053	5.2421	5.2605	5.0463	5.6619	5.5572	5.4595	4.8249	5.3695	5.1179	4.9938	5.159	5.4287	5.1301	4.6927	4.5609	5.4772	5.2454	5.4398	4.9642	5.5861	4.8532	5.4804	5.5385	4.8918	4.93
S1PR3	4.1484	3.681	4.2523	3.7738	3.2215	4.3055	4.62	4.276	2.8322	3.5145	5.346	2.5553	3.1485	3.6163	3.3857	4.0757	3.2208	4.1657	2.6029	4.9594	5.3212	5.6791	3.3696	2.0321	4.3884	6.9108	2.8649	1.7918	1.9285	3.3098	3.6801	3.972	3.7676	3.5296	3.9393	4.2039	3.6732	3.9156	4.0675	3.2202	3.8787	4.8021	2.8444	5.3582	4.652	4.2979	3.0121	2.5532	3.45
PCBP3	5.2387	5.4003	4.6338	4.2949	4.181	4.7753	4.7828	4.8127	4.3613	4.1939	3.4824	4.805	5.0102	5.475	4.2625	4.9275	4.42	4.8118	5.1173	3.7056	3.6306	4.5247	4.9702	4.6418	5.2517	4.9551	4.4236	6.118	5.7729	4.6954	4.2336	4.3382	4.2882	4.3468	3.9347	3.6924	3.9707	4.2444	3.9832	5.4758	3.8145	4.6385	4.6842	5.3475	4.4782	4.8238	4.7797	4.7419	4.5383
SVOP	6.4668	6.6338	6.7363	5.291	6.1189	6.2156	4.7985	5.3576	5.2746	5.7364	4.5526	5.3941	6.4908	6.8794	5.7493	6.4811	5.9895	6.99	7.1484	7.3169	1.8913	5.6432	6.6664	6.4987	6.1675	4.0064	6.5472	6.4624	6.3519	6.1216	6.1627	5.7149	5.8935	6.6207	6.9975	5.5537	6.0922	7.279	6.0453	6.6211	5.3073	5.3756	6.804	6.6664	6.3154	5.9335	5.6241	6.7196	4.8536
PRMT1	6.4223	6.4093	6.2205	5.8656	6.1709	6.049	6.5773	5.7427	6.233	6.587	6.0122	6.7874	6.5499	6.4268	6.2203	6.239	6.0472	6.2252	6.814	6.5325	6.6437	5.8929	6.3327	6.4567	6.9382	6.4665	5.8391	7.433	7.128	6.4242	6.3603	6.2066	6.2972	6.2723	6.3128	6.2081	6.1332	6.483	6.2155	6.2514	6.0796	6.5827	6.2527	5.7738	6.2162	6.4	6.3952	6.2344	6.6432
NCKAP1L	3.6378	3.0133	4.1255	3.5708	3.4575	2.903	5.0387	2.4237	3.7985	3.3979	4.6651	2.7152	2.8424	3.2818	3.2824	4.0118	3.0629	2.3364	2.1761	4.161	3.955	3.8211	2.9257	2.5136	4.9628	5.6645	2.325	3.3551	3.971	5.6237	3.6401	3.6814	3.2329	3.6706	3.7668	2.8379	3.1111	2.6702	4.0497	3.8475	5.1403	5.0929	3.2719	3.4404	3.3722	3.9538	3.3889	2.3522	4.3589
ASF1A	6.0438	5.9052	5.8863	6.0741	5.5198	6.0141	5.8093	6.3219	5.704	5.508	6.0178	5.7271	5.8185	5.7796	5.9861	5.8617	5.9955	5.234	5.2319	5.1361	6.013	6.5684	5.6895	5.7711	5.1719	5.3174	5.8788	5.9159	5.6154	5.6499	5.5636	5.6231	5.7983	5.7344	5.6168	5.6859	5.7605	5.215	5.9013	5.8643	6.0489	5.7814	5.7515	6.0735	5.476	5.7082	5.82	5.6072	6.0319
FBXO32	4.2827	3.7836	3.7732	4.6529	3.3533	2.71	4.8859	3.8449	3.9637	4.5138	3.607	3.5017	2.0439	3.7683	3.8116	4.1208	2.5112	4.0126	3.4517	3.9086	3.3204	5.3408	3.3397	2.5515	3.7064	4.5078	3.9103	3.4048	2.4241	3.1652	4.631	3.2727	4.722	4.4171	3.9921	2.7806	3.7353	5.192	3.7963	2.9585	3.1922	5.4248	3.9184	4.0329	4.7867	3.5619	3.6146	2.5059	4.5693
RHBDL1	3.8512	2.1774	2.5663	3.445	3.3092	3.8522	3.3641	2.7732	3.7519	3.1786	3.405	4.0801	3.8248	3.3189	2.504	2.9084	1.6896	3.4563	4.1076	4.4748	1.8219	2.2458	3.208	4.1024	2.652	-0.2217	3.2199	4.5405	4.2772	2.9422	2.6891	2.4234	2.3996	3.2582	3.3279	3.5865	3.0931	3.3781	4.1212	4.5954	2.9744	2.219	3.5616	2.0244	3.1441	3.4687	3.6233	4.4653	3.5455
DOCK2	3.3197	2.5113	4.0576	3.6496	3.123	2.5566	4.9652	2.5598	3.3977	3.4892	4.5468	1.971	2.4378	2.6935	3.0127	3.8001	3.0034	2.4794	2.3353	3.6705	3.4863	2.9797	2.9998	2.4585	4.5689	5.2696	2.1409	2.4448	3.061	4.9844	3.3652	3.4319	3.1359	3.7361	3.3713	2.8781	3.1875	2.7103	4.2894	3.5401	5.1231	4.8727	3.0923	3.3545	3.2261	3.8916	3.1224	1.8264	3.8235
HCLS1	3.6185	3.1716	4.2106	4.3866	5.3057	3.7186	6.3932	4.0372	4.1627	4.4373	5.0831	3.9418	2.9815	3.9662	3.6031	4.1526	3.0704	4.5869	3.3223	5.2808	4.4584	5.7886	3.3372	2.8297	6.1423	5.8728	3.4062	5.0451	5.4248	6.2196	4.5028	3.8391	4.6501	4.4155	3.5144	3.4115	4.4769	3.5686	4.9015	4.9589	5.7707	5.2936	4.6995	3.8151	4.229	4.2896	3.6458	2.696	5.6569
RRS1	5.0674	4.9312	4.9083	4.3788	5.3634	5.1365	5.0773	5.2965	5.1511	4.9471	5.1105	6.0101	4.8292	5.2515	4.8893	5.1537	4.4054	4.8573	5.1921	4.5003	4.8509	4.9128	5.0878	5.3881	5.078	4.6312	4.8517	5.4634	5.5654	5.0676	4.1779	4.7437	4.4263	4.3795	4.4108	4.9829	4.4252	4.3154	4.2134	4.7315	5.0788	4.5843	4.9123	5.1932	4.4613	4.5741	5.0712	4.8968	5.3776
VAMP3	6.2146	5.5513	6.1669	6.3523	6.5089	5.6714	7.5529	6.4574	6.6692	6.6636	6.3626	5.4134	5.2146	5.7167	6.463	6.4114	5.7017	5.8572	5.6331	6.2101	6.2448	7.0921	5.926	5.8044	6.7276	6.762	6.2047	5.9476	6.2093	5.9648	7.4107	5.8922	7.1685	6.7518	6.209	5.8741	6.2938	6.9438	6.5781	5.8829	6.5996	7.7226	6.8212	6.1224	6.8224	5.8282	6.4341	5.6465	7.2831
NT5DC3	6.5046	4.8102	5.4814	3.3778	5.7577	5.7105	5.4541	5.3152	4.7495	5.5249	5.6499	5.1988	2.9014	3.8991	4.3005	5.7611	3.9464	5.86	4.4286	6.4796	2.2007	4.2546	4.0781	4.0167	4.2573	5.6768	5.5723	4.818	4.2912	4.7027	4.4006	4.7712	4.9968	5.6288	5.3929	5.5281	6.2437	6.5228	5.9087	4.7134	4.7731	3.959	5.4977	4.1001	6.4897	4.1773	5.424	4.9393	6.621
HIST1H2BK	1.6684	0.3851	2.1505	2.4491	1.9359	0.9956	2.4294	1.0144	2.6185	1.4632	1.3957	0.371	2.1417	3.7058	3.2388	2.0182	0.1821	1.9609	1.0983	2.3409	3.6162	3.1989	0.5294	0.8599	2.1251	2.216	2.1286	4.7411	1.6029	2.8819	2.748	1.2864	2.0115	2.3353	2.0643	2.2317	1.7689	2.5119	2.0808	1.9772	2.3559	2.957	2.1166	0.9936	2.1048	4.1969	2.3915	1.8567	3.0686
HSPB9	-1.9462	-1.3039	-1.7672	-0.712	-1.3466	-0.4735	-0.5667	0.2003	0.3779	-1.236	-0.7865	-0.8925	-0.7497	-1.6364	-0.9224	-3.8213	-0.5705	-1.1101	-0.332	-3.0706	-0.3698	-1.8115	-1.7831	-0.7517	-2.7464	-2.271	-1.5415	2.9088	0.5413	-1.0125	-2.3514	-1.528	-2.2327	-0.969	-0.9812	-1.14	-1.2945	-1.7161	-2.1194	-1.1169	-1.4181	-2.1631	-1.6714	-1.4046	-1.2074	-1.8565	-0.6051	-1.6537	0.3748
LCLAT1	4.8413	4.8081	4.5675	4.2769	4.2912	4.3377	3.8372	4.6358	4.2584	4.3866	4.4733	4.6674	4.713	4.3907	4.1488	4.6521	4.8788	3.9024	4.0507	3.8815	4.1505	4.6056	4.7625	4.5565	3.9501	4.3018	4.2003	4.3156	4.1803	4.327	3.8607	4.2799	4.4934	4.233	4.4569	4.4563	4.3113	3.864	3.9386	4.4389	4.4756	4.1555	3.8122	4.7509	4.0812	4.6615	4.5473	4.3565	4.1642
CRYBB1	0.2604	-1.1804	0.9734	-0.2259	-1.0255	0.3274	0.8452	-0.953	0.8335	0.2668	1.4727	-0.1515	-0.8073	-0.9135	0.5915	1.4517	-0.3849	-0.7843	0.0191	0.4469	0.4571	-0.4418	-0.0637	-0.8368	1.3101	1.403	-0.3273	1.3148	1.6262	1.9812	0.0804	0.66	0.7189	1.1212	1.4893	-0.0185	0.5624	-1.0422	0.7436	0.6274	1.4298	2.3845	-0.6435	-1.351	0.8091	0.0759	1.2525	-0.4615	2.2342
PTPRC	3.1315	2.2083	3.4312	4.3173	4.031	2.5034	4.48	2.7058	2.6665	3.2207	4.1094	2.3766	2.2589	2.5461	2.535	3.5441	3.1348	2.6652	1.988	3.9566	3.3277	2.5883	2.8497	2.4207	3.5246	5.2285	1.9563	2.2084	2.5368	4.8114	3.6513	3.0998	3.0248	3.5612	3.1525	2.5204	3.2667	2.4353	4.3863	2.8535	5.5069	4.2021	3.0805	3.6016	2.7686	4.2386	1.9307	1.9173	3.3946
PLXNB3	7.4538	7.5295	7.1839	7.1803	7.457	8.0529	8.1374	7.847	8.503	7.6166	7.0258	7.9133	7.9659	7.1296	7.4262	6.9469	7.0684	8.199	7.8615	6.2505	6.6264	7.3215	8.0308	6.9039	7.4296	7.0259	7.8935	7.3626	7.2462	7.2713	7.8245	7.6758	7.5049	6.9506	6.793	7.2376	7.9994	7.9561	7.1602	7.9971	7.8716	7.2767	7.0899	6.6584	7.8826	7.9214	8.1003	7.696	7.5984
GALNT2	6.1009	6.4149	6.9632	6.7968	6.4791	6.6517	6.6145	6.3451	6.7495	6.3576	6.9396	6.2804	6.5167	6.4335	6.2768	6.514	6.6503	6.5337	6.5359	6.6562	7.0736	6.7753	6.4809	6.4641	6.5796	6.9402	6.3067	6.3237	6.377	6.8158	6.522	6.749	6.1936	6.8128	6.767	6.9384	6.4728	6.6136	6.8784	6.6876	6.4041	6.5887	6.3232	6.2965	6.8245	6.4539	6.6629	6.2988	6.483
GNG4	7.818	7.4661	7.0835	7.0874	6.7192	7.1271	6.2165	6.7493	7.08	7.0249	7.1524	7.531	7.93	7.7279	7.1173	7.3187	7.3825	6.7642	7.5412	6.4372	7.2185	6.8082	7.3879	7.405	6.9061	7.1098	6.6885	7.8118	7.3123	7.0868	6.3248	7.1886	7.347	6.8168	6.9176	7.0817	6.7804	6.52	6.7182	7.0618	6.6161	7.1629	6.9563	7.3035	6.494	7.6074	7.3764	7.0977	6.4977
SH3TC1	3.7095	2.7175	3.6866	2.0851	3.5224	3.2427	5.3237	2.4924	2.8218	2.7876	4.8828	1.7006	1.7453	2.7048	2.354	2.8099	1.5943	3.6507	2.3015	3.9494	3.5927	2.6405	2.0429	0.8023	4.8646	4.6098	1.8598	4.849	4.7418	4.8101	3.572	2.642	2.8546	3.1036	2.71	3.389	4.184	3.1668	4.528	2.8614	3.8446	3.8835	2.8945	3.3583	4.2176	3.7699	2.5297	2.1163	4.7461
HDAC6	6.5588	6.837	6.8158	6.8763	6.6627	6.9917	6.8234	7.1597	7.442	6.6638	6.8867	6.887	7.1423	6.6482	6.6296	6.7675	6.9725	7.0174	6.7944	6.353	6.2241	6.8328	7.2143	6.9644	6.5844	6.8247	7.016	6.6872	6.9669	6.8581	6.8512	7.1457	6.7154	6.8219	6.5117	7.0798	7.0129	6.7613	6.9039	7.2494	6.9761	6.7837	6.5693	6.7711	6.9114	7.3053	7.3443	7.1017	6.6148
TMPRSS5	4.6056	5.0262	3.8811	4.6653	5.5823	4.234	5.1657	4.8607	5.4294	5.0854	4.6748	5.373	5.9164	5.2448	4.5922	4.8129	4.2797	4.4635	4.8203	3.2862	3.3196	4.4615	5.708	5.1328	4.5606	4.0167	4.7339	6.6803	5.8318	4.2855	3.7267	4.089	4.3339	4.1981	3.7024	3.9551	4.4225	4.3364	4.6979	4.7347	4.6436	3.7977	3.6745	4.0666	4.3484	5.4808	5.1044	3.9923	5.0643
TMEM68	4.3011	4.5172	4.3315	4.5621	4.2855	4.5036	4.3684	4.6732	4.1088	4.047	4.3135	4.679	4.6213	4.102	4.4544	4.6686	4.7084	3.6646	3.9864	3.8382	4.3722	4.3044	4.7107	4.6871	3.9162	4.28	4.3605	4.3859	4.1928	3.9908	4.0715	4.0991	4.3111	4.2627	4.3056	4.2894	4.2383	4.138	3.9053	4.4667	4.5701	4.1342	4.2022	4.6047	4.065	4.6265	4.2808	4.2545	4.5677
AKR1A1	5.7533	5.4423	5.8476	5.5857	5.1858	6.082	6.6454	5.8168	6.0044	5.9087	5.7048	5.6629	5.7232	6.0687	5.7376	6.1226	5.4088	5.3033	6.0318	5.7407	5.3698	5.7836	5.8673	6.2312	6.9214	5.9546	5.3513	7.2459	7.2388	6.6892	5.8524	5.7681	5.6305	5.8274	5.7717	5.6697	5.3523	5.7004	5.6276	5.7806	6.1402	6.2642	5.917	5.856	5.6705	5.8107	5.7494	5.9567	6.1868
FLVCR1	3.7628	3.9686	3.0908	2.7215	3.3355	3.4081	2.1558	3.0554	2.4221	2.8569	2.7971	2.946	3.9925	3.0673	2.9794	3.543	3.3046	3.1933	2.5365	1.9801	2.8287	2.7164	4.1136	3.7527	2.5127	2.8195	3.3885	2.3259	2.439	2.2511	2.7439	3.4201	2.7594	2.5494	3.0262	3.2643	2.5465	3.0316	2.4526	3.2951	2.4788	2.7992	2.5363	4.0965	2.9352	4.0551	2.6157	3.3099	1.9048
TBXAS1	3.352	2.4255	3.6909	3.4424	4.3001	2.6745	5.5094	2.8956	3.761	3.1957	4.1276	2.7165	2.2385	3.2377	2.8064	3.2364	2.9634	3.146	2.8131	3.3017	4.2479	3.9302	2.6563	2.3292	5.1516	4.3581	2.5156	4.4779	4.6024	4.8634	3.5313	2.7731	3.4821	3.6979	2.8877	2.5102	3.053	2.4218	4.0886	3.6381	5.172	4.3361	3.4588	3.0185	3.0694	3.2695	2.7059	1.5972	4.3237
EBP	4.6322	4.498	5.0333	3.816	4.2575	4.4186	4.8829	4.6826	4.5812	4.3352	4.4292	5.0655	5.4082	4.8652	4.0048	4.9133	4.5865	5.1342	5.1265	4.1933	4.2119	4.5675	5.5766	5.0329	5.8337	4.1542	4.3715	6.8936	6.486	4.6756	4.5463	4.4381	4.3652	4.3176	4.2737	4.5512	4.3239	4.5964	4.1363	4.3217	4.2346	4.4755	4.3861	5.0525	3.8247	4.9644	4.6708	4.237	4.6323
RIPK2	4.4652	4.4515	4.5998	3.967	4.2405	4.6004	4.9054	4.9463	4.7748	4.1029	4.2937	4.2397	3.5956	3.8807	4.2988	4.7055	4.077	4.5384	3.4699	3.4244	4.6145	4.3893	3.8552	4.2524	4.1881	4.59	4.276	3.9071	3.8317	4.5704	4.0333	4.1936	3.831	4.3325	4.3227	4.8385	4.4815	4.2161	3.8556	3.6615	4.5303	4.1556	3.6766	3.7978	4.6437	3.9733	4.5181	3.6509	4.8176
CD300LG	3.1049	0.5452	2.883	3.1506	0.4096	1.1493	0.7305	1.7805	4.5449	2.8795	3.4802	1.6233	-1.7665	2.1751	1.713	1.3785	-1.5732	1.8895	-0.4164	-1.5796	-2.0217	1.293	1.216	0.3557	-1.14	-0.0458	4.7151	1.8848	0.3247	1.387	0.2155	2.71	3.0527	4.0113	2.0357	1.6192	3.9585	3.9067	1.2608	2.5736	-0.8593	1.1473	2.2822	2.6607	3.4722	2.811	2.8589	-2.4396	1.1533
LRRC10B	-0.1933	-1.1753	1.931	-0.1835	3.2195	2.5497	-0.1199	0.0354	1.2045	2.6673	0.9112	-1.6622	0.3593	0.1519	0.9606	0.1029	1.8375	2.3341	1.818	3.5514	0.361	-0.7278	0.4064	0.8771	0.5493	-1.3259	2.3498	2.3803	1.306	0.9149	1.0191	1.3893	1.4228	1.7565	2.224	2.1907	1.649	3.2998	2.4789	0.3198	-0.4496	0.3317	2.7769	-1.8813	1.7159	-1.2584	3.6297	2.6138	-0.1481
DIS3L2	4.9391	5.25	4.7802	4.6498	4.4853	4.8516	5.176	4.4575	5.0154	4.813	4.73	5.0988	5.1741	5.0127	4.7047	4.955	4.6423	4.9716	5.0825	4.4738	4.8133	4.8406	5.2282	5.1747	5.1871	4.7949	4.7683	5.2541	4.9167	4.8421	5.0297	4.8984	4.8358	4.5249	4.6527	4.8189	4.7732	4.9555	4.4549	4.7851	4.5027	5.0593	4.5164	4.9425	4.9439	4.9752	5.0226	4.6953	4.9951
IRF3	3.7129	3.2297	4.1348	4.4538	4.5338	3.9659	5.1496	4.5221	4.8648	4.6199	4.0423	4.4034	3.806	4.1852	3.8624	3.4867	3.8234	4.5926	4.6463	5.1079	4.3586	4.503	3.8057	4.1564	4.8152	4.2813	3.9517	5.2986	5.9707	4.6374	4.6078	4.1838	4.0728	4.4981	4.0085	3.7694	4.0854	4.8064	4.6519	4.5112	4.5179	4.5703	4.5321	3.4745	4.3304	3.4439	4.6627	4.3693	4.8574
SPRED2	6.2178	6.8279	6.1497	5.8235	6.3908	6.5714	4.789	5.6905	4.5344	5.1564	6.4891	6.3328	6.9426	7.0291	5.2715	6.3713	6.6223	6.3315	6.5228	5.9923	7.012	6.5079	6.5371	6.4984	6.3467	6.6318	6.2067	4.9916	4.6904	6.1782	6.2685	6.5473	5.3361	5.0549	6.216	6.4328	6.2901	5.0906	6.3334	6.618	4.8747	4.7809	6.293	6.9985	5.6498	4.1614	4.1498	6.6708	6.1477
SLC35A1	4.5185	5.1431	4.7059	4.834	4.6492	4.9597	4.6729	4.8465	4.6623	4.3366	4.5179	4.8079	4.9968	4.6994	4.5348	5.0027	4.9217	4.2348	4.5585	4.7089	4.1711	4.7326	5.4539	5.2911	4.9631	4.6666	4.8418	5.0614	4.7143	4.6857	4.4006	4.8618	4.5551	4.524	4.6665	4.95	4.7422	4.3979	4.5163	5.0611	4.9536	4.6015	4.7039	4.8796	4.3346	5.215	4.8384	4.8254	4.5186
ZDHHC19	-2.7318	-1.9987	-1.6225	-3.6485	-1.624	-3.7449	-1.6135	-1.9261	-1.4303	-2.2628	-2.0562	-2.2664	-3.0117	-2.6155	-2.9546	-2.9754	-3.341	-3.5015	-3.2779	-0.3234	-2.2148	-3.2974	-2.8378	-3.5996	-1.9408	-3.0991	-3.0411	-2.4462	-0.5317	-1.2579	-3.1968	-2.6699	-4.8478	-2.2751	-2.8043	-3.3165	-2.2983	-2.4355	-2.0148	-1.6915	-1.4713	-1.1696	-3.3325	-2.4671	-2.5373	-3.0739	-1.2218	-1.3591	-1.5949
GFPT2	5.2827	3.7069	5.1106	4.8453	3.7427	3.6084	2.7041	5.127	5.451	4.7414	4.9557	0.8848	4.8202	2.7435	5.5041	4.3706	3.4297	5.1457	3.6194	4.8079	-0.8079	4.1546	4.8667	3.3493	3.914	4.226	5.6617	4.4601	4.3222	5.0457	3.9878	4.7814	3.9808	5.7131	4.1427	4.6281	4.4876	4.9219	5.3582	4.923	5.7785	5.3157	3.6653	3.2175	5.56	3.8129	4.4889	3.8087	5.6444
PRDX1	6.1352	7.2603	8.0266	7.3123	7.3357	5.6398	8.2446	5.4522	8.0856	7.3132	7.5357	7.853	6.5127	5.7546	7.4276	7.7809	7.6982	7.2516	7.5121	8.1243	8.1695	7.8528	7.5332	6.5304	7.8127	7.8073	7.2872	7.6113	8.3973	7.0244	7.7491	7.1765	7.9368	8.0146	7.0132	7.4864	7.7054	8.2255	8.1722	6.743	8.0488	8.276	7.4404	6.5838	7.4905	5.2633	8.0955	6.7623	8.6514
CX3CR1	3.4457	2.8561	5.32	5.913	4.8839	2.8092	4.3469	4.053	5.5365	4.6033	5.6952	2.2836	4.5776	4.5869	5.1977	4.6969	5.3616	3.6526	5.0285	5.4315	4.9977	2.8621	4.2514	4.8494	4.4374	7.0486	4.5315	3.1777	5.3333	7.0024	5.9674	6.395	5.2084	6.4411	6.1376	4.4191	3.0272	3.962	6.356	5.3276	7.3652	7.1244	5.2846	2.5759	3.6857	4.4171	5.5771	4.7199	5.6976
MLL4	5.4731	5.8984	5.3148	5.2686	5.5036	5.7381	5.3764	5.3869	5.9526	5.6674	5.2845	5.2614	6.0466	5.6896	5.3722	5.1877	5.5363	6.1295	5.9893	5.7067	5.5563	5.0852	5.7593	5.5671	5.8721	5.6299	5.7491	5.0817	5.2758	5.4172	5.5496	5.8462	5.1567	5.105	5.2009	5.7028	5.8484	5.6472	5.9765	5.9526	5.3965	5.6092	5.4684	5.5697	5.6679	5.9885	5.725	5.9006	5.0487
B9D2	1.0367	0.6983	1.4347	1.7388	1.6782	1.5683	1.969	1.6934	1.5838	1.2807	1.3388	1.6213	1.2278	1.6653	1.3198	0.8115	1.0162	1.2568	1.458	2.1245	1.3638	1.2631	1.1643	1.1851	1.8626	0.8437	0.9151	3.3875	3.1815	1.6323	1.124	1.3396	1.4369	1.8198	1.7111	1.5518	1.2448	2.0779	1.7013	0.7954	1.4079	1.16	1.4315	1.0961	1.3343	0.7107	1.7232	1.6812	2.3523
AP4B1	3.4777	3.8548	3.7691	3.656	4.5908	4.1311	4.1671	3.7876	4.1887	3.6763	3.2895	3.8361	3.6897	4.1115	3.5351	3.6194	3.7954	4.3018	4.1787	4.5565	2.8167	3.368	4.2794	3.9791	4.0748	3.5508	3.8985	4.7844	4.8763	3.9721	4.0791	3.8829	3.8825	3.9535	3.7385	3.6005	4.073	4.2665	3.7566	3.8841	4.2214	3.818	4.2261	3.3682	3.9036	4.0038	3.9926	4.1214	3.5664
IQGAP1	5.3513	4.7229	5.3376	5.8878	4.8754	4.1244	6.1244	4.9242	5.6781	6.0425	5.7165	5.0556	4.69	4.513	5.4018	5.2945	5.39	5.5905	4.4307	5.53	5.8661	6.4873	4.5585	4.477	5.5185	6.6043	5.6062	3.3928	4.3383	5.3991	6.5503	5.1145	6.4289	6.0369	5.4242	5.524	5.8311	6.668	6.0162	5.0787	5.5176	6.3362	5.3457	5.4631	6.0498	5.4315	5.0868	4.6869	5.3443
ZBTB3	3.3398	3.7907	3.3649	2.7188	3.6103	3.4808	3.1662	3.4296	3.5896	3.2069	3.4722	3.5272	3.8503	3.9156	2.8234	2.7006	2.9674	3.0499	3.4852	2.3511	3.0543	3.2592	3.3807	2.8725	2.6014	2.4851	2.7669	3.8005	3.3256	3.2857	2.7858	2.643	3.2401	3.1451	2.7929	3.0613	2.6232	3.0862	2.6092	2.8326	3.3231	3.2402	2.7454	3.3668	2.8203	3.2271	3.402	2.7662	3.4285
AGMAT	-0.3449	-1.5844	1.2006	-0.4291	0.6258	0.0203	-0.6627	-1.287	-0.8788	0.68	-0.3697	-1.968	-0.7524	-1.0408	-0.0565	-0.7483	0.8595	1.0844	0.4881	1.4111	-2.3358	-1.9812	-0.8865	-1.0159	0.8467	1.2412	0.3251	0.243	0.1699	0.6606	0.9091	0.1155	-0.2214	0.9022	1.4216	-0.0605	0.037	0.6744	0.5099	-0.537	-0.3031	0.6147	0.7453	-2.1237	0.421	-1.6099	0.464	0.8284	0.5834
RNASET2	4.6474	4.2325	4.9052	4.4486	5.366	4.8219	6.9954	4.6335	5.4411	4.7633	5.5184	5.0046	4.1128	4.8777	4.3395	4.7524	4.0873	4.8296	4.676	5.5301	4.7474	4.5356	4.0675	4.4004	6.6765	5.9255	4.5908	6.7474	6.8423	6.746	5.4228	4.6787	5.2047	4.9427	4.519	4.8091	4.654	4.7832	5.7857	5.7154	6.6215	5.7329	4.8539	3.7905	4.7603	4.6658	5.2061	4.5196	6.4555
ETAA1	4.1952	4.9217	3.8629	4.3158	4.3908	4.5452	3.8748	4.4633	3.964	3.7153	3.9892	3.9887	4.4312	4.1565	4.2484	4.2078	4.344	3.4867	3.7013	3.2302	4.2371	4.0567	4.6929	4.2644	3.2528	3.8964	4.1913	4.1367	3.858	3.71	3.7575	4.1774	4.0885	3.7865	3.9585	4.2163	4.1575	3.7409	3.681	4.2312	4.426	3.7966	3.9732	4.3363	3.8002	4.2123	4.0919	4.05	4.054
MED18	2.7981	2.9593	3.3387	2.4979	3.3399	3.4116	3.7455	3.2558	3.1797	3.0879	2.8264	2.957	3.1407	2.9494	2.9259	2.933	2.9873	2.7877	3.2851	2.9348	2.9381	2.875	2.715	2.7543	2.6757	2.7252	2.7732	4.1429	3.9169	3.0372	3.2627	2.8767	3.1793	3.237	3.3617	2.701	2.7835	3.4629	2.6683	2.9875	3.3152	3.3157	3.1628	2.7721	2.9923	2.9284	3.3263	3.0315	3.6702
ATG4C	3.411	3.3313	3.5056	2.9435	3.2284	3.2634	4.356	3.1657	3.8876	3.7573	3.0688	2.6929	2.8744	2.6861	3.9241	3.7575	3.1903	3.4441	2.9907	3.6047	3.1128	4.1262	3.0344	2.7845	3.5044	3.7466	3.9012	2.3678	2.3006	2.9644	4.93	3.4655	4.6676	3.9689	3.7434	2.763	3.7144	4.7262	3.3139	2.9757	4.0049	5.2865	4.03	2.9227	4.1587	3.0655	3.6175	2.9786	4.2038
GBE1	3.9504	5.5817	3.9993	4.1508	3.8695	3.7399	4.2697	3.895	3.6873	3.7519	4.2217	4.5049	4.4566	4.0359	4.0708	4.3939	4.1433	3.7271	3.6869	3.8651	4.5876	4.3031	4.4924	4.1306	4.2627	4.5516	3.8575	4.091	3.8036	3.8444	4.267	3.7864	3.9523	3.7478	4.1333	3.7731	3.8645	3.528	3.6048	3.8195	4.3049	4.0049	3.9666	4.9707	3.9003	4.2615	4.1289	3.6139	3.8081
ATP13A1	6.7966	6.9732	6.8168	6.2841	6.3195	6.9966	6.7771	6.6195	7.0545	6.6539	6.6141	7.1347	7.1213	6.7747	6.4978	6.495	6.6138	6.6002	7.0106	5.9962	7.0643	6.2909	7.0972	6.9682	6.7442	6.6779	6.4234	7.4608	7.151	6.966	6.21	6.7847	6.2235	6.1413	6.3088	6.7628	6.3884	6.1064	6.0585	6.8664	6.5668	6.3989	5.9561	6.2545	6.3787	6.9253	6.9783	6.8298	6.3991
RAI2	3.1233	3.2287	4.6021	3.7729	3.4377	4.5094	3.7696	4.4208	4.1487	4.0214	3.6663	4.1068	3.7781	4.6957	3.8472	4.4976	3.7503	4.2227	4.812	4.0507	4.4913	4.5237	3.8582	4.3745	4.479	3.8866	3.8946	4.162	4.2791	4.2749	3.8268	4.5706	3.6742	3.905	3.9333	3.9308	3.4032	3.4906	3.3934	4.5005	3.4101	3.93	4.1613	4.8222	4.138	4.2337	3.5514	4.2903	4.0401
TMEM53	2.8072	2.9916	2.9511	3.0826	3.1632	2.9323	3.7254	3.2067	3.054	3.3528	2.9675	2.6808	3.2714	2.9756	2.6241	2.7339	1.7292	3.3056	3.0427	3.6186	2.6618	3.7272	2.9833	2.82	3.6142	2.5886	3.0187	4.1214	3.5548	3.0207	3.3885	2.7566	3.0643	3.5312	3.4336	2.6353	3.0667	3.8249	3.3241	2.9264	2.9409	3.4821	3.127	3.0813	3.3096	2.3808	3.283	3.0137	3.5924
TMEM161B	4.4868	4.4127	3.7991	3.8899	4.906	4.344	3.7257	4.5496	3.7783	3.7837	3.9101	4.0211	4.1718	3.8442	4.2446	4.3119	4.2627	3.8035	3.9112	3.7714	3.9592	3.6765	4.9442	4.241	3.5529	3.7087	4.4098	4.1542	3.7415	3.5513	3.9862	3.9298	3.8862	3.826	3.9357	3.956	4.1337	3.8262	3.6881	4.287	4.2694	3.7698	4.2862	4.3401	3.9107	4.5161	3.6969	3.9744	3.8242
RASSF5	2.5643	1.6454	3.5662	3.2852	3.4821	2.4517	2.9197	1.3795	1.9724	3.239	2.4121	2.1861	2.1127	2.8862	2.7981	2.0135	2.7237	3.9946	3.1964	4.1935	2.3988	1.5656	1.8178	1.8977	3.1792	2.9511	3.3396	2.0818	2.9485	4.322	3.512	2.6333	2.5852	3.7556	3.5896	2.2367	3.0852	3.3737	3.2437	1.8712	3.8181	3.0605	3.5126	2.2091	3.1833	2.2419	2.5924	2.8502	2.0079
NUDT4	6.1141	5.5253	6.6342	5.4726	6.4426	6.3607	6.4014	6.5376	6.0352	6.6525	6.4411	5.9189	5.9471	5.9556	6.1885	6.2354	6.2108	6.5945	5.9821	6.519	6.4333	6.5787	6.0257	6.2409	5.7947	6.742	6.5363	5.7098	5.9709	6.2824	5.9459	6.6599	6.4661	6.3509	6.6551	6.4606	6.3495	5.9212	5.6773	6.0329	6.0429	5.953	6.2534	6.1405	6.4478	6.0186	6.2934	6.2289	6.6873
KTI12	3.1467	3.0109	2.9732	3.2283	3.2218	3.06	3.4025	3.3811	2.7892	2.8621	2.809	3.4207	3.0409	3.4455	2.6723	2.8351	2.6663	2.9998	2.7319	2.9979	3.1392	3.0337	3.2193	3.2203	2.9953	2.516	2.6523	3.8216	3.1463	2.9955	2.7143	2.4344	2.6525	2.6387	2.7347	2.8403	2.1812	3.1322	2.785	2.7779	3.1876	2.8249	3.0507	2.475	2.6263	2.7458	2.7364	3.1239	3.2731
AGTRAP	3.1834	2.2961	3.7022	3.7023	3.5756	3.6517	5.047	4.3084	4.4167	4.0156	3.9875	3.7406	2.1514	3.5652	3.7406	3.0921	2.7636	3.2645	3.1687	3.7486	2.7618	4.9148	2.937	2.2295	4.5202	3.9634	3.6812	4.5412	4.797	4.1119	4.0713	3.5584	3.974	3.9353	3.5828	3.3527	3.5934	4.4397	3.8893	4.136	3.6588	4.5797	3.6898	2.2311	4.1006	3.0851	3.9064	3.2638	5.1674
ZNF584	3.1855	3.1564	3.4139	3.4662	3.3244	3.1094	3.2651	3.0653	3.0489	3.1521	3.0012	3.4546	3.2534	3.7303	3.3351	3.34	2.9411	3.5763	3.1534	3.7622	2.9955	3.2383	3.441	3.3709	3.2847	2.8369	3.1873	3.62	3.0351	3.0337	3.2112	2.8818	3.2129	3.4331	3.4958	3.1767	3.017	3.5461	3.1228	2.6904	2.9898	3.4874	3.4023	3.4071	3.3853	3.156	3.2286	3.1664	3.204
C22orf46	5.9802	5.901	5.809	6.4616	5.1309	5.4893	6.4809	6.7444	6.3419	5.8837	6.4372	6.1707	6.1794	6.1994	6.1382	5.9808	5.9747	6.024	6.3047	5.7081	5.2767	6.0503	6.2186	5.5931	5.547	5.9856	5.767	6.3495	6.2625	5.8778	6.0427	5.9401	6.2427	6.5779	6.0461	6.2507	6.1379	6.2026	6.5968	6.4459	6.3305	6.2072	5.4627	5.9534	5.6302	6.1956	6.5135	5.5574	6.1547
CMBL	5.505	5.3881	5.8439	5.9178	6.249	5.7643	4.5611	6.4122	6.2407	4.9377	6.3568	6.517	6.0207	6.6574	6.5448	6.5663	5.1943	5.5631	6.2505	5.3381	5.3949	5.8961	5.9113	6.5261	5.8948	5.3491	5.5807	4.9854	5.3192	6.0917	5.3299	6.3628	5.6816	5.8403	5.8398	6.2875	5.5481	5.0914	5.9361	6.0037	5.6383	5.5617	5.8777	6.1505	5.7496	6.1212	5.9498	5.9388	5.7668
ZNF304	4.0424	4.2079	3.6146	4.1016	4.0901	3.9641	3.4527	3.6932	3.4892	3.7444	3.5621	3.0348	3.9772	4.0253	3.7415	3.9237	3.8865	3.9517	3.6805	4.1344	4.0764	3.8539	4.2563	3.4946	3.4823	3.8196	3.9038	2.5243	2.0492	3.2702	3.7998	3.9597	3.8006	3.6033	4.0105	3.7729	3.6393	4.0714	3.4372	3.4288	3.4545	3.6265	4.0705	4.0393	4.0208	3.9853	3.6033	3.8884	3.3994
MORF4L1	7.7573	7.595	7.9356	7.8233	8.0405	7.6936	8.1894	7.9782	7.7478	7.9224	7.6864	7.6084	7.6313	7.571	7.9713	7.8654	7.9651	7.8531	7.6633	8.3927	7.9973	7.8539	7.691	7.6633	7.797	7.4945	7.934	8.0682	7.838	7.7517	8.1295	7.4185	8.1149	8.2071	8.0564	7.7506	7.845	8.1361	8.0876	6.7508	8.1181	8.1606	8.2326	7.9251	7.8688	7.6308	7.8164	7.7595	8.0341
ALG10B	5.0283	5.4487	3.8167	3.8685	4.4188	4.0136	3.6819	4.595	4.1462	4.2315	4.4313	4.1719	4.7908	4.5028	4.7179	4.9062	5.1643	3.7099	4.0085	3.83	4.7566	4.4283	5.3342	4.794	3.6031	4.8276	4.552	4.0107	3.4888	4.1479	4.198	4.5851	4.2897	4.3286	4.4485	4.5712	4.5808	3.872	4.1147	4.8742	4.412	4.0688	4.173	5.1563	4.4729	4.6801	4.1298	4.2318	3.5782
RIPPLY2	1.8369	2.3488	1.5188	1.6508	2.1255	1.7225	1.719	2.5822	1.9359	1.6772	1.2702	3.1089	1.7398	1.7939	1.809	2.2139	1.4587	1.9625	2.8414	1.8834	1.8166	1.5593	2.4197	2.4134	1.5063	0.0295	1.8777	3.8996	2.9288	1.8732	0.8678	1.5135	1.4767	1.4558	1.3835	1.3075	1.3409	1.1695	0.7328	2.0481	2.01	1.2885	1.8032	2.0431	1.3795	2.089	2.1019	1.467	2.1469
GPC4	2.8805	2.4719	4.6363	5.8764	3.6731	4.4489	4.2797	5.2439	4.6056	4.2776	4.6154	3.691	2.4918	3.5041	4.7224	4.6603	4.5295	4.1772	3.7893	4.6211	4.0996	5.1688	3.7085	4.9226	3.8974	4.7607	4.2501	3.6451	4.2827	4.4039	3.956	4.2353	4.2635	4.827	4.595	4.9746	4.7552	5.0248	5.4613	4.356	4.6517	4.0961	4.6813	4.8783	4.6777	3.3918	4.3713	4.3329	4.8656
MRM1	2.8414	3.1511	2.8425	2.5562	3.5348	3.0475	3.1047	4.0329	3.3031	2.9383	2.946	3.4678	2.9238	3.2633	3.0521	2.8538	2.2447	2.6708	3.5663	2.4127	2.3253	2.7742	3.1348	3.9039	2.9223	2.2558	2.725	4.8409	3.9863	2.9922	2.581	2.5189	2.3692	2.3913	2.6238	2.8019	2.5715	2.4156	2.3636	3.2836	3.1433	2.5689	3.0316	3.5909	2.735	2.7236	3.1548	2.8077	3.5491
RPS6KA1	3.3031	2.573	3.7419	3.3621	3.6938	2.4014	5.6971	3.2788	4.3917	4.3283	4.0563	2.6014	2.5029	3.1443	3.3879	3.5044	2.5032	3.2355	3.4191	4.3386	4.0489	4.7411	2.3424	2.1231	5.3789	4.9367	3.0968	4.1543	4.3777	5.2679	4.907	3.5065	4.0026	4.2695	3.4943	2.7273	3.5335	3.9744	4.1227	3.4408	4.8735	5.2715	3.7473	2.8296	3.9682	3.4178	3.7375	3.0944	4.7967
GRWD1	4.4736	4.6006	4.2467	4.4438	4.5438	3.8526	4.6625	4.1787	4.4814	4.781	4.0067	4.5761	4.449	4.6432	4.2925	4.1345	3.894	4.6748	4.7387	4.6598	4.6347	4.3912	4.2274	4.1985	4.5473	4.4369	3.9094	5.1838	4.7455	4.6111	4.5186	4.176	4.3655	4.0651	4.2526	4.014	4.0061	4.3184	3.7709	4.0299	4.5404	4.5598	4.1261	3.6939	4.3894	4.2895	4.4517	4.2248	4.6561
PLAG1	0.2893	-0.5797	-0.2592	0.3024	0.67	-0.7972	1.2561	-0.5167	0.7051	0.5398	0.0083	-1.2774	-0.7066	-0.7806	0.4799	0.5005	0.3002	0.3802	-0.6787	0.7847	0.6064	1.417	-0.7195	-1.375	-0.3687	0.9522	1.1328	-0.2219	-0.5597	-0.5729	1.4311	0.1629	1.4298	1.0278	1.0075	-0.7461	0.6902	1.1854	0.5912	0.4968	1.4943	2.1154	1.1568	0.6387	1.7187	-0.2508	0.1439	0.6332	1.3346
IMPA1	4.7109	4.2335	4.6981	5.9845	5.3803	4.583	5.406	5.5476	4.5934	4.9282	4.8713	4.9346	4.4217	3.7625	4.7666	5.0153	4.3921	5.3147	4.3742	5.5436	4.3256	5.3894	5.1433	4.5922	4.4009	4.9915	5.64	4.2949	3.8396	4.5286	5.3933	4.7751	5.5231	5.4596	4.9544	4.4729	5.3988	5.4692	5.5876	4.1922	5.1247	5.0001	5.3142	4.3428	5.0817	4.5012	4.9412	4.6365	5.7049
CSF3R	1.8176	1.1547	3.4592	3.7125	4.2793	2.0749	4.6206	2.2123	3.5605	2.7721	3.5934	1.9532	1.5416	2.3921	1.8682	2.8461	2.0302	3.4249	2.1317	4.5736	2.5136	2.6713	2.2591	1.5322	4.4838	4.2883	2.4705	3.2804	4.195	4.434	3.4345	3.0669	2.9151	3.1756	2.5856	2.3356	4.1468	2.6373	3.9762	2.9747	4.7765	3.7179	3.0766	3.1928	2.7344	2.9652	3.0387	3.0455	3.6423
BTBD17	4.9074	5.1759	5.9606	3.6635	6.9095	6.3871	6.5884	6.924	6.4008	5.8278	6.8627	7.0072	5.4059	5.9298	4.6785	5.524	6.2758	5.251	6.0868	3.6601	5.513	6.37	6.0105	7.6513	5.6811	5.3729	5.2417	7.7938	7.7328	6.8808	6.2107	5.0963	5.7118	4.6383	5.4025	6.1065	5.4789	4.3657	3.8098	6.4896	5.3466	5.9146	5.2305	5.8079	5.0504	4.8365	6.3271	6.355	6.2993
WDFY4	2.5368	2.3467	2.96	2.2539	2.1206	1.6256	4.3783	1.6671	2.8499	2.4451	3.7427	1.1319	1.6793	2.1619	2.5802	2.6965	2.0363	1.9264	1.4364	2.7497	3.1442	1.8008	2.0682	1.1843	4.1195	4.6023	1.4218	2.3013	2.5189	4.3581	2.7351	2.823	2.1021	2.722	2.7405	2.3121	2.369	1.6086	3.4833	2.5809	4.4372	4.1423	2.0489	2.5345	2.2523	2.8718	1.9304	1.716	2.9533
TTLL4	5.1426	5.5511	5.2271	6.8326	5.3018	5.5589	5.4634	5.9453	5.8306	5.3022	5.9574	5.2696	5.6376	5.4349	5.5846	5.818	5.5688	5.0617	5.2533	4.5093	5.3365	5.4393	5.7503	5.8272	5.1955	5.2731	5.8247	5.4245	5.4599	5.1329	5.513	5.8544	5.3378	5.4375	5.1758	6.0091	5.7361	5.4346	6.1126	5.5295	5.3243	5.4869	5.4364	5.7713	5.8733	5.177	5.5661	5.2733	5.5631
IL20RB	1.2095	0.7641	-0.516	-0.2698	0.1158	0.0696	-0.1611	1.4571	0.2143	-0.9452	-0.0867	0.0373	0.3547	0.0644	-0.1949	7e-04	0.7149	-0.3943	0.8318	-2.0269	1.1397	0.4101	0.1535	0.3721	-0.8151	-0.7353	-0.7318	0.8983	0.732	-1.1417	-0.9873	-0.4111	0.1084	-0.3634	-0.9762	0.1127	-0.481	-0.7239	-1.7146	0.1597	0.9967	-0.3756	0.1886	0.4996	-1.787	0.9821	-0.2132	-0.4029	0.3608
C5orf56	2.5109	3.2447	2.3153	2.9872	1.7706	2.6273	2.9392	2.8503	2.7858	2.1363	2.402	3.2416	2.8433	2.5752	2.2004	2.6774	2.4235	2.2014	2.8714	1.9021	2.0945	2.8339	3.5101	2.37	2.3592	1.7877	2.2328	4.1736	3.4295	3.2163	2.3806	2.4721	2.6045	2.0824	2.1477	2.7794	2.3524	1.9126	2.0427	2.8189	3.6433	3.0804	2.218	1.9503	2.2126	2.5723	2.3074	2.3628	2.7992
MCF2	3.8869	4.54	4.3113	3.6196	4.0187	3.7998	2.3681	3.2006	4.0366	3.0251	4.6616	3.8678	2.0596	3.1685	3.2263	3.3655	4.5638	3.3011	3.1348	4.1771	0.1768	2.7886	4.1338	3.3421	3.1583	3.2183	4.2824	4.0316	3.4188	3.4312	3.6658	3.6832	3.5278	4.2464	3.8099	4.2675	3.1306	4.018	3.6314	3.1257	3.1169	2.984	3.5447	4.903	3.2783	3.422	3.4551	3.6823	2.6888
BID	6.6569	5.9597	6.8336	6.7379	6.1956	6.5579	6.8087	7.2053	6.7126	6.604	7.3537	7.5699	6.802	6.4017	6.6591	6.8894	6.8876	5.4951	6.4618	5.6723	5.7021	6.8361	6.4241	6.8685	6.6249	6.2957	6.48	7.1955	7.0558	6.9348	5.8016	6.4175	7.2112	6.7008	6.6952	6.5028	6.6477	6.1806	5.9415	6.2359	6.7376	6.7035	6.2548	7.0609	6.4386	6.5974	7.2619	6.8493	6.8886
ARHGAP15	-2.2869	1.0527	0.076	0.2149	-0.422	-1.684	2.042	-1.5728	0.2138	-0.1596	0.9743	0.5969	-0.509	-0.4323	-0.9476	-0.7297	-0.9686	-2.0131	-2.0451	0.6054	0.8419	-0.1553	-1.0764	-0.3555	1.4092	1.1164	-1.5057	0.8983	0.8807	1.9361	0.4401	-1.7406	-0.6759	-0.2208	-0.7734	-1.6938	-0.6429	-0.9139	0.8394	-1.0988	2.2747	0.3954	-0.7607	0.2527	-1.2813	-0.5252	-1.4634	-2.0702	-0.3533
ZMAT3	5.9872	5.689	4.696	4.8234	3.88	4.0414	3.6262	3.8896	3.7157	5.0821	5.9748	4.4042	4.7758	4.8438	5.4397	5.5789	5.8649	5.0728	4.3958	4.2208	6.1445	5.7937	5.2415	5.7764	3.7255	5.1931	4.992	4.2516	3.3989	4.7813	4.6747	5.4548	4.4804	4.341	5.2886	5.3394	5.0055	4.048	4.7837	4.8562	3.437	4.6783	4.8824	6.7674	5.0219	4.5448	3.1217	4.9914	4.1862
CMTM5	6.7675	6.9064	5.823	5.6023	6.1773	5.9186	7.122	6.3161	6.9587	6.325	6.3976	6.5547	6.9059	7.2721	6.8412	6.5678	5.9207	6.3509	7.0916	4.66	6.7831	6.8425	7.0535	6.3995	6.8996	5.9299	5.8166	8.0344	7.0119	6.4748	7.1226	6.2173	6.8524	6.1961	5.9594	6.1004	6.2067	6.6973	5.8741	6.6273	6.0507	7.3922	6.1822	6.0553	6.3907	6.1784	6.3873	5.9007	7.1991
IFFO2	5.025	4.7162	5.2501	5.6211	5.2965	5.0817	4.8634	4.8584	4.8991	4.9699	6.4382	4.6851	4.0863	4.5162	4.5546	5.2779	5.1562	5.4343	4.7931	5.3489	4.8871	4.3935	4.6206	5.4661	4.9594	4.7415	5.0382	3.6569	4.7472	4.9546	5.3158	4.7599	5.0863	4.9958	5.1644	5.8173	5.732	5.6442	5.5032	4.3044	3.9775	5.3505	4.8756	5.2998	5.8272	4.7266	4.8058	4.6754	5.2375
TGFB2	2.3312	1.7332	3.6414	4.3676	4.6234	2.5266	3.6485	4.5551	2.2715	4.2809	4.1574	3.3319	2.6803	2.7552	3.6566	2.2702	3.5791	3.8827	3.5319	5.7251	1.0749	3.4609	2.6574	3.2774	3.7651	3.4524	4.257	2.2735	2.3964	3.0305	4.3961	2.8989	4.6355	4.7627	4.2702	3.2074	3.8176	4.4039	5.7738	2.2867	4.0713	3.6842	4.3064	4.3961	4.0784	2.6421	3.3059	4.212	3.2784
NRXN2	8.9773	9.2575	8.9075	8.117	8.7052	9.3127	8.4525	8.3384	8.8144	8.2362	8.9561	9.5368	9.3051	9.2422	8.1103	8.4415	9.035	8.9482	9.1925	8.8018	8.8928	8.4625	8.6913	9.046	8.4842	8.7549	8.4452	8.6506	8.8304	8.9591	8.6655	8.5728	8.2818	8.2259	8.6262	8.7021	8.6639	8.7395	8.1753	9.5749	8.2799	8.4858	7.9842	9.3509	8.3263	8.4396	8.668	9.7181	8.4068
PDCD2L	2.7236	2.3591	2.611	2.1554	2.9401	2.4657	2.8426	2.8788	2.4825	2.5207	1.8637	3.1205	2.4649	2.6771	2.3036	2.541	2.1378	2.3291	2.58	3.134	2.6496	2.3585	2.1705	2.8184	2.3651	1.917	2.4154	3.5945	3.2596	2.5587	2.4164	2.1797	2.1304	2.4085	2.4652	2.2833	1.9979	2.8071	2.0134	2.308	2.4806	2.6326	2.8391	2.3064	2.6117	2.4596	2.6381	2.6938	3.048
FMNL1	2.8929	1.5148	4.643	3.6903	4.5772	3.6934	4.1219	2.3282	3.3033	4.0608	3.5773	2.2927	2.3119	3.528	3.7194	2.5663	3.052	4.7295	4.6769	5.7969	1.9106	2.3669	2.4353	3.2303	4.448	3.7978	4.2988	3.238	4.237	5.2864	4.6241	3.8344	3.6214	4.7271	4.9788	3.4689	4.4784	5.2068	4.9392	3.2769	4.297	3.6983	4.4102	1.8784	4.1751	2.6082	3.7843	4.4759	3.5949
TIMM8A	3.3253	3.5431	2.9379	3.277	2.9037	2.8093	2.3801	3.2661	2.8938	2.8053	3.0817	3.2009	3.0358	3.2084	2.9775	3.199	3.1031	2.8989	2.9069	2.8285	3.2956	2.8063	3.4363	3.1722	2.2629	2.8782	3.0503	3.3673	2.9646	2.5471	2.2161	2.7821	2.9434	2.6534	3.0424	3.1099	2.7406	2.4256	2.281	2.5116	2.7991	2.7418	2.767	3.5597	2.6993	2.8766	2.8164	3.0314	2.92
GLI3	1.9477	1.3648	3.0631	4.4008	2.8248	3.152	2.0997	2.9738	2.8703	3.4793	3.2673	1.4464	1.1346	3.0751	2.4949	2.3963	3.1371	3.0959	3.6919	3.7718	3.9835	2.3257	2.4765	3.2433	3.714	4.3489	2.9632	0.6325	2.4074	2.7802	4.3547	3.479	3.7466	3.1724	3.7313	4.1228	3.2539	4.603	4.3337	1.9311	2.8258	2.9519	3.8363	2.8486	3.497	2.8293	2.3679	2.9279	3.0076
STIL	1.7516	1.8607	0.756	1.4258	1.3975	1.3756	0.4561	1.0307	1.1342	1.143	1.2568	1.03	1.9471	1.0701	1.561	1.1509	1.5467	0.3529	0.6448	1.2563	1.3741	0.7022	1.8839	0.8635	1.0429	2.4901	1.2165	0.1945	-0.8152	1.3561	1.6611	0.7253	1.9306	1.2454	1.6998	1.1943	1.3582	1.2177	0.4611	0.4449	1.0113	1.4851	1.4639	1.8565	1.0682	1.7769	1.1114	1.3981	0.9424
ABAT	9.7332	10.2794	9.8353	9.6509	9.7974	10.1259	8.1231	9.5439	9.42	9.616	10.2375	9.5468	10.0055	10.3213	9.5949	9.8118	10.2724	9.7651	9.7567	9.3928	9.8452	9.7256	10.331	9.5838	8.9184	9.6096	9.8793	8.9559	8.6988	9.3731	9.3096	10.0429	9.7852	9.2915	9.441	9.9202	9.8542	8.5029	9.8001	10.2482	8.9503	9.5349	10.0556	10.5725	9.4227	9.8537	9.1495	10.1303	9.0962
NPR1	2.5098	4.7741	0.6592	0.5412	2.0235	0.7448	2.0483	2.2024	-0.0498	1.4195	-0.0024	2.5761	4.3959	4.2309	-0.1358	0.0969	2.3207	0.6644	2.6284	0.9214	4.0055	1.5217	1.5491	1.0574	2.0963	1.4431	0.9805	5.3362	1.4707	1.2327	1.5532	0.7999	0.7204	0.313	0.4998	2.2937	0.7479	0.1956	0.5075	2.4607	0.4064	1.0398	1.043	0.6769	-0.3599	0.8251	0.3959	0.3976	0.906
KLC4	5.3826	5.7347	5.6417	5.419	5.55	5.8479	5.5204	6.0489	5.8943	5.4695	5.3813	5.6394	5.9807	5.8622	5.3327	5.7706	5.6726	5.8986	6.2875	5.3889	5.1896	5.3762	5.9733	6.0757	5.909	4.7458	5.5198	6.7542	6.5685	5.729	5.6323	5.5955	5.387	5.4451	5.4714	5.6436	5.7222	5.2867	5.6082	6.0754	5.824	5.4299	5.69	5.5732	5.4273	5.7567	5.75	5.4306	5.549
FGF11	6.3503	6.1244	5.9741	6.6057	6.0382	6.1617	6.2949	6.2903	6.3078	5.8028	6.662	6.9898	6.3069	5.9128	6.2672	5.6911	6.1484	5.3483	6.0453	4.4927	6.673	6.234	6.4986	5.7731	5.5747	5.9744	5.2806	6.8279	6.1485	6.2084	5.1851	5.8538	5.7933	5.9179	5.747	6.1271	5.5568	5.2412	6.041	5.8729	5.9263	5.9711	5.5587	6.1967	5.6405	6.1206	6.228	5.9803	6.1936
ZIC5	0.1151	-0.5435	0.5392	0.6824	1.4703	0.0115	0.838	1.8033	-0.1069	1.471	0.519	0.1198	1.2024	-0.3176	0.6753	0.3648	0.5217	0.972	1.466	2.4972	2.0951	0.932	0.764	1.3944	0.3121	-0.8397	0.6998	-0.3608	0.2046	0.8195	1.1693	0.1615	1.7573	1.0763	1.1414	-0.1242	1.33	1.4974	1.5191	1.084	1.1116	0.7198	1.8353	0.1065	1.3806	0.0086	0.7359	1.7533	0.8485
RNASE6	2.07	1.6512	2.8285	2.6493	3.3359	1.5364	4.4246	2.4318	2.8259	2.695	3.0929	2.1697	1.9656	1.9	1.401	2.8043	1.8972	1.4095	1.0166	2.0749	2.8672	3.5034	2.0105	1.1579	4.2842	3.3171	1.8275	3.6181	3.806	3.7189	2.7056	2.0856	2.8675	2.5976	2.4732	1.9955	2.4596	1.4194	3.2564	2.4392	4.1974	3.3776	2.4513	1.9424	2.2828	2.7495	1.584	0.2669	2.7168
TMEM67	1.9336	2.654	2.8357	2.8562	2.4056	3.1965	2.3043	2.9583	2.517	2.198	2.4353	2.9513	1.7862	1.7785	2.703	2.5825	2.7969	2.4165	1.8482	2.6403	1.9844	2.7457	2.7745	2.6206	1.8562	3.5269	2.8153	1.4944	2.017	2.4571	2.0427	3.1757	2.6116	2.6594	2.6554	3.3615	2.7037	2.7073	2.9837	2.6562	2.7287	2.0307	2.4934	2.6004	2.9775	2.6967	2.6041	3.1712	2.6327
SPR	3.7904	4.4661	3.3946	5.8376	3.4225	3.7046	4.1785	4.4864	4.2478	4.047	4.1071	5.1639	3.8476	5.3699	4.6014	4.1366	3.7453	3.7474	4.8704	3.8282	4.4797	4.6103	4.7897	5.2699	4.5199	4.1947	3.5402	6.291	5.0894	4.5782	3.6636	4.1914	3.8923	4.9123	4.003	4.0863	3.6445	3.4601	4.7459	3.9639	4.6942	4.2398	4.2914	4.3061	3.6181	3.5617	4.3696	4.0915	4.9157
CC2D1B	4.476	4.1571	4.5691	4.1702	4.5546	4.0667	6.1416	4.5289	5.4234	5.2824	4.4921	4.3128	4.1909	4.3637	4.7137	4.1764	4.0802	4.9438	4.8043	4.8443	3.9554	5.3931	4.3192	4.0656	5.3355	4.8197	4.6914	4.6025	4.4551	4.4427	5.8152	4.6639	5.2302	5.1032	4.6589	4.0224	4.7174	5.6019	4.8435	4.4994	4.6811	6.0127	4.8586	4.2411	5.3437	4.2658	4.9467	4.4792	5.5896
C18orf56	2.7526	0.5528	1.0291	-3.1179	0.1108	-0.1143	3.8492	2.4354	2.7703	2.0091	0.791	0.8416	0.769	0.4348	0.8035	1.5934	0.9687	0.2594	1.2528	0.0408	0.8356	1.9921	0.7868	1.4802	1.7279	-0.2105	1.7669	3.5909	2.5306	1.0127	2.3289	0.1993	1.622	0.6031	0.4545	1.2515	0.2969	2.2715	0.3183	0.7966	0.7013	2.5688	1.6365	1.2195	1.9089	0.8597	1.6123	0.212	3.5155
C3orf58	3.1648	3.0966	4.1352	3.7882	4.3861	4.472	4.9517	4.3702	4.7749	4.5579	3.0729	2.6479	2.8711	3.4856	4.1408	3.7263	3.7604	4.4128	4.0564	5.0791	4.3233	4.8156	3.1669	3.5576	3.9322	4.0364	4.3177	2.207	3.459	3.9496	5.295	3.9885	4.6893	4.5816	4.0266	3.9246	4.3136	5.3175	4.1912	3.8487	4.3913	4.9556	4.3914	3.5839	4.9732	3.399	4.6581	4.0073	4.4515
ZNF626	5.0113	5.3493	4.4775	4.3195	4.6391	5.009	4.2724	4.5326	4.1601	4.1997	4.7347	4.4515	5.3036	4.8401	5.0006	4.8713	5.1552	4.3592	4.6043	4.0048	4.8704	4.5566	5.4413	4.5628	3.8842	4.1701	4.1036	4.5352	4.4293	4.0903	4.536	4.5797	4.8364	4.2324	4.614	4.5622	4.6131	4.3246	3.8168	4.5953	4.7112	4.0672	4.6648	4.8186	4.3033	4.8891	4.4129	4.3698	3.9888
COL8A2	1.7428	0.6027	2.9017	1.7078	1.3368	0.436	3.5198	1.2191	2.4037	1.8634	2.8151	-0.8745	1.3687	1.0932	1.3962	2.1201	1.2445	1.0161	0.5676	2.1228	2.0565	1.53	1.6865	1.3074	3.371	3.1562	1.1696	2.2096	2.6128	3.5989	1.9214	1.9173	1.093	2.1693	1.9143	1.4265	1.1994	0.8915	3.3063	2.4894	3.4139	3.879	1.4521	0.8096	1.7146	1.6094	1.9817	0.82	3.2016
SNORA39	-0.9042	-0.486	-1.4928	-1.0956	-0.3787	-0.9563	-0.4869	-0.9578	0.785	-1.5429	-1.3758	-0.5434	-0.9811	-0.7851	-1.773	-1.3348	-3.3244	-2.0293	-0.4391	-2.991	-1.684	-2.6776	-0.2493	-1.1841	-1.7716	-0.7161	-0.0747	-3.6845	-0.8494	-1.7773	-1.0609	-0.4031	-1.7958	-1.5837	-3.7416	0.0327	-0.6555	-1.4667	-2.3563	-1.164	-0.5252	-2.0076	-1.3655	-1.0619	-1.7765	-0.3982	-0.1556	-0.105	-1.4279
TRIP4	2.8319	4.3524	4.2183	3.6144	4.1221	2.2217	4.7329	4.2899	4.2121	3.8756	4.1201	4.3195	4.4382	3.9881	3.3904	4.766	3.3266	3.9135	3.9911	3.6971	4.4568	3.9399	4.706	3.5291	3.9778	2.7593	3.4367	1.9622	4.7406	4.2975	4.1947	3.3887	4.1266	3.9089	3.531	3.6534	4.3317	4.3334	3.6911	2.119	4.17	3.8322	3.6867	4.7639	3.9251	4.4136	3.5928	3.6718	4.5439
IRF8	2.1892	2.5162	3.133	2.9384	3.7727	2.8657	4.7248	3.2464	4.2957	3.3921	3.5401	2.2996	2.7274	1.9022	3.1977	2.8277	2.9219	3.4326	2.8933	2.8687	3.7216	3.1006	2.1807	3.0657	4.1157	4.1468	2.212	3.1392	4.0318	5.3694	3.0258	3.6325	3.4098	4.6848	3.4717	2.8016	2.0665	2.0471	3.3742	4.1402	5.9455	4.7555	3.3541	2.0549	2.4621	3.4839	3.9561	2.6243	4.0578
RAPGEF1	7.327	7.5993	7.3547	6.7451	6.924	7.0803	6.9917	6.8354	7.1337	7.4743	7.4893	6.9631	7.7821	7.393	7.3605	6.9	7.1559	7.5701	7.4819	7.6514	7.6171	7.0002	6.7751	7.4164	7.3135	7.5538	7.012	6.8132	6.661	7.3461	7.2272	7.3055	6.9756	7.2105	7.359	7.4577	7.4036	7.0441	7.3852	7.4039	7.2717	6.9725	7.0748	7.3432	7.1573	7.3231	7.0374	7.3851	6.9247
P2RY12	5.0431	3.4106	5.8417	5.4895	4.5127	3.3904	4.6449	3.8274	4.5877	4.1807	5.938	1.3017	3.7292	3.8504	5.3608	5.9252	5.5622	3.9338	4.216	4.7051	4.8188	3.3863	4.6352	4.2262	4.3713	6.5454	4.3513	3.1992	4.6517	5.9814	5.4263	5.9937	5.2598	5.7597	6.2042	5.2122	4.6374	4.2362	6.5278	4.969	6.9483	6.9453	5.1133	2.5702	4.6634	4.4581	4.865	4.5698	5.6264
DHPS	6.7784	6.5344	6.1944	6.3899	6.7636	6.4455	6.789	6.7912	6.5974	6.544	6.3129	6.8095	7.049	6.8541	6.3899	6.6066	6.1836	6.4124	6.6089	6.3192	7.0972	6.5496	6.6122	6.5555	6.4672	5.8762	6.5518	7.8046	7.5995	6.7114	6.368	6.2666	6.3894	6.2328	6.2138	6.2918	6.3002	6.2838	6.2186	6.9004	6.2488	6.5163	6.6585	5.9624	6.4622	6.6729	6.4379	6.4381	6.6636
CHST2	4.3655	3.1854	4.5437	4.1795	4.6492	3.7934	4.9081	3.9027	4.0344	4.4562	4.7846	4.9208	4.1891	4.7126	4.0707	3.9421	3.8765	5.0545	4.5399	5.4336	4.7143	4.83	2.9895	4.1062	4.8711	4.6832	4.4434	4.5998	3.8088	4.1426	5.2151	3.7459	4.9264	5.0096	4.8488	4.5586	4.4472	5.2427	4.8451	3.8501	4.0561	4.5302	4.6555	5.2126	5.1896	4.0075	5.0108	5.3983	4.6698
OTUD3	3.5084	3.8578	3.509	3.4711	4.1007	3.9271	3.2116	3.987	3.7977	3.7065	3.1244	3.0264	3.799	3.58	3.4531	3.32	3.9218	4.3762	4.0985	4.4049	3.1274	2.7672	3.5855	3.6064	3.1134	3.7151	4.0655	2.1084	2.7585	3.3132	3.733	3.7773	3.5945	3.824	3.6218	3.4475	3.8816	4.3342	3.999	3.3999	3.3775	3.2936	4.0401	3.3282	3.7413	3.6716	3.8591	3.83	3.2459
PRPSAP2	6.0184	5.9361	6.0062	6.124	5.7809	5.8816	6.079	6.101	6.09	5.8283	5.8601	6.1901	6.235	5.9706	5.9551	6.155	5.8745	5.2953	5.7426	5.4376	5.5564	5.9911	6.2373	6.1007	6.0109	5.905	5.9405	6.972	6.5137	5.8607	5.9904	5.794	5.9395	5.9292	5.7392	5.8697	5.4112	5.713	5.7823	6.0744	5.8671	6.1187	5.9072	6.161	5.9082	6.3071	5.9524	5.8184	6.4349
ALG13	5.2478	5.2712	4.9095	5.0843	4.6239	5.0932	5.0509	5.1337	5.0476	4.7072	5.2307	4.587	4.9624	4.9959	5.0939	5.3211	5.1044	4.7684	4.5625	4.409	4.8316	4.7979	5.3142	5.2463	4.5177	5.1658	4.9463	5.0639	4.7315	4.7201	4.9451	5.1333	5.1039	4.8617	5.0625	5.2199	4.9745	4.8391	5.1023	4.804	5.0087	5.1086	4.8222	5.3492	4.8125	5.3231	4.7475	4.9003	4.6122
DISC1	6.5113	6.5418	5.9612	4.8418	5.4204	5.7685	4.5041	5.3251	4.3734	4.3005	6.5403	6.4252	5.0862	4.9828	5.7821	5.8932	6.5997	5.4429	5.7727	3.615	6.4189	5.5651	5.6972	6.221	5.3217	5.9019	5.4271	4.0914	4.8903	6.026	5.2559	5.8286	5.3125	4.7021	5.3018	6.4525	5.6807	4.1748	5.3923	5.4993	4.4478	5.3395	5.3181	5.7104	5.7077	5.1646	4.4782	5.7036	4.0141
RASSF10	-4.6938	-4.5426	-2.7459	-1.399	-2.716	-4.6978	-4.8507	-4.6599	-3.971	-1.0841	-4.0203	-3.9204	-3.0028	-3.1978	-3.2184	-3.8205	-3.6579	-2.4977	-2.0293	-1.6131	-4.477	-4.6622	-4.5469	-4.0298	-3.5655	-4.1553	-3.9563	-3.7209	-2.5739	-4.2217	-1.8914	-2.1598	-1.8345	-4.2095	-2.1947	-3.0106	-2.5574	-1.6388	-1.3881	-4.8538	-3.9337	-2.303	-1.2322	-3.7852	-2.5177	-4.7933	-2.4782	-2.0266	-1.9427
SAMSN1	1.6053	1.0892	2.2804	1.1085	2.3836	1.6335	4.1583	2.2425	2.5698	1.6694	3.4248	1.3152	1.371	2.1619	2.7675	3.0775	2.4213	1.2567	1.25	2.7986	2.6916	2.303	1.5057	1.8211	3.2765	4.5536	1.453	2.0869	3.311	4.372	2.4756	3.0099	2.5122	3.2041	3.0353	1.7958	1.3315	1.0577	2.5955	2.9465	4.6818	4.5569	2.4593	2.1399	1.5908	2.7051	2.755	1.2616	3.7314
TUSC1	1.6779	2.6468	2.9033	2.5787	3.0268	2.2168	3.6463	1.3276	2.4884	3.2143	3.063	0.6021	1.2783	3.2599	2.4822	2.7364	2.0613	3.1541	4.3399	3.9898	2.8957	2.9753	1.5215	2.2632	2.9377	2.6711	4.279	5.7271	4.2314	2.5591	3.4411	2.2299	3.0807	3.3397	3.0852	2.8592	3.4927	3.8238	3.6013	2.6745	3.2598	3.3162	4.0566	0.5102	3.2739	2.4434	4.2825	3.4088	3.7208
C1orf122	5.0874	3.7851	5.4436	4.9389	5.6694	5.0953	6.9966	5.4661	6.2113	5.75	5.4534	5.4914	4.5373	4.8272	4.9767	4.8654	4.9254	4.9825	5.6899	5.924	5.0612	5.5599	4.0325	5.1915	5.5582	5.14	5.1341	6.8554	7.414	5.5987	6.2536	4.6395	5.9685	5.6761	5.3403	5.129	5.3393	6.142	6.265	5.5378	5.5326	6.3316	5.4727	4.6416	5.5872	4.6973	6.0805	5.9346	6.8633
ABHD15	2.7912	2.0479	2.622	3.0053	2.6936	2.3809	3.1869	3.1691	2.6746	2.7015	3.6481	2.8682	2.1335	2.2113	2.1658	2.163	2.2953	2.2166	2.168	2.1781	3.3778	3.0964	2.6403	2.2716	2.5399	3.4765	2.5614	2.9953	2.7356	2.698	2.8194	2.3283	2.1584	2.7117	2.4208	2.6217	2.5431	2.5857	2.9645	2.3714	3.3386	2.8919	2.726	2.0093	2.3493	2.0984	2.5817	2.3265	2.9096
ACY3	0.9119	-2.3277	-1.3833	2.1119	0.2144	-1.349	-2.3436	-0.9069	0.9324	0.3013	2.3148	-3.5532	0.4333	1.3704	2.5376	2.3848	1.2148	1.0563	1.625	3.3187	0.4548	-3.9628	-0.6164	1.482	0.1061	2.3594	2.0985	1.2514	1.0541	1.1012	2.5256	3.1966	2.7266	2.4767	2.7976	1.8217	0.7221	2.1524	4.0725	0.9987	1.5592	3.4507	2.4895	-1.1707	2.6349	1.1469	3.3704	2.8929	4.4614
GHDC	6.0621	5.4853	5.7029	5.1983	6.1273	5.835	5.7965	6.6922	6.0287	5.9424	4.6796	5.0171	5.1722	6.176	5.1728	4.8325	5.6709	5.5868	6.0496	5.3312	5.9498	6.0819	6.1038	5.4579	5.5885	5.652	5.5579	7.1388	6.6372	5.5364	5.6317	4.7422	5.2783	5.7021	5.5232	3.803	5.0736	4.9946	5.8247	5.2263	5.8894	5.3016	5.869	5.3291	5.5329	5.6182	5.8338	5.635	6.153
CASZ1	-0.5487	1.4328	1.907	1.4939	3.0035	1.1521	0.0501	2.8299	1.717	0.2888	2.5421	0.7379	0.294	2.6712	0.495	-0.0771	-0.9618	2.6252	2.3043	0.8731	-0.1007	2.3874	0.1228	0.7221	1.8949	2.3126	2.4275	-0.1883	1.1778	1.2716	0.1342	2.967	1.0542	0.7286	1.4049	2.6846	0.9731	0.2777	0.822	2.6963	1.0552	1.9843	2.1916	3.6901	1.9627	0.7769	1.5454	0.2226	0.9213
CYP20A1	5.1535	5.8721	5.0237	4.6448	5.1178	5.2249	5.091	5.1262	4.9592	4.8984	5.3412	4.9583	5.5011	5.7664	5.0112	5.1391	4.8109	4.9851	5.4443	4.1363	4.7407	4.9336	5.0253	4.8472	4.1835	4.975	4.8659	5.7028	5.37	4.7822	4.5566	5.1883	4.7591	4.8509	4.7573	5.2943	4.8213	4.3223	4.821	5.3161	5.3342	4.5289	4.7169	5.2866	4.7662	5.0784	4.1857	4.2442	5.097
PKIG	5.0433	5.266	5.6867	6.0189	5.7286	5.552	6.13	5.9214	5.577	5.9179	5.5055	5.8723	5.3301	5.6768	5.3271	5.2104	5.3129	5.5842	6.039	6.5732	5.6083	6.1091	5.1634	5.481	6.2441	5.6814	5.4025	6.4834	6.7779	5.8633	5.4946	5.463	5.55	5.8709	5.9514	5.6496	5.5779	6.1002	6.3613	5.7954	5.6231	5.5084	5.9511	4.9486	5.5815	5.0944	5.6733	5.936	6.0676
NUP35	4.071	4.4226	4.9545	4.9222	4.119	4.5838	4.0488	4.3255	4.0476	3.3878	4.0021	4.7473	3.9811	4.2686	4.1761	5.129	4.1529	3.8481	4.1217	2.894	4.4314	4.008	4.4049	4.2	3.7779	3.589	3.844	4.8579	4.6226	3.9869	3.7309	4.324	3.9079	3.4798	4.0036	4.0838	3.943	3.2884	3.4222	3.7741	4.1448	3.8676	3.6413	4.6398	3.7599	4.0132	3.9988	3.6644	3.947
RRN3	7.0228	7.1226	6.2104	6.9287	7.4029	6.6368	6.114	6.7595	6.1682	6.386	6.4134	6.3809	7.217	7.0436	6.7183	6.9485	6.7032	6.3307	5.9761	5.9528	6.9403	6.4926	7.0851	6.6448	6.1296	6.0636	6.4727	6.552	5.993	6.2202	6.131	6.395	6.5027	6.2231	6.3436	6.5963	6.4495	5.9964	6.0756	6.4793	6.7075	6.317	6.7843	6.8239	6.1088	6.8396	6.3591	6.4038	6.1645
PRDM16	1.6489	2.3728	2.5033	4.2654	3.1351	3.1665	3.046	2.2894	2.6443	3.5061	1.3556	0.9109	1.6995	4.4236	2.6873	2.0228	2.9999	3.5008	3.5162	4.3637	1.159	2.0156	3.1339	1.0428	3.8083	3.2903	3.2567	1.4198	2.1027	2.2214	3.7752	3.567	3.7231	3.5211	3.2977	3.6657	3.6894	3.894	4.1893	1.0618	2.157	2.2438	3.818	1.1541	3.2897	2.3853	2.9906	2.8535	3.4459
NFKBIB	4.0423	2.7	4.1555	3.8766	3.9627	3.5361	5.3246	4.5397	4.6119	4.7145	4.1218	4.3873	3.0563	3.8471	4.1285	3.2989	3.4317	4.671	4.7854	4.8988	2.8986	4.397	3.1568	3.8992	4.8999	3.6029	4.3855	4.9925	5.2537	4.3399	5.0262	3.7538	4.3393	4.576	4.0095	3.6918	4.1969	4.8572	4.7217	3.9682	4.2434	4.702	4.3785	3.0951	4.4671	3.5064	4.2406	3.9089	5.3436
AP2A1	6.9684	6.4708	7.1969	7.2973	7.4863	6.8947	7.1017	6.6309	6.9175	7.4523	6.7931	6.9036	7.1063	7.3949	6.8429	6.2944	6.8143	7.4455	7.4981	8.1131	6.7706	6.8612	6.4069	7.2467	7.3954	6.8747	7.1062	6.9241	6.7454	7.2628	7.4787	6.9652	6.918	7.1062	7.2298	6.9629	6.8126	7.7123	7.1142	7.1236	6.6519	6.9484	7.4741	6.7537	7.1374	6.5196	6.9899	7.6885	6.9909
LRP3	6.1185	5.8324	6.6418	5.5613	6.6094	6.4042	6.3996	5.9052	6.5156	6.3874	7.0938	7.5999	6.3123	6.5779	6.0001	5.2529	5.9196	6.612	7.3541	7.681	5.6597	5.3142	5.5933	6.2985	6.7892	5.7836	6.0809	7.4679	7.6456	6.6157	6.3966	5.7955	6.0113	6.1754	6.4238	6.4018	6.6233	6.4866	6.8504	6.5928	6.0649	5.418	6.3331	5.4939	6.1899	6.0193	6.719	6.872	6.4711
FAM109A	4.8125	5.2383	4.9907	4.2134	4.1364	5.1213	4.9342	4.6918	5.115	4.856	4.7979	5.2061	5.1863	5.536	4.6991	4.7166	4.7769	4.5692	5.3872	3.9938	4.9739	4.5212	4.7608	5.1286	5.2777	5.2594	4.3158	6.0551	5.8078	5.0244	3.8969	4.4962	4.3746	4.0125	4.2319	4.9598	4.4776	3.6903	3.922	5.5267	4.5513	4.6745	4.0429	4.8666	4.5149	5.2362	5.1225	5.1319	4.9713
SMUG1	5.1578	5.2677	5.1192	4.7411	5.0633	5.1949	5.3462	5.1527	5.3776	5.007	5.0606	5.3063	5.3704	5.2981	5.0564	5.1261	5.1101	4.7057	5.2522	4.6587	5.2028	5.513	5.19	5.1166	5.2279	5.1148	4.8072	6.1012	5.6428	5.3202	4.9744	4.9473	5.0942	5.0616	5.036	5.0691	4.8777	5.0606	4.8116	5.2132	5.1198	5.2849	4.9205	5.0217	5.022	5.088	5.3095	5.2019	5.3401
LRMP	2.2037	0.4128	3.1235	2.3621	2.5128	0.9793	2.9233	1.4573	1.6006	2.4518	2.4068	1.0526	0.9486	1.1343	2.0537	2.4868	2.2336	2.7832	2.4645	2.9412	3.025	0.9791	0.8048	1.3682	2.624	2.9093	2.7852	2.0144	1.8084	2.8917	2.5801	2.6182	1.9126	2.7611	2.5475	2.0096	2.0374	5.1256	2.4228	1.9414	3.7059	3.266	3.376	1.3481	2.688	2.0673	1.5998	2.4604	2.2159
NAV1	8.1834	9.2946	8.6982	7.6649	7.6783	8.9061	7.8092	8.4681	8.4058	7.9295	9.1966	8.5615	8.5443	8.2555	8.3689	8.8166	9.2804	8.6574	8.1177	7.2134	8.8433	8.8364	8.3698	9.1588	8.2424	9.1633	8.8177	6.6593	7.5506	8.4661	8.578	9.0228	8.5397	8.23	8.6429	9.1223	9.1376	8.3837	7.8119	8.7651	7.6814	8.3916	7.9558	9.2109	8.5545	8.2763	8.3266	8.7736	8.1083
TNN	1.5799	2.0569	1.0168	3.4526	-0.3038	2.931	2.2933	2.2106	2.6924	1.9354	1.9167	1.5874	2.0523	0.3984	2.6087	0.9891	2.6701	-2.3644	1.022	-0.6985	3.5335	2.1842	1.5588	3.5305	1.8296	1.9026	-1.5468	0.4116	1.8889	2.3205	-0.0497	1.5149	-0.2632	1.8685	1.8679	3.3434	1.7824	-1.5166	0.2296	0.7515	0.634	0.5974	0.3635	3.1877	1.6978	3.0103	2.6014	3.0027	0.0828
VAX2	3.6244	4.3184	4.0318	3.0077	3.1355	4.6583	3.7141	4.378	4.0404	3.0052	3.9422	5.1802	3.7042	4.402	3.1976	3.7201	3.8902	3.0292	4.5852	1.3956	4.5861	4.3958	4.7871	4.0859	4.5058	2.6707	3.1835	6.4	5.7663	4.673	3.0585	3.741	2.3602	2.288	2.6512	3.6412	2.8023	2.0147	2.3639	4.9898	3.0027	3.2286	3.4888	4.0422	3.0993	3.9853	3.8355	4.3885	3.9799
ALDH1L2	5.1238	6.6119	5.5779	4.956	3.944	5.5021	4.4886	5.0519	5.2804	4.6627	6.2996	5.754	5.9074	6.2277	5.8489	5.7577	5.6448	4.7572	4.8073	3.5084	4.6677	4.7346	6.5121	5.3448	5.3773	6.2398	5.7143	5.1258	3.5185	5.6972	4.5494	6.0513	5.0666	5.0033	5.1344	6.2658	5.4571	4.5934	3.7216	5.6132	4.8252	5.2885	4.4569	7.0553	5.231	6.4107	4.9813	5.5208	4.345
ZNF333	5.0898	5.0494	4.6552	4.8722	5.1524	5.5125	4.5779	5.1632	5.0619	4.658	4.7642	4.5159	5.3303	4.8874	4.7713	5.0486	5.1234	5.0342	4.7485	4.0911	4.8688	4.4924	5.7712	5.036	4.3527	4.655	4.6522	4.2122	4.0942	4.6281	4.5345	5.2665	4.5926	4.4657	4.6479	5.1628	5.0975	4.7815	4.7056	4.8832	5.1401	4.6645	4.6185	4.9669	4.6591	5.6129	4.9951	4.916	4.3531
FCRLB	2.1087	3.1344	1.4797	1.5928	3.0394	1.9788	1.4415	2.1256	1.2664	1.43	1.511	2.5083	2.3488	3.4604	1.2032	1.5489	1.8352	0.9635	2.0662	1.5839	1.7057	0.7038	3.0962	2.3817	1.5471	0.7028	1.9746	3.5562	2.2109	1.5036	1.0453	1.4344	0.8465	1.2939	0.9186	1.8161	0.3801	-0.3798	0.9038	1.9168	1.2713	0.9401	2.0682	2.3037	0.9836	1.668	1.0642	1.905	1.8016
DHCR7	6.2987	6.5581	7.4216	6.5023	6.4407	6.4761	6.6346	6.8147	6.9682	6.0092	7.1213	6.1478	8.2616	6.926	6.5381	7.1226	7.1127	7.2933	6.6223	6.2641	7.1625	7.2467	7.755	7.0817	7.3156	6.0472	6.742	7.5608	7.0832	6.6644	7.4741	6.6227	6.7219	6.9379	6.5444	6.9648	6.8992	6.7652	6.4901	5.7231	5.9421	6.83	6.2881	7.5004	6.7711	7.0482	7.052	6.4761	6.6531
PRKAA2	3.5754	3.6522	3.2607	3.8202	3.7009	3.604	2.4276	3.1019	2.3185	3.8122	2.7166	2.722	2.842	3.1923	3.6216	3.2689	3.8454	4.0231	3.2015	5.1576	2.5905	3.0269	3.5049	3.6178	2.3281	2.8813	3.8685	2.1017	2.2384	3.0372	3.6083	3.6078	3.4325	3.9061	4.4462	3.2746	3.6345	4.8845	3.608	3.5248	2.8811	2.6019	4.0568	3.259	3.7231	3.0753	3.4008	4.0342	2.7981
TRMT11	4.1877	4.2549	4.0837	5.0285	4.7481	4.409	4.139	4.9994	4.2897	3.9619	4.308	4.4425	4.2939	3.9132	4.485	4.3981	4.5088	4.0356	4.3085	3.8189	4.2688	4.2566	4.5848	4.6741	3.9333	3.8485	4.3316	4.0214	3.5894	4.0665	3.9298	4.1457	4.2636	4.0974	4.2594	4.0594	4.2357	4.2406	4.2555	3.7116	4.4772	4.0941	4.1871	4.5247	4.2038	4.1676	4.2667	4.0836	4.6001
MGAT4A	4.8809	5.33	5.5334	5.1731	5.4903	5.342	5.4076	4.7244	4.8638	5.4371	5.5078	4.6863	5.0387	5.3627	5.2967	5.298	5.4404	5.3052	5.1298	6.396	5.9441	5.3222	4.954	4.8482	5.5202	6.1329	5.5039	4.7429	4.8353	5.6813	5.6268	5.4128	5.1329	5.4578	5.701	5.1624	5.3208	5.3412	5.7911	5.5058	5.98	5.6037	5.7111	5.6284	5.3898	5.327	4.7502	5.1869	5.0368
HAMP	-2.5022	-1.1451	-1.0769	-2.6184	-1.0747	0.3793	1.0165	-2.4205	-0.5574	-1.0759	-0.6549	-0.9128	-1.8813	-6e-04	0.0085	-2.9497	-0.9955	-3.6411	-0.981	1.8387	0.2322	-2.3839	-2.3258	-0.4587	-0.0608	2.3511	-3.1289	0.7261	1.9911	2.7546	-0.161	-0.2565	-1.152	-0.054	-1.0663	-0.9412	-2.4917	-1.1439	-0.0675	-2.0168	1.0888	-0.9025	-1.2334	-3.6629	-0.3547	0.2573	-0.7159	-0.4899	1.0483
ZNF263	5.602	5.7896	5.4216	5.6381	6.3731	5.4147	5.4414	5.6453	5.6124	5.471	5.4355	5.2468	6.139	6.2767	5.4302	5.4215	5.4421	5.8363	5.4951	5.2912	5.8099	5.2832	6.052	5.4348	5.2473	5.078	5.4343	6.1441	5.667	5.3853	5.1255	5.4323	5.4113	5.1774	5.323	5.3755	5.6	5.2398	5.1589	5.3876	5.6167	5.2785	5.5145	5.2931	5.3896	5.8416	5.5284	5.3318	5.3217
MPP3	2.3559	1.996	2.235	1.7786	2.5765	2.4359	1.7286	2.442	2.6564	2.0801	1.2943	2.2128	2.4294	2.3025	1.3546	1.6069	1.5187	2.3874	2.2637	2.3085	0.3728	1.4779	3.2032	1.73	2.1843	1.5003	3.0583	3.0162	2.7852	1.8249	1.4887	2.2086	1.9244	2.1377	1.9439	1.7375	2.1266	3.2427	1.9246	3.5269	1.2247	1.3156	2.3369	2.3613	2.3802	2.6075	2.1884	2.5122	2.0295
MIB2	4.7769	4.3733	4.7615	4.3286	5.3778	5.273	5.706	4.7063	5.5843	5.3205	4.764	5.1909	5.2157	5.1398	4.5186	3.9148	4.2641	5.4458	5.7757	6.0301	4.5943	4.05	4.5491	5.2781	5.3879	4.4364	5.0202	6.1713	6.5214	5.1476	5.2867	4.6594	4.5612	5.0435	4.7548	5.138	5.1462	5.3423	5.5234	5.4442	5.2494	4.6725	5.0778	4.482	5.1305	4.6702	5.4692	5.4566	5.4323
CEL	-0.3481	0.1351	-0.2505	-2.4712	0.8807	1.2533	0.5409	1.5434	1.7012	-0.5837	0.5874	1.1945	1.2592	0.7392	0.1092	0.352	0.6773	-0.0096	0.2227	0.1161	-1.0588	-0.2683	-0.5353	0.6817	0.7089	-1.766	0.4947	1.8695	1.8403	0.6041	-0.5018	0.3836	-0.4896	0.3005	-0.3608	0.6941	0.2112	0.2328	0.1179	0.1616	1.1619	-0.3443	-0.292	1.0209	0.6394	0.3002	0.3928	0.2564	0.8746
ZNF566	3.5917	4.4214	3.6716	3.6415	3.7582	3.8476	3.5403	3.7392	3.4208	3.5281	3.3826	3.4829	3.6945	3.9139	3.8336	3.8212	3.563	3.3559	3.7421	3.6251	3.8157	3.598	3.9114	3.408	3.3456	3.455	3.7117	3.1988	2.8959	3.31	3.7092	3.591	3.6845	3.6543	3.6112	3.4714	3.6664	3.5549	2.872	3.6079	3.7934	3.6299	3.6947	4.0365	3.576	4.0666	3.591	3.6651	3.5833
KIF26B	4.2506	5.608	4.8327	3.1675	2.6392	4.2388	1.2929	1.8249	2.5334	2.8693	5.388	4.99	4.346	5.2996	3.4973	4.8279	5.0562	4.6053	5.5078	3.2834	5.6136	3.2862	2.9712	6.9468	4.8199	4.4171	3.927	2.5219	3.6378	4.4841	4.22	4.3663	2.7401	2.5125	3.641	4.9003	4.1386	2.1016	3.6045	5.1941	0.9336	2.611	3.9333	7.3802	2.4663	1.9686	1.792	5.4399	1.8263
ZNF615	3.0716	3.8157	3.3694	3.926	3.6506	3.3063	3.2584	3.4413	3.236	3.3101	3.3024	2.985	2.9735	3.5669	3.8091	3.6222	3.3406	3.3203	3.1393	3.8182	3.448	3.6669	3.529	3.1085	2.7392	3.1549	3.4696	2.2183	1.7868	3.1256	3.5263	3.0072	3.5483	3.5856	3.5211	2.2545	3.4386	3.9737	3.0146	3.1686	3.458	3.5906	3.6316	3.6214	3.6317	3.1361	3.3171	3.2207	3.4091
SNX4	5.6592	5.6235	5.4473	5.3085	5.3502	5.5219	5.585	5.0268	4.9461	5.1587	5.3907	5.4221	5.1402	5.0723	5.3055	5.8115	5.1082	4.8597	4.7623	5.2673	5.4874	5.0809	5.3579	5.6667	5.4495	5.6892	5.4003	4.6712	4.5589	5.1559	5.516	5.3416	5.5079	5.3923	5.3311	5.3967	5.028	5.4377	5.1241	5.3019	5.2267	5.5878	5.2924	5.7372	5.2472	5.6847	5.2414	5.2342	5.4999
ZFP62	5.4136	5.5788	4.9971	5.2454	5.4324	5.3402	4.7658	5.4423	5.451	5.0608	4.9904	4.9703	5.4392	5.1739	5.4838	5.4916	5.5162	5.0757	5.1244	4.4496	5.5043	4.7748	5.5642	5.3375	4.6269	4.9228	5.1993	5.0469	5.0509	4.9617	5.0133	5.338	5.1727	4.9516	4.951	5.146	5.3934	4.729	4.7959	5.1221	5.5813	5.0544	5.0316	5.489	5.0048	5.7114	5.2217	4.8785	4.7562
BET1L	6.087	5.9999	5.9031	6.0694	6.0763	5.783	6.028	6.1736	6.1596	5.8718	6.0081	6.1156	5.8726	6.5729	5.5389	5.8179	5.5149	5.8739	5.915	5.7467	5.4628	5.9646	6.1454	5.9392	6.3017	5.8594	5.8683	6.3615	6.1971	6.0936	5.9078	5.9202	5.8786	5.7511	5.6908	5.9676	5.8419	5.8176	5.7343	5.9738	6.0005	6.1087	5.9672	5.6555	6.0272	6.0689	5.8637	5.7678	6.2943
RBMS1	3.0572	2.4459	4.2772	3.2272	3.5772	2.8065	4.4202	3.5918	3.1131	3.9386	4.0089	3.6148	2.7665	2.3561	3.8407	4.219	3.3562	3.7146	2.6596	3.8391	4.7072	4.6227	3.4635	4.2502	3.2566	4.8049	3.5681	2.0521	2.82	3.5564	3.8434	3.108	3.6886	3.4529	4.0944	2.7856	3.6252	3.0755	4.2742	3.5067	4.1604	3.9824	3.8816	3.27	3.5498	3.1939	3.4826	3.4184	4.2835
AR	-0.2665	0.2416	-0.2317	3.1765	-3.7309	0.6282	-2.4988	-0.965	1.0271	0.5547	1.7359	-0.451	-0.6654	0.1341	0.2536	-0.8278	0.6734	0.295	-1.2675	-0.6997	1.3018	0.5931	0.3979	-2.2429	-1.7	2.2297	1.4929	-2.077	-5.1589	-0.5036	0.4074	2.1559	-0.4576	0.7802	0.9027	2.4121	0.3627	2.0201	0.2745	-0.0318	-0.0669	0.4753	-1.7815	2.3744	1.8778	0.1669	-0.2338	-1.0228	0.2012
CXorf21	-0.9677	-0.5152	-0.1622	0.6684	0.2618	0.2744	0.8608	-0.8387	-0.7127	-0.717	-0.0682	-0.53	-0.8003	0.5555	0.1811	-0.1581	0.1454	-1.4286	-0.4521	0.64	0.3595	-0.3651	-0.0308	-0.773	0.6491	1.5714	-1.8733	-1.0913	0.7456	2.2191	-1.079	-1.11	-0.8462	-0.2146	-0.0907	-1.1558	-1.2996	-1.7355	-0.3785	0.1579	2.4149	0.9403	-0.4939	-0.2885	-1.6848	-0.2308	-0.9522	-1.4322	0.1876
SPRN	5.3552	5.2181	5.6941	3.8236	4.4425	5.2028	4.6518	4.6378	4.803	4.9543	4.5438	5.1777	5.4687	5.5547	4.5307	4.5909	4.8817	5.5186	5.7993	5.7587	3.9624	3.8188	5.2011	5.1978	5.4214	4.0611	5.2501	6.3181	6.0102	5.0281	4.977	5.0614	4.7433	5.2449	5.559	4.939	4.9336	5.6254	4.86	5.4819	4.5062	4.429	5.0652	5.0978	5.1024	5.0425	5.3963	5.7147	4.3656
SMOC1	10.1127	10.0669	10.2012	10.0275	9.3982	10.4881	10.6878	10.1499	10.5012	9.691	9.6363	9.2286	10.6384	10.5937	9.8879	10.3249	9.9082	10.061	10.5643	6.9586	9.8334	9.1208	10.2825	9.6033	9.8499	8.9877	10.1248	11.247	10.9099	10.0027	9.2059	10.2964	10.1795	9.6083	9.6569	9.3419	9.9738	8.5984	8.6668	10.9148	9.7064	10.2468	9.5461	9.8716	9.786	10.3894	10.3855	9.5212	10.1441
SEC63	7.2897	7.4751	7.3674	7.662	7.1618	7.1818	6.9054	7.3589	7.0963	7.0346	7.4731	7.106	7.0953	6.8317	7.439	7.4324	7.4525	6.9356	6.8888	6.7695	7.5405	7.0793	7.459	7.1695	6.7926	7.3085	7.2717	6.7298	6.6956	7.0939	6.9468	7.3234	7.2191	7.2494	7.2837	7.3149	7.3348	7.1709	7.2442	7.1153	7.4122	7.2224	7.1188	7.5244	7.1862	7.4363	7.2197	6.9436	7.1058
ADAMTS13	3.4294	3.6043	3.9203	2.6811	3.5979	4.8099	4.3049	5.0428	5.2545	4.0706	4.0202	4.2257	4.6402	3.9461	3.9931	3.1895	4.2982	4.7371	5.1286	3.8776	2.9042	3.2015	3.6624	4.4885	3.2759	3.5388	4.5524	5.5982	5.07	4.2982	3.9861	4.2009	3.9149	4.1117	3.8148	4.5922	4.838	4.1499	4.5772	5.3081	4.4328	3.4526	3.749	3.3361	3.9637	5.0889	4.9962	4.9187	4.3766
WWP2	7.7727	8.1601	6.4058	7.5274	7.2403	6.0411	6.6272	7.4612	7.8058	6.7287	7.2201	6.8517	8.0099	8.3644	5.7038	6.2448	7.2065	7.5193	7.5603	6.4695	5.6979	7.5297	7.7552	5.9344	7.1319	6.1741	6.8317	8.6044	7.4873	7.2474	6.9882	6.7212	7.1016	6.1574	6.2106	7.7978	5.9202	6.3107	6.6832	6.2865	7.089	7.2167	6.9638	6.8513	6.5154	7.2157	5.9497	5.565	6.106
GK	2.7915	3.6697	2.6691	3.3943	3.3819	3.1991	2.8969	3.1834	2.5171	2.7193	3.4643	3.2801	3.1401	2.5375	3.1099	2.9462	3.3245	2.6322	2.2336	3.0119	2.3718	2.6908	3.6054	3.5156	2.2327	3.1297	3.3835	3.0166	2.3445	2.8608	2.399	2.7895	2.9142	2.9084	2.8994	2.992	2.7666	2.4062	2.8174	2.9268	3.5416	2.3217	3.0309	3.5153	2.7495	3.3729	2.916	2.8764	2.7341
DAND5	0.0854	0.4082	1.2201	-0.6813	0.1423	1.6749	1.321	2.2595	2.2257	0.5084	0.9219	0.9703	1.9278	-0.2491	0.7882	1.7084	1.7816	-0.2823	1.3766	-1.7013	-0.9485	0.921	3.1372	1.847	0.4713	-0.6318	0.6701	2.3803	2.3029	1.5457	0.0612	1.7437	0.2944	1.2601	0.8631	1.659	0.148	0.487	-1.1538	0.5767	1.4043	1.3756	-0.0584	2.3543	0.1766	1.0419	2.1675	0.6838	0.8719
LCP2	3.1453	2.6628	3.2941	2.9624	3.636	2.893	5.0551	2.4604	2.833	3.1549	4.2344	2.7099	1.9764	3.6182	3.2338	3.2859	2.7386	4.3839	2.5401	4.016	3.1207	3.3808	2.5131	1.662	4.3465	4.9051	1.9471	2.1081	2.7222	5.2228	3.4798	2.3926	2.7082	3.5797	2.9899	2.3813	1.9705	1.7921	3.4571	3.0956	4.2164	3.703	2.8486	2.7675	2.8636	3.4338	1.7455	1.5553	3.3444
ZNF335	5.2025	5.3226	4.7519	4.5792	4.6435	5.2607	4.8026	4.9712	5.2297	5.0668	4.6834	5.2675	5.6368	5.1666	4.8467	4.9487	4.9666	5.2048	5.3496	5.2155	4.8877	4.2069	5.5043	5.3001	5.157	4.8788	4.9184	4.9777	5.2021	4.8798	4.9696	5.3659	4.7117	4.5799	5.0093	5.1038	5.0832	5.0338	5.0595	5.0847	4.9489	4.6651	4.7878	5.0928	4.8485	5.2371	5.1635	5.3943	4.2585
FHOD1	2.5077	1.8805	2.4074	2.2967	2.7635	2.5184	3.4755	2.379	2.8048	2.8286	3.6235	3.1294	3.1543	2.934	2.1625	1.8382	1.9815	4.2874	3.1518	3.5423	4.2323	2.5219	1.3564	2.3507	3.363	3.9022	2.2799	3.0938	4.1046	4.1838	2.8933	3.0266	2.5274	3.549	2.8348	2.6048	2.7262	3.5669	3.2913	3.1708	2.9711	2.9601	2.4557	2.3993	2.4008	2.5963	3.0139	2.9267	3.3702
TGFB1	4.2498	2.746	5.2573	4.7782	4.5954	4.7346	5.9255	4.6828	5.4285	4.5227	5.1531	4.4922	3.8659	4.277	3.9803	4.0615	4.711	4.7823	4.7642	5.1371	4.8092	4.4727	3.6092	4.1468	5.7109	5.5814	3.8082	4.995	5.9699	6.3976	4.4	4.6584	4.1478	4.6694	4.0676	4.7536	4.2049	4.018	5.2976	5.0235	5.6286	4.9636	3.8172	3.4814	4.1843	4.1362	5.5072	4.7829	5.6483
SH2B3	4.9543	4.1822	4.8957	4.2598	4.5463	4.6191	4.5205	4.0571	4.5446	4.7408	4.9439	4.3584	4.7723	4.5873	4.5915	4.2197	4.5025	5.1562	4.3084	4.8829	5.1218	4.3174	4.5481	4.2935	4.7878	5.7762	4.1695	3.7701	4.3616	5.9668	4.5598	4.5359	4.4077	4.7518	4.5417	4.0582	4.4288	4.2921	4.6406	4.4566	5.1993	5.2338	4.177	4.7655	4.1671	4.7362	4.1697	4.485	4.3231
C7orf42	6.7571	6.8893	7.1681	7.1833	6.939	6.8995	7.0225	6.9494	6.9259	6.927	6.9393	6.7692	6.5818	6.8886	6.8912	6.8452	6.9048	6.5744	6.7436	7.3695	6.7514	6.7827	7.1817	6.8084	6.9077	7.2662	6.9273	6.9536	7.03	6.9402	6.7683	6.9742	6.8611	7.0691	6.9534	7.0547	6.8299	7.1545	7.174	6.8818	7.1185	6.8591	6.8997	6.7283	7.0209	6.9029	7.0147	7.3052	7.2071
BLNK	0.4842	-0.0506	1.8447	0.9482	0.7199	-0.8666	2.9115	0.4446	2.11	1.3922	1.6675	-0.5323	0.6256	0.6683	1.4138	1.3202	1.107	-0.7312	1.0843	1.6946	1.4103	-0.2489	0.5706	1.4344	2.622	2.2194	0.6458	1.6688	2.2906	3.2736	2.2418	2.3307	1.5725	1.9803	1.7018	1.6079	0.1796	0.7927	2.4755	0.7584	3.891	2.9786	1.5392	0.323	1.0902	1.1537	1.9142	0.9141	1.8539
B3GNT5	0.9468	1.5926	2.518	2.675	2.7753	1.7559	2.5105	2.5045	1.6777	1.9436	2.943	0.8444	1.0238	1.3985	2.2279	2.1484	1.8197	2.8991	1.1761	3.9665	2.2711	1.7441	2.3228	1.5051	2.029	3.6588	1.8604	1.0074	2.3775	3.4288	1.991	1.8357	2.3347	3.6546	2.9236	2.4362	2.4161	1.8351	3.4059	2.0959	4.0204	3.0902	2.3303	0.9324	2.2619	1.8532	2.3468	1.4521	3.0547
DUSP4	3.0639	5.5826	3.2125	1.2707	4.2136	3.3889	-0.5665	0.7844	0.7519	0.7201	3.1548	2.8592	3.8658	4.8128	-1.2705	3.5243	3.0103	3.9962	3.7085	0.0914	5.3269	3.9628	3.8141	2.4523	3.5538	2.1065	2.4271	3.1724	2.3106	2.6542	3.0701	2.9055	-0.3548	-0.5356	1.6853	2.7352	2.2527	-0.1016	2.0877	4.3706	-0.1317	-0.8822	3.6212	4.3693	1.6835	-0.8517	-0.9443	2.725	2.0405
PRMT7	5.4739	5.5719	5.3442	5.3542	5.7036	5.68	5.5007	5.6017	5.6959	5.2177	5.2088	5.6864	5.665	5.7743	5.0666	5.5325	5.1899	5.3926	5.8717	5.0095	5.328	5.2195	5.7139	5.6742	5.6995	4.9038	5.2588	6.5477	6.7961	5.6698	5.346	5.3845	5.2291	5.2787	5.0772	5.4583	5.2809	5.0405	5.0472	5.7353	5.6009	5.2378	5.2621	4.9954	5.2196	5.5129	5.5552	4.9662	5.47
ST3GAL6	3.3209	3.0217	3.5769	4.1388	3.1232	3.2161	4.1204	4.758	3.8952	3.2105	4.958	4.1018	2.4925	3.1791	3.3033	3.2046	4.0893	3.6955	3.1139	3.6852	3.624	5.2518	3.2087	3.0218	3.4759	2.8539	4.7203	3.8551	3.2053	3.7833	4.0857	3.6066	3.3038	4.3155	4.0296	3.6129	4.1809	4.6127	4.4956	3.8125	3.3938	3.8232	3.8159	2.838	3.7205	2.9114	3.5226	3.5645	4.232
DGKG	5.9929	6.6739	5.216	6.9993	7.3542	6.1398	5.1071	6.5705	5.2735	5.505	6.9406	7.1044	6.1567	7.0259	6.0839	5.2217	6.2728	7.208	5.3639	5.9654	6.9638	7.0573	7.2729	7.0141	5.4033	4.6666	7.3288	5.8078	5.3721	5.606	5.6259	5.49	6.5054	5.621	5.2827	5.7796	5.9904	5.7848	6.0763	7.044	5.1418	5.4147	7.1727	7.5578	5.7094	5.0055	5.4482	6.2391	5.7317
CMTM7	1.5106	0.3865	2.0193	1.1507	1.8062	0.9279	3.6467	1.502	1.6428	1.5877	2.4344	0.897	0.9726	1.1881	1.0985	1.7807	0.6592	0.3356	0.8039	1.7091	2.5491	2.3452	1.1191	0.5172	3.226	2.5494	0.13	3.1991	3.2026	2.6472	1.4487	1.3672	1.333	1.7092	1.2983	0.7317	1.3304	0.45	1.8717	1.6533	2.704	2.6798	1.5429	0.7114	1.484	1.2622	1.3044	-0.059	2.923
PIK3CG	0.6811	0.3622	1.4942	1.4349	0.0743	-0.3653	0.8182	-0.0693	0.1193	0.5225	1.3397	-1.2812	0.2463	-0.4075	0.6033	1.0348	1.2309	-0.9794	-0.6808	0.7843	1.7348	1.1033	0.7846	-0.3733	0.0801	3.5048	-0.7768	-1.0913	-1.8237	1.5309	0.3557	0.5877	0.286	1.0019	1.8551	-0.0531	-0.6768	-1.5081	1.1567	0.0772	1.9222	2.3033	-0.0227	1.2107	0.2017	1.3907	-0.613	-0.1851	0.2067
FGD2	2.6456	1.8158	2.2642	2.2468	3.1198	2.1234	4.5333	2.4933	2.9503	1.9156	3.5587	2.0038	1.2656	2.1092	1.9061	2.3649	1.8857	2.5299	1.848	3.4509	2.2622	2.2363	2.0583	1.4037	3.9984	3.596	2.5283	2.2213	2.615	3.5146	2.3978	2.9733	2.4297	2.0999	1.8601	2.1344	3.1445	2.4984	3.373	3.4776	4.0295	3.534	2.6482	1.6842	3.1251	3.4659	2.7844	2.1999	3.4384
RSPH4A	-0.9677	0.032	0.0563	-1.1214	-0.6704	0.1489	-0.3244	-0.9388	-0.9679	-0.4529	0.1347	-0.1758	-1.0359	-0.7697	-0.5703	0.4492	0.268	-0.5271	-1.1239	-0.5937	-1.2037	-0.6832	0.3716	-0.6211	-0.3195	0.808	-1.3935	-0.7754	-0.5834	-1.0695	-0.7586	0.229	0.4817	-0.1005	0.0358	0.6644	-0.6267	0.8332	-0.2312	-0.7755	-0.5293	-0.1107	0.0097	-0.9707	-0.2446	-0.165	0.0061	0.3129	-0.64
GLYCTK	2.327	3.6133	2.2133	1.9973	1.451	2.8772	2.6707	2.955	2.8972	2.2127	2.5297	2.5559	3.723	3.0841	1.9922	2.5483	2.8328	2.1685	2.8284	1.2936	1.8816	2.0945	3.5887	3.1505	2.7482	1.7728	2.1988	4.1575	3.3625	2.553	1.9782	2.609	2.1411	2.0568	1.8744	2.4577	2.4113	1.9942	1.7805	2.3295	3.0134	2.5255	1.7567	2.8491	2.5635	3.0986	2.5391	3.3503	2.647
SH3KBP1	5.5001	5.8011	5.8669	4.5675	5.1895	5.6817	6.0716	4.545	5.577	5.2989	5.5644	5.7902	4.5591	5.3138	5.2082	5.5631	5.8989	5.9368	5.7852	6.0242	5.7306	5.9008	5.2407	4.7876	6.1322	6.0635	5.5774	4.751	5.1587	6.0079	6.3555	5.3967	5.7864	5.7087	5.7558	5.0996	5.8491	6.1183	5.6221	5.4146	5.6068	6.2877	5.7681	5.4574	5.8751	5.4983	5.4253	5.5972	5.9073
MRPL30	6.089	5.8755	5.5896	5.6532	5.9606	5.6126	5.4273	5.9597	5.6084	5.5622	5.6069	5.8523	5.8474	5.8139	5.7709	6.1005	5.6206	5.289	5.7857	5.3682	5.7271	5.5598	5.9025	6.0014	5.6832	5.5729	5.5763	6.0668	5.4364	5.592	5.3739	5.4886	5.7083	5.4348	5.6378	5.5323	5.5006	5.3091	5.2035	5.5537	5.801	5.6733	5.7641	6.1032	5.4559	5.7222	5.681	5.4895	5.7945
TREML1	-2.7455	-4.5097	-1.9863	-1.8398	-0.2333	-3.7733	0.2864	-2.154	-0.9353	-1.6661	-0.8394	-2.7549	-4.7578	-1.9928	-2.7451	-3.8222	-2.8778	-1.2737	-2.5827	-1.867	-2.7427	-2.9315	-2.8171	-3.0015	0.5493	-1.4418	-2.1033	-1.4479	-0.2675	0.6539	-1.6098	-1.596	-1.1588	-1.3731	-1.5835	-2.4571	-2.0033	-1.7033	-1.4234	-1.5473	0.6882	-0.6204	-1.6611	-1.7698	-1.7259	-2.2003	-1.0021	-1.6397	-1.2002
LRGUK	-4.7046	-1.6912	-4.1105	-3.652	-3.0742	-3.1639	-1.4972	-2.7261	-2.5198	-2.9507	-1.9165	-2.4836	-2.7741	-3.8234	-2.3452	-3.3436	-2.6502	-2.794	-3.2837	-2.9975	-2.4634	-3.831	-3.1088	-2.2455	-2.0984	-2.0662	-2.7369	-3.1568	-2.3464	-2.6525	-4.2832	-2.1975	-3.5091	-2.4241	-4.823	-1.5655	-2.99	-2.4409	-2.5311	-2.8437	-3.4147	-2.7753	-2.1398	-2.464	-1.5778	-1.3693	-2.5092	-3.0352	-2.1759
VSIG4	4.366	3.0316	4.8379	4.7522	4.7359	4.7289	6.0507	4.7328	4.7068	4.7303	6.2099	4.2708	3.2793	4.4391	4.0815	5.417	3.5155	4.1265	2.5323	5.6969	4.0815	6.1362	4.3336	2.8039	5.8658	6.3739	4.0475	3.9962	5.5351	6.8518	3.7537	4.1594	5.0222	4.8443	4.5448	3.6644	3.8825	3.4806	5.3086	5.6374	5.1123	6.2084	5.2567	3.8029	4.6767	4.3812	3.9725	2.0993	6.0905
SYT6	3.9749	4.0389	4.8008	2.4211	1.9781	4.5999	3.1085	3.9623	4.4782	3.4436	4.8632	3.9817	3.0059	3.3716	3.7349	4.4443	5.037	3.7342	4.0138	3.0729	4.0244	3.6796	3.1991	3.2773	3.5463	3.8334	4.0162	3.9767	3.7914	4.0284	2.9109	4.2812	4.3429	4.4227	4.24	4.4247	3.9024	2.8495	3.4317	4.0918	3.6504	4.6141	3.4022	4.2807	4.5711	4.6456	4.6264	4.3952	4.2557
S1PR1	5.9902	5.0624	6.8747	6.8212	6.786	6.0909	6.3482	6.9482	6.6222	6.9175	6.986	5.3064	4.5461	5.7686	6.3866	5.9514	6.6562	6.8903	5.9711	7.1528	5.5424	7.2275	5.7026	5.9399	6.5368	6.712	6.6175	5.1021	6.2807	6.4962	6.7331	6.7241	6.9481	6.8143	6.8056	6.8356	6.9942	6.8786	7.3299	6.0025	6.1039	6.5821	6.9958	6.3281	6.8009	5.7313	6.6653	6.5694	6.3255
TMEM41B	5.3875	5.8815	5.828	5.3146	6.2058	6.1787	5.965	6.2506	5.6605	5.2748	5.5975	5.7197	5.8647	5.7366	5.4824	5.6697	5.7378	5.7159	5.3742	5.4645	5.9006	5.7464	5.848	5.553	5.4208	5.5348	5.8195	6.3713	6.1808	5.6262	5.8521	5.5578	5.7963	5.6559	5.5303	5.4744	5.5877	5.8228	5.4271	5.912	5.86	5.7232	5.5291	6.0175	5.7681	5.7744	5.6336	5.4853	6.1111
METTL12	2.3676	2.2705	1.5303	0.9228	2.7694	2.3713	1.9252	1.7736	2.4402	1.909	1.7593	2.7791	2.4361	1.7558	1.4415	2.4862	1.6237	1.1885	1.6098	1.4484	2.3658	2.2633	1.9918	1.7815	1.6894	1.7825	1.2412	2.2991	2.344	1.3556	1.3977	1.7561	1.6445	1.6076	1.5261	1.1005	1.297	1.7796	0.6742	1.7531	1.2834	1.984	1.728	1.5839	1.825	1.8598	1.8786	2.0508	1.6827
ZNF33B	5.3156	6.1344	5.0488	4.4899	4.8592	5.0802	3.7526	4.439	4.4971	4.9557	4.5852	5.2705	5.0616	5.2379	4.4655	5.1256	4.9279	4.7779	4.7173	4.7889	4.0807	5.1022	5.9734	5.0949	4.9239	4.6677	4.8047	4.6879	4.7095	4.7188	4.771	5.4711	4.8985	4.6443	4.9947	4.9459	4.7484	4.7895	4.6706	5.1837	5.1221	4.4383	5.1174	5.5512	4.1527	5.5804	4.5026	4.9576	3.9325
TET1	4.1761	4.6344	2.6795	3.0827	2.5451	3.8073	2.0118	3.9689	3.3689	3.2562	3.1851	2.9112	4.7464	4.0948	4.0377	3.7661	4.5597	3.6918	3.3529	1.2673	4.3104	3.4136	4.2601	4.43	2.1975	3.3264	3.9551	3.0437	2.0823	2.9259	3.4013	3.8203	3.3958	3.1164	3.361	4.1293	3.2972	2.6296	2.5768	3.4167	2.6075	3.3792	3.0417	5.3759	3.5216	3.4728	3.1748	3.1235	2.6202
NPR2	3.4314	5.368	5.3732	4.5762	4.7589	5.2871	4.5781	5.2436	5.0722	4.3922	5.2914	5.1457	4.919	4.9771	5.0362	5.1988	5.3006	4.9277	5.0917	4.8157	4.3329	4.8916	4.7893	5.0781	5.1363	4.7906	4.9396	5.1922	4.8423	5.1333	4.8028	4.8583	4.7495	4.8441	5.1238	4.3884	4.9988	4.665	5.0857	4.6087	4.9623	4.656	4.7303	5.4018	4.8648	5.1553	5.0355	4.9787	4.5001
ARSF	0.0329	0.0754	0.3233	0.6661	1.1857	0.0129	1.641	0.3131	2.0934	-0.9615	3.4917	-0.3981	0.0185	-0.4761	1.1512	0.8081	2.1926	-0.0187	0.9248	1.3482	-4.2933	2.6794	0.4276	-0.9664	0.5669	-0.8651	1.0925	2.2572	1.9402	0.8658	1.8432	0.887	1.9863	3.5178	1.7427	0.9782	1.0064	2.0864	3.5816	-1.3834	-0.1053	1.7152	0.4406	1.6287	2.2606	1.565	2.5156	1.5935	3.1383
EFNA3	2.9564	3.6429	4.2767	3.6039	3.6199	3.7032	2.9306	3.3389	2.7232	4.2435	2.8844	3.5365	3.1701	4.9	3.9651	2.6217	4.1713	4.1935	4.351	4.8344	3.1462	3.6173	3.12	2.9727	3.677	2.0695	4.0429	3.8753	3.1325	3.9532	3.6528	4.2474	3.3307	4.3502	4.5578	3.8478	3.3931	4.4547	4.2378	4.3607	2.6404	2.8001	4.5004	2.4013	3.7775	2.3879	4.0948	4.6629	3.6539
HRK	1.5811	0.9811	-1.0599	-0.9588	-0.2524	-3.2177	-0.6694	-2.4232	-0.7742	0.0704	-0.4837	0.0056	0.9374	0.2699	0.0435	-1.8915	-0.7262	-0.8496	-0.7049	-0.3504	-0.7053	-0.3145	-1.5306	0.3544	0.0851	-2.6125	-0.5195	1.4702	-2.0223	0.0327	-0.2113	-0.9199	-1.5881	-1.0585	-0.9063	-0.7124	-2.5892	-1.8546	-0.9421	-0.9161	-0.9125	-1.0474	-0.5038	0.7271	-1.3247	-1.0864	-1.3051	0.2974	-1.2169
CAMLG	7.2385	6.8144	6.7244	6.5556	7.2613	6.99	6.5483	7.0163	6.4557	6.4657	6.3691	6.945	6.4596	6.7817	6.8002	7.0236	6.444	6.4531	7.1895	6.4561	7.0066	6.826	6.7314	6.7142	6.6242	6.106	6.6276	7.5906	7.3741	6.7937	6.2206	6.4316	6.2296	6.3225	6.5878	6.5	6.4706	6.126	6.2648	6.9851	7.2459	6.5177	6.7464	6.7235	6.5145	6.4779	6.4881	6.441	6.817
SLC19A3	1.1533	3.0647	1.7982	1.7387	2.7505	2.5256	1.7801	2.8211	3.0781	2.4516	0.9489	2.9485	2.4943	3.4015	2.0345	1.7323	2.3348	1.3724	3.5656	1.3904	2.3159	2.2161	2.0052	3.0271	1.5593	1.612	1.5091	2.451	3.1182	2.6393	2.4789	2.5408	2.1324	3.0497	2.0294	2.0295	1.7241	1.6575	2.0141	3.499	2.4944	1.6067	2.5479	1.7046	1.5335	2.2528	2.7855	3.1542	1.8276
RHBDL3	5.7836	6.1564	7.6306	6.9974	7.1256	6.271	7.5769	8.035	8.0671	6.6276	7.9189	8.1808	5.4867	5.687	5.8371	6.8179	6.8523	6.6719	6.6445	5.7754	5.1997	7.7213	7.2497	5.0888	6.0204	6.598	6.8147	7.8861	8.2871	7.1045	6.8036	7.2028	7.2442	7.2961	6.887	7.2165	7.3679	6.851	6.2685	6.6089	7.0497	7.7736	6.1796	5.0589	7.4727	7.2052	8.3691	6.0895	7.4186
SPRY4	3.4273	6.2755	6.1598	3.3291	5.8571	5.4721	2.6988	3.0563	3.3225	3.3308	5.2263	4.6693	5.2018	4.8609	2.8947	6.0046	5.7828	6.2369	5.5189	3.957	6.3936	6.4273	4.62	4.6331	5.4182	6.1765	4.2796	3.918	4.8762	5.0209	4.817	4.7005	2.8697	2.9032	4.3893	4.45	4.6034	2.869	4.7155	5.5746	2.3387	2.9348	5.037	6.1598	4.5661	2.7361	2.1228	5.0068	5.1865
NR1H2	5.5619	5.212	5.5281	6.1861	5.9358	5.4856	6.6807	5.8788	5.8929	6.0912	5.567	5.9183	5.4701	5.7032	5.7583	5.2148	5.1551	5.9129	6.1527	6.4668	5.9085	6.0369	5.3849	5.5943	6.2594	5.5671	5.6812	6.4965	6.4368	5.9141	6.2704	5.4726	5.6087	5.8912	5.7102	5.553	5.9196	6.0331	6.2956	5.644	5.8711	6.1129	5.9595	5.4215	6.0717	5.2217	5.8176	5.7795	6.4548
CCDC64	2.6475	3.4709	3.4623	1.9928	3.4509	3.5073	2.3648	1.9137	2.2327	3.4129	1.7954	3.3029	3.8557	3.7766	2.8021	2.4569	3.0871	4.2524	4.0734	4.5067	0.8323	1.8255	3.5504	3.8607	3.4273	0.7944	3.5253	4.191	3.3489	2.7063	3.4238	3.4243	2.76	3.4322	3.3642	2.9552	3.6455	3.5031	3.8745	3.4395	2.8094	1.4607	3.8478	3.7245	3.1114	3.3011	2.7115	4.359	1.6446
CYP2R1	2.7004	3.735	2.7356	2.7064	3.14	3.3063	3.1724	3.1863	3.4397	2.451	2.7962	3.7489	3.0723	2.706	2.5963	2.9812	3.3378	2.4677	2.9852	2.5255	2.9119	2.3368	3.556	2.7337	2.5559	3.1846	2.909	3.7265	3.5613	2.9958	2.644	3.0792	2.6522	2.5341	2.3277	3.1746	3.1355	2.9004	2.2906	3.3293	3.1062	2.5111	2.925	2.9139	2.4743	3.5052	3.2304	3.3005	2.8022
SLC4A11	1.5743	0.073	3.253	1.7778	2.4752	2.0638	2.5502	3.854	2.9627	2.3525	3.3179	3.6076	1.0586	1.648	2.4837	2.3664	2.2606	1.2408	1.9013	2.4253	1.18	1.9699	1.7737	4.1042	2.5834	1.9952	2.5434	3.1029	2.3851	2.8064	1.2954	1.7169	2.192	3.4318	2.7621	2.3203	1.8609	2.2391	4.6864	1.9443	2.4471	2.446	0.646	3.0779	2.0147	1.424	3.5099	2.7083	2.9111
C2CD2	4.5544	3.3987	4.3295	4.1961	4.5299	4.4255	4.7991	4.6942	4.6597	4.7489	4.6813	4.1552	3.6626	3.2731	4.5799	4.5562	3.6914	5.1601	4.2287	5.7185	4.0964	5.6282	3.3528	3.236	4.0012	4.3674	4.6835	3.2073	4.2833	4.2144	5.1846	4.7878	5.4154	5.3721	4.9243	3.8608	4.9387	4.9828	5.3714	4.8572	4.3168	5.0036	4.8235	4.0057	5.3394	3.9505	4.5844	4.0857	4.5701
SYT14	3.065	5.0859	3.4411	3.6822	3.5563	3.2827	2.9373	2.855	2.7462	2.854	3.3165	2.8869	3.9338	2.643	3.9547	4.5539	4.2643	2.9287	1.2304	2.2195	2.2361	3.7846	3.6899	3.7498	0.9147	2.1153	3.3358	1.5482	1.9818	2.084	2.8942	3.2473	3.5483	2.7562	3.12	3.6845	3.0813	2.7892	2.2458	3.2371	3.0097	3.1475	2.495	5.1891	3.3868	3.9841	1.4438	3.4378	2.6455
ERRFI1	4.2214	4.4982	4.3467	4.4507	4.7975	4.4219	4.2097	4.1683	3.915	4.5137	4.3787	3.4503	4.2141	4.0099	4.4815	4.1399	3.9773	5.3448	4.2265	5.3253	3.9786	4.671	4.2112	3.8581	4.4873	3.9717	4.9958	3.0964	3.4083	3.954	5.3223	4.4987	4.9366	4.8892	4.8685	4.2934	5.1085	4.8816	5.433	3.9626	4.1087	4.5701	5.0676	4.4059	5.1066	3.8093	3.9502	4.3158	5.0795
TMEM181	7.1522	7.35	6.582	6.4966	6.9619	6.6731	6.188	6.485	6.1362	6.6131	6.4774	6.4144	7.1354	6.6326	6.8353	7.0575	6.7836	6.1614	6.3171	6.7189	6.4855	6.6765	7.4746	6.6792	6.4351	6.6663	6.5993	6.5777	6.1323	6.1664	6.6462	6.6586	6.9438	6.565	6.8937	6.4304	6.5281	6.6495	6.0344	6.7595	6.5834	6.619	6.656	7.3765	6.481	7.0452	6.2927	6.7882	6.3203
SDSL	4.5633	4.1082	4.5157	5.1729	4.4068	4.2885	5.586	5.4017	5.4124	4.2797	5.5889	5.3901	4.8175	3.2805	4.6667	4.2219	4.5574	3.8781	3.5278	3.1876	4.2653	5.0371	4.36	5.1174	4.818	4.6169	3.5065	6.5016	6.4861	5.507	4.1667	4.293	4.6912	4.9921	4.2701	5.0709	4.1584	4.6441	4.6354	4.1671	5.2014	4.9394	4.2396	4.914	4.2399	4.0294	5.0096	4.2784	6.0437
FMO3	1.5606	2.474	-0.027	1.521	-0.6484	0.6402	1.2915	1.8773	0.2808	0.2816	1.9048	2.8987	1.3507	1.5767	1.3075	1.5104	-1.1421	0.1412	0.7982	0.473	1.7877	2.9926	2.4564	1.1171	0.8955	0.5689	-0.301	1.6768	0.5463	0.5501	-0.1204	0.4449	1.2357	0.6534	-1.4248	0.8448	0.7952	-0.5349	0.1344	1.6944	0.2005	1.7898	0.5182	1.8607	0.6375	0.955	-0.4778	0.5276	0.1794
MINA	3.0952	2.8648	5.3244	2.7728	4.5905	4.5612	4.4369	3.7668	3.4613	4.0588	4.5282	3.3593	1.5796	2.2904	4.6382	3.696	2.9666	4.1735	3.1928	5.0766	1.9072	3.4614	3.8264	4.1062	4.5493	4.2196	4.174	2.5413	4.4374	4.0394	4.9933	3.4533	4.5711	4.258	4.9537	4.6037	4.4748	5.0422	5.4316	4.3618	5.6128	4.2884	4.3831	4.2779	4.806	3.9473	4.7116	3.9606	4.8636
EMILIN3	1.274	1.0541	4.6928	1.0694	1.1031	2.8573	0.581	-1.0878	-1.5243	0.2128	1.4104	-4.9034	-0.9469	-2.6697	1.6007	0.8249	-1.6585	1.922	1.2147	2.9331	-2.658	-2.3538	3.2266	0.2372	-0.0797	0.673	1.8231	-0.3572	1.6175	-1.0977	1.9827	-1.2399	0.8935	1.0837	3.1105	3.1118	2.1868	0.806	3.9259	-0.8351	-0.452	0.1457	1.9347	-0.6385	2.7437	1.4607	9e-04	-0.7991	-1.4223
MEF2A	6.5562	6.3345	6.1578	6.6959	6.6912	5.8803	6.0532	5.4266	5.5904	6.3761	6.2159	6.0001	5.9328	5.9465	6.2108	5.8865	6.388	6.1659	5.6043	7.4571	6.2121	6.1111	6.1717	5.9407	6.172	6.0526	6.4617	4.5224	4.8848	6.4192	6.6952	6.0924	6.1718	6.3972	6.8781	5.9189	6.2496	6.7644	6.6911	5.5226	6.3826	6.0164	6.7455	5.544	6.3599	5.8082	5.5427	6.5804	5.9024
RCSD1	3.8711	2.902	4.1249	4.0486	4.0857	2.6983	4.4427	2.6772	3.2971	3.7135	4.4417	2.5438	3.7864	2.8532	3.3391	3.8612	3.4173	2.7691	3.3611	3.8371	4.7595	4.1377	3.1598	3.3765	4.5282	5.166	2.6766	3.2942	3.3629	4.4062	4.1095	3.744	3.93	3.9192	3.8346	3.5246	3.5638	2.969	4.4836	3.9847	4.6445	4.3105	3.9128	3.9195	3.5854	3.5349	3.2453	3.3834	4.1034
RNPEP	5.0353	4.8026	4.9213	4.8805	4.9473	5.1468	5.5737	4.9428	5.2229	4.8887	4.4737	5.1995	4.7634	5.0816	4.496	4.3594	4.8464	4.4913	4.8923	4.7623	5.2709	4.9398	4.7042	4.6009	4.9818	4.9079	4.4103	5.7271	5.4914	5.5417	4.6203	4.688	4.7039	4.5479	4.598	4.7429	4.5628	4.7776	4.6061	5.1322	5.3029	5.33	4.3062	4.1224	4.4675	4.7415	4.7594	4.6682	5.1622
SFXN4	5.0847	4.6623	4.5803	4.1252	4.5971	4.9499	4.9267	4.649	4.7843	4.7643	4.6824	5.4236	4.033	4.4462	4.5625	4.8596	4.3671	3.9927	4.8421	4.1131	5.0527	4.8118	5.5481	4.8657	4.8589	4.4793	4.5569	6.2627	5.7673	5.0651	4.5049	4.6017	4.4726	4.4917	4.496	4.6952	4.412	4.5163	4.2809	4.27	5.01	4.5297	4.4731	4.3618	4.3835	4.4112	4.6913	4.4562	4.5669
ID3	4.9871	4.8064	5.8043	6.8397	5.9827	4.5572	6.5499	7.8878	5.4623	6.9932	5.9577	7.6869	5.2197	4.8622	6.6336	5.7851	4.4698	6.613	5.9732	5.6033	6.3763	5.2801	5.441	6.8704	7.1186	7.3151	7.1254	7.3464	6.2025	7.2987	4.8249	6.0148	6.5532	6.5411	6.166	5.4923	5.6471	6.2179	5.903	5.6243	7.1325	6.2848	5.9444	4.6463	5.8779	4.6639	5.072	5.887	7.4253
DIRAS3	0.6715	-0.8056	2.0969	0.365	1.3099	0.6828	1.3085	1.8237	0.0459	1.5335	-0.2892	-0.0149	-0.0692	0.8285	1.3144	1.0723	0.2847	2.2285	0.7985	2.3231	-0.709	1.1099	0.3771	-0.0713	1.241	1.7775	0.996	-0.0427	0.8147	1.2547	1.1098	1.4795	1.1691	1.1339	1.2692	0.0816	0.4453	2.1954	1.7683	0.8154	0.9215	3.292	2.1985	0.2035	1.368	3.2415	1.0162	1.5194	1.1301
TTYH1	7.6181	7.6446	9.2515	8.552	8.5677	9.0133	9.1391	8.9906	9.4745	9.0005	9.0383	8.3948	6.8224	7.9344	8.5239	7.9031	8.2737	8.7306	8.8221	8.9666	7.774	8.2208	7.484	8.6475	8.9817	7.9441	8.5671	8.8557	10.0833	8.878	8.7908	8.7535	8.7553	8.7825	8.6966	8.781	8.745	9.4665	8.8645	8.9287	8.682	8.9839	8.7626	8.1517	8.926	7.6074	9.5764	8.8293	9.5545
NCK2	5.8638	5.1791	5.7162	4.9718	5.1625	5.6004	5.9136	5.3543	5.5769	5.5324	5.9316	5.4771	5.4398	5.7245	5.496	5.1888	5.4679	5.8855	5.91	6.2327	5.4335	5.4806	5.3259	5.7885	6.1143	6.1609	5.4853	4.8081	5.0558	6.0495	5.5737	5.4834	5.3754	5.3507	5.6804	5.7102	5.7581	5.2731	5.7129	5.7576	5.5231	5.6096	5.6385	5.6632	5.7164	5.7045	5.607	5.4758	6.1362
PLCB2	3.185	3.9083	4.0735	2.772	4.181	3.3283	5.37	2.8706	4.6851	3.5452	4.1087	3.2436	2.5919	2.9101	3.1765	3.2944	3.4055	3.1421	3.691	4.5352	2.8252	1.6638	2.9165	2.9989	5.2902	4.8265	3.0635	4.669	4.8184	5.426	3.9229	4.187	3.4878	3.8351	3.5963	3.4425	3.7683	3.8762	4.7365	3.8572	5.5864	4.5752	3.3496	2.3479	3.5622	4.2932	4.0808	4.2017	4.2357
GPR161	4.4726	4.8519	4.3583	5.3367	3.2207	4.4117	3.3932	4.1581	4.1753	3.837	5.6217	3.5929	4.2439	4.3766	4.4358	4.8641	4.5937	4.5463	4.2885	3.2896	4.7995	4.0851	4.744	4.0402	3.9739	4.8726	4.8264	4.1552	3.4685	4.1591	3.8174	4.6411	3.915	4.0575	4.3574	5.0892	5.5264	4.1587	4.5575	4.2713	2.9239	4.5567	3.5193	4.7175	5.7825	4.5426	4.5254	3.7272	4.2343
ADCY8	3.2187	3.0322	4.6466	8.5142	3.2349	4.8579	5.1059	6.0144	5.9413	5.1368	5.2708	3.012	1.8682	2.0189	5.0464	3.9809	5.0189	4.2869	3.8885	5.2019	3.0268	4.8609	3.4652	5.5312	4.3915	5.47	5.2426	4.4268	5.1318	3.3567	4.2172	4.943	4.5086	6.5421	5.5135	5.963	4.9325	5.7819	6.2587	5.2884	5.574	5.8207	4.1473	4.6969	6.0876	5.0052	5.8413	4.7456	5.8616
ALOX12B	0.5496	3.334	-2.6479	0.4975	0.2738	0.7243	-1.5171	7e-04	-1.0828	0.1325	-1.8706	1.3771	3.3479	3.2358	-1.002	0.4169	-0.2653	0.3633	0.9006	0.0863	-0.4092	0.1868	0.4342	0.6648	-0.1304	-2.4808	0.3611	4.3998	0.6181	-1.4447	-1.011	0.1605	-1.2327	-0.6698	-0.1775	1.2324	-0.963	-0.6678	-0.4612	0.9205	-1.3739	-1.1306	0.7747	-0.96	-0.219	-0.68	-1.066	-0.0628	-1.801
ZNF326	4.4235	4.8286	4.4372	4.4138	4.192	4.6794	4.4222	4.4423	4.7401	4.1567	4.4347	4.5704	4.4739	4.5042	4.6247	4.6368	4.9237	4.9481	4.751	4.3188	4.372	4.7217	4.6276	4.3092	4.2403	4.8614	4.4703	4.4138	4.1446	4.4426	4.974	4.8024	4.9953	4.5563	4.5112	4.7396	5.031	4.8882	4.3913	4.8119	4.61	4.9407	4.4387	4.7597	4.71	4.9324	4.8516	4.4869	4.5149
ODF2L	2.1842	2.0742	2.4472	2.3174	3.1883	2.6647	2.4237	2.0596	2.4042	2.6647	1.8729	2.5159	2.141	2.3127	2.4223	2.0205	2.6996	2.8796	2.5797	3.5882	1.2774	2.1003	2.2552	2.3114	2.0887	2.6418	3.2926	-0.1798	1.6597	1.7855	2.7763	2.686	2.8642	2.8683	3.244	2.4769	2.8397	3.8582	2.7072	2.593	2.538	2.2944	3.4551	1.8657	2.9946	2.4772	2.284	3.5262	1.9044
DPY19L2	3.0094	4.0374	1.3402	0.8788	3.243	3.8715	0.5548	3.461	1.9667	1.5121	2.6458	3.5989	3.6567	4.2302	2.6989	1.7266	3.0632	2.6926	3.3789	2.3708	0.6488	1.2097	4.4412	3.6246	2.3537	2.4061	3.3905	3.2167	1.9873	2.8485	1.7477	3.1646	2.535	1.7865	1.3848	3.1267	3.1309	2.085	1.8856	2.9479	3.2183	-0.3633	2.5658	3.1538	1.7318	3.4867	1.8623	3.4572	-0.4332
PSPC1	5.681	5.8024	5.68	5.6125	5.3677	5.7071	5.4357	5.0738	5.3652	5.4305	5.7796	6.0956	5.559	5.1295	5.4595	5.8397	5.5093	5.8054	5.534	5.6904	5.66	5.6899	5.5655	5.5772	5.4966	5.5951	5.2527	4.9423	5.6733	5.5711	5.4041	5.6814	5.5881	5.5912	5.7078	5.7864	5.2653	5.7532	5.3605	5.6038	5.3385	5.5804	5.7593	5.7362	5.4327	5.7949	5.5769	5.6312	5.7047
MED25	5.1725	5.0614	5.2368	5.2093	5.3472	5.1182	5.6981	5.0969	5.4526	5.5173	4.9287	5.3793	5.0456	5.7417	4.9822	4.5748	4.568	5.4357	5.7705	5.7554	4.7519	5.3168	5.0305	5.3058	5.6477	5.1261	5.1539	6.1308	5.9983	5.348	5.45	5.1052	4.8859	4.8262	5.0988	5.0769	4.7467	5.3948	5.356	5.6015	5.1607	5.2077	5.2685	4.9326	5.153	4.8526	5.2825	5.5233	5.5223
C12orf34	7.6028	7.4807	6.6254	5.5794	6.0233	6.9952	7.0913	6.778	6.9575	6.4998	6.5309	7.245	7.0054	7.1444	6.7411	6.7629	6.2411	6.9431	7.3802	4.8521	7.3454	6.7712	7.1397	6.4505	6.9183	7.0322	6.4348	7.2473	6.6368	6.7473	7.0297	6.5511	6.192	5.6813	6.0847	6.2012	6.114	5.901	4.9298	7.2441	6.6763	6.6625	6.041	6.8852	6.1684	7.3103	6.4033	6.4221	6.6039
TLR7	1.6553	1.5934	2.7589	2.6413	2.3852	1.6029	3.9884	1.7667	2.715	2.484	3.2154	0.7165	2.0014	1.7479	2.0312	2.932	2.1854	0.9371	0.9493	2.091	3.6376	1.8459	2.2512	1.7438	3.2759	3.9923	1.2347	1.8246	2.4203	3.7428	2.4943	2.6052	2.178	3.103	2.9461	1.2505	1.2126	1.3644	2.4352	2.756	4.8401	4.5508	2.5487	2.2061	1.8807	2.5117	1.7407	1.1456	3.0597
OR4N4	-0.1915	0.3555	-1.1769	-1.5449	-2.7686	0.2139	-2.0889	-0.154	-0.1277	1.7122	0.3526	-1.305	-0.9216	-0.1301	-2.0443	-0.8635	0.7408	1.116	-1.75	-3.0155	-3.6427	1.3876	0.7098	-0.9716	-3.636	-3.7628	-1.5491	-0.5818	-2.4633	-1.3619	-3.2201	-0.4808	-0.0495	-2.5118	-2.1141	-0.6529	0.4873	-0.5609	-3.3313	-4.8989	-1.613	0.2242	-0.5901	-2.4573	-3.1034	-1.8244	-0.2513	0.5314	0.593
ASCC3	6.642	6.5036	6.1223	5.9162	6.0191	5.8688	5.6594	6.4216	5.8668	5.7917	6.9773	6.2464	5.983	5.7301	6.886	6.7677	6.5432	5.5186	5.3541	5.2757	6.6471	6.5285	6.2984	6.0981	5.4296	6.3814	6.1056	5.4058	5.2586	6.1201	5.7569	6.2629	5.8224	5.8491	6.2202	6.4286	5.8853	5.3391	5.6264	5.7473	5.8723	6.0751	5.7892	7.0228	6.0638	6.1456	5.4262	5.9187	5.9323
TUBGCP2	6.864	6.7773	6.5977	6.6572	6.5085	6.8038	6.9468	6.5764	7.0035	6.592	6.4212	6.7134	7.1535	6.857	6.4562	6.5979	6.5824	6.9146	7.1074	6.5777	6.9229	6.5841	6.8168	6.9652	6.6708	6.5515	6.5656	7.7174	7.4318	6.666	6.4361	6.4684	6.5314	6.5069	6.5463	6.7646	6.4561	6.6062	6.3249	6.5805	6.4554	6.6458	6.4284	6.6762	6.5994	6.6186	6.8065	6.8159	6.7232
C17orf48	3.5841	3.613	2.6567	2.8936	3.4582	3.1397	2.9196	3.126	2.7692	2.3587	2.7061	3.4563	3.3067	2.8609	3.0301	3.7362	2.767	2.6646	3.3262	2.1799	3.2356	3.2927	3.8398	3.4598	3.1147	2.7288	2.8632	4.7134	3.8751	3.0174	2.556	2.739	2.515	2.391	2.7762	2.8021	2.7542	2.4728	2.1328	2.8795	3.1199	2.6632	2.6645	3.3326	2.7799	3.0263	2.6729	2.2416	3.1906
TLR6	0.1637	-1.1195	0.3563	0.2312	0.0057	-0.5146	0.0342	-0.7479	-0.4667	-0.6415	0.7294	-1.4525	-0.5587	-1.2655	-0.8235	0.4017	0.0024	-0.9091	-1.8346	-0.6685	0.4748	-1.4094	-0.0625	-0.4492	-0.4348	2.0776	-0.8688	-0.7966	-2.2732	1.058	0.1566	0.1161	-0.7013	0.0277	0.2055	-0.7445	-0.3881	-0.5472	0.6828	0.0809	1.8504	1.2285	0.0687	0.3764	-0.7454	0.3214	-0.6109	-0.7512	-0.9987
NSUN7	-1.8004	-1.8043	-1.4033	-2.1074	-0.4708	-1.7998	-0.4651	-1.9391	-0.7508	-1.9796	-1.3996	-2.7669	-2.2645	-2.3642	-2.2212	-1.8992	-2.3647	-1.6194	-1.4695	-0.8963	-0.9071	-2.9412	-1.0316	-1.9845	-0.5333	-1.8235	-1.8077	-1.2992	-2.6716	-2.0058	-1.2795	-2.0206	-0.8178	-0.9803	-1.524	-2.1748	-1.5169	-0.854	-1.2259	-2.0911	0.028	-0.9615	-1.8293	-1.752	-2.3757	-2.09	-2.8197	-1.3213	-1.3334
[truncated: 3,976 more rows]
[truncated: 129 more columns]
