# Supplementary material for: Comparative analysis of histologically classified oligodendrogliomas reveals characteristic molecular differences between subgroups
Source: BMC Cancer. 2018 Apr 10;18:399. doi: 10.1186/s12885-018-4251-7 (PMC5892046; doi:10.1186/s12885-018-4251-7)
Supplement: Supplementary file 5 — 104 signature genes differentially expressed between tumor grades II and III. (XLSX 13.7 kb) [file 12885_2018_4251_MOESM5_ESM.xlsx]

## Sheet: Sheet1
gene	logFC	AveExpr	t	P_Value	adj_P_Val	B
EYA1	1.05608	5.10022	5.72092	6.64832e-08	0.000339929	7.82654
KIF2C	-1.22855	0.956534	-5.41159	2.80426e-07	0.000716909	6.50628
UPP2	0.842843	-0.361767	5.05435	1.39381e-06	0.0014604	5.0388
PAM	-0.426402	6.84477	-5.05166	1.4104e-06	0.0014604	5.02799
PPP2R5A	0.633595	6.28852	5.04881	1.42812e-06	0.0014604	5.01658
FZD8	0.662548	1.96561	4.97183	1.99955e-06	0.00170395	4.70914
P2RY12	1.16726	4.16385	4.93605	2.33558e-06	0.00170597	4.56733
OSTM1	-0.246686	5.23344	-4.87423	3.04964e-06	0.0019491	4.32391
CDCA8	-0.924963	0.73879	-4.80466	4.10686e-06	0.00202629	4.05251
OSR1	-1.21145	-0.718103	-4.79826	4.22035e-06	0.00202629	4.02766
COL28A1	1.28946	0.747028	4.76123	4.93878e-06	0.00202629	3.88442
SUSD5	-0.866128	6.16522	-4.76051	4.95366e-06	0.00202629	3.88167
HS3ST4	1.64276	1.65057	4.75124	5.15191e-06	0.00202629	3.84593
TMEM196	1.59975	2.60785	4.73288	5.56729e-06	0.00203325	3.7753
GRIN3A	1.05014	4.98771	4.68507	6.80697e-06	0.00221329	3.59225
NUCB2	-0.270878	5.32973	-4.67956	6.966e-06	0.00221329	3.57123
ZNF521	0.848291	4.89208	4.62558	8.72526e-06	0.00221329	3.36635
TTYH1	0.517992	8.48075	4.60353	9.56158e-06	0.00221329	3.28311
FAM182B	0.717948	3.75633	4.59807	9.7803e-06	0.00221329	3.26255
POLH	-0.283652	4.88734	-4.59766	9.79696e-06	0.00221329	3.261
CDH4	0.741292	3.43917	4.58074	1.05069e-05	0.00221329	3.1974
GALNTL1	0.700088	5.85607	4.58047	1.05187e-05	0.00221329	3.19638
SLC15A2	0.961775	6.02982	4.57101	1.09376e-05	0.00221329	3.16088
LIPG	1.26959	1.87226	4.56505	1.12093e-05	0.00221329	3.13858
SEPT11	0.490634	7.03318	4.56424	1.12473e-05	0.00221329	3.13551
DHRS9	1.27354	1.58523	4.56407	1.12548e-05	0.00221329	3.13491
C18orf1	0.61552	6.18343	4.54705	1.20714e-05	0.00228596	3.07126
WDR53	-0.232477	2.594	-4.50754	1.41935e-05	0.00259183	2.92416
HKDC1	0.891052	3.23241	4.49397	1.50024e-05	0.00264508	2.87383
FAM46C	-0.982683	0.584192	-4.46782	1.66872e-05	0.0027896	2.77721
PKN3	-0.473134	2.55175	-4.46451	1.69133e-05	0.0027896	2.765
OSR2	-0.746901	-3.80399	-4.45611	1.75003e-05	0.00279621	2.73404
CEP152	-0.636994	1.73056	-4.38543	2.32758e-05	0.00360633	2.47539
CDHR3	0.802709	1.40512	4.36436	2.5326e-05	0.00380858	2.39889
ARAP2	0.816558	5.75669	4.34872	2.69587e-05	0.00382497	2.34228
LYVE1	1.04486	2.37604	4.34604	2.72487e-05	0.00382497	2.33259
PKMYT1	-1.08152	2.463	-4.33909	2.80148e-05	0.00382497	2.30748
SPON1	0.749078	7.32503	4.33206	2.88101e-05	0.00382497	2.28212
GLUD1	0.373055	9.08687	4.3289	2.91754e-05	0.00382497	2.27071
C14orf23	0.825396	2.0594	4.32096	3.01111e-05	0.00384896	2.24212
SLC6A9	0.897568	5.37268	4.30682	3.18492e-05	0.00396435	2.19132
FLT4	-0.601297	3.4912	-4.29726	3.30793e-05	0.00396435	2.15701
TMEM47	0.883335	6.17029	4.29528	3.33399e-05	0.00396435	2.14991
GBE1	-0.337701	4.17794	-4.27208	3.65392e-05	0.00424602	2.06699
FHDC1	0.942178	4.8335	4.26186	3.80412e-05	0.00432233	2.03055
E2F7	-0.953885	0.248014	-4.24965	3.99135e-05	0.0043785	1.98709
FZD7	1.17275	3.22803	4.24752	4.02483e-05	0.0043785	1.97954
FOXG1	0.823568	5.91738	4.23427	4.23965e-05	0.0044608	1.93252
KCNJ16	0.891397	5.95378	4.22857	4.33542e-05	0.0044608	1.91232
STIP1	-0.245214	7.4278	-4.22544	4.38893e-05	0.0044608	1.90123
PLEKHA2	-0.351173	5.74749	-4.22194	4.44946e-05	0.0044608	1.88885
KAZALD1	-0.602557	1.3907	-4.21522	4.56796e-05	0.00449153	1.86509
GCLC	0.498983	6.3689	4.18981	5.04385e-05	0.00486589	1.77554
GUCY1A3	0.672274	5.90518	4.16009	5.66087e-05	0.0052994	1.6713
BATF2	-0.514386	2.43333	-4.15829	5.70051e-05	0.0052994	1.665
MICB	-0.667675	0.0667835	-4.14968	5.89367e-05	0.00538113	1.63492
CPNE5	0.666736	6.75261	4.12301	6.53241e-05	0.00582436	1.54205
NCALD	0.609561	6.18582	4.11579	6.71631e-05	0.00582436	1.517
ADC	0.412162	4.35844	4.11562	6.72085e-05	0.00582436	1.51639
KREMEN2	-0.902249	1.40623	-4.09935	7.15406e-05	0.00609645	1.46004
MYBL1	-0.394242	3.07553	-4.09186	7.36257e-05	0.00617128	1.43414
NEK11	0.494203	3.33135	4.07587	7.8268e-05	0.00638055	1.37901
CYYR1	-0.41475	3.37877	-4.0747	7.86182e-05	0.00638055	1.37498
TAF12	-0.186202	3.60497	-4.05072	8.6144e-05	0.00683636	1.29259
SASH1	0.539512	7.50694	4.0484	8.69085e-05	0.00683636	1.28463
FSTL5	1.26016	2.80327	4.01998	9.67989e-05	0.00712787	1.18755
MLXIPL	1.11255	1.78483	4.01709	9.7864e-05	0.00712787	1.1777
PIK3R3	-0.393631	5.22627	-4.0143	9.89e-05	0.00712787	1.16822
RACGAP1	-0.401699	4.87373	-4.0123	9.96516e-05	0.00712787	1.1614
ACOX2	0.600898	2.13328	4.01108	0.000100113	0.00712787	1.15724
FOXO1	0.552331	4.98276	4.01006	0.000100499	0.00712787	1.15378
HAP1	-0.703966	5.42747	-4.00343	0.000103045	0.00712787	1.13126
S100A3	-0.911422	-1.80864	-4.00341	0.000103055	0.00712787	1.13117
AGMAT	0.804034	-0.544802	4.00314	0.000103161	0.00712787	1.13024
FBXL7	0.417834	4.91241	3.98746	0.000109439	0.00746081	1.07708
AFAP1L1	-0.5238	3.26179	-3.96827	0.000117619	0.00784716	1.01223
PPIF	-0.545823	7.3371	-3.96363	0.000119682	0.00784716	0.996587
ACY3	1.52894	0.396714	3.96357	0.00011971	0.00784716	0.996377
LIPC	0.823116	-1.72203	3.95823	0.000122129	0.00790434	0.978391
C10orf55	-0.651373	-3.05459	-3.94751	0.000127124	0.00806634	0.942341
CCND3	-0.355782	6.78956	-3.94612	0.000127787	0.00806634	0.937669
CTDSPL	0.358783	4.94521	3.93948	0.000130991	0.00807419	0.915406
EDNRB	0.877934	7.6207	3.93932	0.000131069	0.00807419	0.914868
SALL1	0.560315	6.06361	3.93322	0.000134085	0.00816164	0.894421
KCNH8	0.697646	4.25596	3.92908	0.000136173	0.00819122	0.880534
PLAGL1	0.604977	1.49075	3.92261	0.000139492	0.0082933	0.858894
FABP7	0.682782	6.15632	3.91209	0.000145056	0.00851336	0.823756
FAM65C	0.799859	1.30386	3.90833	0.000147093	0.00851336	0.81123
C1orf187	-0.696821	0.142711	-3.90633	0.000148189	0.00851336	0.804561
DEPDC1	-0.827597	-0.839323	-3.89629	0.000153807	0.00869719	0.77114
ACTR3	-0.177903	6.85087	-3.89316	0.000155597	0.00869719	0.760748
BUB3	-0.198749	6.63379	-3.88893	0.000158054	0.00869719	0.746683
COL9A2	0.986933	4.67624	3.88869	0.000158193	0.00869719	0.745895
VGF	-1.14332	5.40569	-3.88027	0.000163195	0.00887678	0.717944
MFGE8	0.496255	6.84609	3.86596	0.000172033	0.00925901	0.670607
BAIAP3	0.885429	5.25929	3.86281	0.000174041	0.0092695	0.660194
MMD2	0.691527	6.09576	3.85517	0.000179002	0.00937334	0.634978
CSF2RA	0.738866	2.72071	3.85418	0.000179657	0.00937334	0.631699
SLC12A1	0.662168	-2.10892	3.83435	0.000193216	0.00978117	0.566439
ADRB2	0.588194	1.50589	3.83384	0.000193574	0.00978117	0.564781
ST8SIA2	1.09463	2.4344	3.82765	0.000198006	0.00978117	0.544484
FXR2	-0.182342	6.73607	-3.8274	0.000198188	0.00978117	0.54366
DZIP1L	-0.519345	1.90627	-3.82638	0.000198932	0.00978117	0.540302
NDP	0.750034	4.5835	3.82635	0.000198952	0.00978117	0.540209
