# Supplementary material for: Comparative analysis of histologically classified oligodendrogliomas reveals characteristic molecular differences between subgroups
Source: BMC Cancer. 2018 Apr 10;18:399. doi: 10.1186/s12885-018-4251-7 (PMC5892046; doi:10.1186/s12885-018-4251-7)
Supplement: Supplementary file 6 — 1006 transcription factors of the gene signature. (XLSX 92.4 kb) [file 12885_2018_4251_MOESM6_ESM.xlsx]

## Sheet: Sheet1
gene	logFC	AveExpr	t	P.Value	adj.P.Val	B
CSDE1	-0.875766	8.39402	-17.6238	6.87752e-41	1.22175e-37	82.3207
HP1BP3	-0.804152	7.58385	-17.3934	3.04243e-40	4.86424e-37	80.8532
THRAP3	-0.64812	6.91363	-17.3233	4.78809e-40	6.95927e-37	80.4056
SF3A3	-0.628981	5.92762	-17.294	5.78922e-40	7.30834e-37	80.2182
BSDC1	-0.573491	6.90169	-17.2899	5.94248e-40	7.30834e-37	80.1924
DDX20	-0.846407	3.67228	-16.9507	5.37497e-39	5.729e-36	78.0184
NFYC	-0.584066	5.37029	-16.8956	7.69613e-39	7.69036e-36	77.664
RBBP4	-0.720355	7.35519	-15.9354	4.16406e-36	2.77396e-33	71.4482
WDR77	-0.687083	4.67151	-15.8736	6.2622e-36	4.0048e-33	71.0451
MTF2	-0.746441	3.86796	-15.147	7.70817e-34	3.8512e-31	66.2893
DR1	-0.82064	4.98185	-14.9852	2.26186e-33	1.06361e-30	65.2254
GTF2B	-0.639423	4.40923	-14.6116	2.72888e-32	1.09073e-29	62.764
FOXJ3	-0.792566	5.86554	-14.5323	4.63245e-32	1.80643e-29	62.2408
MIER1	-0.769271	4.71914	-14.4659	7.22029e-32	2.74852e-29	61.8021
PNRC2	-0.7471	5.63188	-14.3918	1.1848e-31	4.30512e-29	61.3125
SNRNP40	-0.662619	4.38051	-14.0231	1.39678e-30	4.37878e-28	58.8735
WDR78	-1.5225	0.733171	-13.4752	5.49678e-29	1.39496e-26	55.2425
RLF	-0.78243	4.57031	-12.9766	1.55957e-27	3.51188e-25	51.9349
ZNF362	-0.596189	5.54802	-12.7596	6.6825e-27	1.40579e-24	50.4962
ZZZ3	-0.839101	4.66422	-12.7562	6.83937e-27	1.4201e-24	50.4733
ICMT	-0.657659	5.71094	-12.3809	8.45716e-26	1.53651e-23	47.9869
ANKRD13C	-0.58781	4.97339	-12.3168	1.29881e-25	2.28192e-23	47.5627
CREB3L4	1.52894	3.74988	12.2613	1.88346e-25	3.10441e-23	47.1953
ZNF518B	-2.01026	2.65052	-12.0395	8.29605e-25	1.28774e-22	45.7296
NFIA	-1.19147	6.56965	-12.0219	9.33335e-25	1.40775e-22	45.6131
RERE	-0.633987	7.26134	-11.9855	1.19031e-24	1.74594e-22	45.3727
SNIP1	-0.605207	3.55291	-11.6721	9.62713e-24	1.27205e-21	43.3064
TRIT1	-0.83965	3.58734	-11.5754	1.83308e-23	2.40223e-21	42.6699
ZCCHC17	-0.735934	5.6704	-11.4341	4.69004e-23	5.95114e-21	41.7414
PHTF1	-0.864555	3.02619	-11.3946	6.09553e-23	7.61369e-21	41.4824
TRPC3	1.71171	2.487	11.361	7.61873e-23	9.29834e-21	41.2619
TLX1	4.10863	1.98509	11.1675	2.7465e-22	3.20255e-20	39.9948
SCMH1	-0.666335	4.4044	-11.1665	2.76428e-22	3.20255e-20	39.9884
MSX2	2.83106	2.13333	11.0622	5.51358e-22	6.03775e-20	39.3062
UBE4B	-0.63935	5.86469	-11.0042	8.08713e-22	8.6498e-20	38.9277
KDM1A	-0.854173	6.35648	-10.9237	1.37559e-21	1.39195e-19	38.4029
ZNF644	-0.669082	5.4219	-10.9206	1.40385e-21	1.41162e-19	38.3828
ARID1A	-0.669605	6.87431	-10.9083	1.5222e-21	1.51161e-19	38.3028
ZNF662	-2.05421	1.92967	-10.8809	1.82405e-21	1.73588e-19	38.1241
TAF12	-0.548228	3.74357	-10.8209	2.70766e-21	2.54648e-19	37.7339
HIPK1	-0.762355	6.74542	-10.7734	3.70065e-21	3.39317e-19	37.4252
WDTC1	-0.715264	5.99844	-10.7549	4.17882e-21	3.77463e-19	37.3052
LPCAT1	1.26396	7.26991	10.6713	7.2391e-21	6.39441e-19	36.7624
BCL10	-0.557151	3.11573	-10.6067	1.10581e-20	9.60852e-19	36.344
HOXA13	-2.88103	-3.69756	-10.5688	1.41809e-20	1.21895e-18	36.0983
POU4F1	-2.95086	-1.7174	-10.5561	1.5407e-20	1.31025e-18	36.0164
APITD1	-0.769537	2.61035	-10.4736	2.64404e-20	2.22489e-18	35.483
ATRX	1.1987	6.90213	10.4329	3.44928e-20	2.82945e-18	35.2205
TAF13	-0.81791	2.94608	-10.3729	5.10188e-20	4.09894e-18	34.8339
TRIM33	-0.668137	5.77958	-10.12	2.64379e-19	1.95689e-17	33.2095
YARS	-0.631737	6.58279	-10.1073	2.87144e-19	2.1156e-17	33.128
PEX14	-0.632517	4.51913	-10.0777	3.4783e-19	2.51634e-17	32.9387
BMP7	0.758126	7.556	9.98201	6.46186e-19	4.47239e-17	32.3274
MTF1	-0.671094	4.49754	-9.86982	1.33282e-18	8.95339e-17	31.6128
TRNAU1AP	-0.584997	3.39158	-9.85405	1.4753e-18	9.78716e-17	31.5126
HDAC1	-0.888367	4.8943	-9.71761	3.5465e-18	2.24117e-16	30.6471
ZNF607	-0.487542	3.34104	-9.66585	4.94178e-18	3.06237e-16	30.3198
LHX5	3.54615	1.24737	9.65767	5.20757e-18	3.21462e-16	30.2681
COL11A1	-3.38879	2.10956	-9.65368	5.34259e-18	3.28528e-16	30.2428
EID2	-0.709366	3.92043	-9.61297	6.93226e-18	4.15105e-16	29.9858
BATF3	-1.27872	0.518983	-9.56393	9.48343e-18	5.51349e-16	29.6767
ZNF684	-0.635805	1.68805	-9.55972	9.74197e-18	5.62291e-16	29.6502
ZNF436	-0.785324	4.84106	-9.54451	1.07352e-17	6.17392e-16	29.5544
SCML2	1.24269	2.3635	9.47769	1.64365e-17	9.22059e-16	29.1342
ZNF75D	0.583025	4.26357	9.46799	1.7483e-17	9.77335e-16	29.0734
ANKRD27	-0.541284	4.68286	-9.39039	2.86337e-17	1.55185e-15	28.5868
ZCCHC11	-0.688449	4.8411	-9.31073	4.74533e-17	2.54592e-15	28.0886
BMP8B	-2.29243	1.44563	-9.22316	8.25502e-17	4.35582e-15	27.5427
ZNF776	-0.581689	4.07578	-9.19749	9.70609e-17	5.03834e-15	27.3831
ETV4	3.81055	2.69342	9.14643	1.339e-16	6.79617e-15	27.0659
NFATC1	-1.39956	2.5515	-9.02559	2.86007e-16	1.38566e-14	26.3179
CACHD1	-1.12871	4.90099	-8.98241	3.74793e-16	1.80488e-14	26.0514
ANKRA2	0.434156	4.43085	8.97689	3.87969e-16	1.86272e-14	26.0174
HOXA11	-2.19764	-3.90297	-8.9587	4.34684e-16	2.06837e-14	25.9053
ZNF146	-0.558907	6.18392	-8.93926	4.90811e-16	2.32162e-14	25.7857
TLE1	-1.13228	5.49809	-8.93754	4.96119e-16	2.33981e-14	25.7751
NOTCH2	-1.03577	7.2363	-8.84875	8.62905e-16	3.94175e-14	25.2297
ATOH8	1.43006	6.98664	8.8287	9.77472e-16	4.41464e-14	25.1069
RUNX1	-1.54418	2.61591	-8.78595	1.27474e-15	5.64559e-14	24.8453
RUNX2	-1.07411	1.39328	-8.71705	1.95371e-15	8.35185e-14	24.4248
HAND2	-2.76042	-3.3624	-8.70352	2.12426e-15	9.03261e-14	24.3424
GSX1	2.53977	0.0892522	8.68746	2.34588e-15	9.84407e-14	24.2446
ZNF302	-0.506687	5.62926	-8.64002	3.14414e-15	1.29225e-13	23.9562
DVL1	-0.587543	6.3964	-8.61526	3.66242e-15	1.48616e-13	23.8059
CEBPG	-0.554959	5.5132	-8.61377	3.69621e-15	1.49608e-13	23.7969
NAA11	-1.15228	-3.87006	-8.56043	5.13178e-15	2.01095e-13	23.4738
TBP	0.348251	4.20366	8.53775	5.8987e-15	2.27838e-13	23.3367
ZFR2	2.6948	2.96047	8.52355	6.43597e-15	2.47352e-13	23.2509
CREB3L1	2.65156	2.97863	8.49446	7.69228e-15	2.92819e-13	23.0753
CCNB3	1.01163	1.35701	8.48924	7.94208e-15	3.00896e-13	23.0439
UBR4	-0.52735	7.56062	-8.46705	9.09775e-15	3.38267e-13	22.9102
MAF	-0.964956	5.2288	-8.41674	1.23721e-14	4.54723e-13	22.6076
ANK1	1.53213	4.49817	8.41441	1.25491e-14	4.60173e-13	22.5936
USF2	-0.56916	7.07488	-8.41044	1.28565e-14	4.70367e-13	22.5698
ATAD3A	-0.635943	4.83452	-8.40001	1.37015e-14	4.98998e-13	22.5071
ZBTB17	-0.515198	5.0332	-8.3856	1.49597e-14	5.43581e-13	22.4207
CITED4	-1.4445	0.828468	-8.38279	1.52172e-14	5.51685e-13	22.4039
PRPF6	0.555609	7.97296	8.37938	1.55369e-14	5.62001e-13	22.3834
AGL	-0.709539	4.60783	-8.29596	2.58009e-14	9.14646e-13	21.8843
ABTB2	1.4	4.68229	8.27279	2.9692e-14	1.04333e-12	21.7461
MACF1	-0.690542	8.49974	-8.24051	3.61029e-14	1.24668e-12	21.5538
PRDM2	-0.945336	5.65009	-8.13287	6.91182e-14	2.29743e-12	20.915
CIC	-0.56334	6.60982	-8.10612	8.1176e-14	2.68149e-12	20.7569
CEBPZ	0.426445	6.11573	8.08071	9.45558e-14	3.10422e-12	20.6069
TOE1	-0.43032	3.26433	-8.05114	1.12893e-13	3.64203e-12	20.4326
BARHL1	3.10912	-0.956775	8.051	1.12988e-13	3.64203e-12	20.4318
TUT1	0.537842	5.62484	8.02287	1.33712e-13	4.27557e-12	20.2662
PAX5	2.35473	-1.67505	8.01767	1.37933e-13	4.40173e-12	20.2357
AHDC1	-0.54654	6.13967	-8.00389	1.49771e-13	4.76999e-12	20.1547
ZNF557	0.460162	3.33038	8.00263	1.50903e-13	4.78697e-12	20.1473
ZNF507	-0.45493	4.65707	-7.99538	1.57581e-13	4.97582e-12	20.1048
INSM2	2.18139	1.5145	7.97504	1.77925e-13	5.56686e-12	19.9854
WDR3	-0.585212	5.02074	-7.94706	2.1021e-13	6.4881e-12	19.8215
C19orf47	-0.422703	3.40864	-7.94331	2.14965e-13	6.62209e-12	19.7995
ZBTB40	-0.563528	5.3014	-7.93805	2.21803e-13	6.81959e-12	19.7687
AMH	1.82037	2.68178	7.9369	2.23319e-13	6.85302e-12	19.762
HSF2BP	1.22196	2.52045	7.92739	2.36322e-13	7.23817e-12	19.7064
NFE2L1	-0.502556	8.21971	-7.9087	2.64103e-13	8.05481e-12	19.5972
ANKS6	0.732378	5.14403	7.90845	2.64497e-13	8.05481e-12	19.5957
SNAPC2	-0.746032	3.84508	-7.90277	2.73572e-13	8.28384e-12	19.5626
CDKN1A	1.62317	6.6719	7.8507	3.72572e-13	1.10925e-11	19.2591
FOXF2	1.10556	2.93881	7.84	3.96946e-13	1.17308e-11	19.1968
CASKIN2	0.571827	6.8324	7.82718	4.28229e-13	1.26087e-11	19.1223
NUP62	-0.401302	5.82052	-7.82586	4.31594e-13	1.26844e-11	19.1146
IKZF1	-1.23119	2.68759	-7.82105	4.44041e-13	1.30024e-11	19.0866
MED7	0.375085	3.29101	7.80618	4.84837e-13	1.41452e-11	19.0003
MGA	-0.709807	5.06936	-7.8006	5.01067e-13	1.45656e-11	18.9679
ZNF805	-0.393534	3.50876	-7.7957	5.15791e-13	1.49122e-11	18.9395
ZNF329	-0.436314	3.8775	-7.7848	5.50063e-13	1.57889e-11	18.8763
SUPT5H	-0.346379	7.56035	-7.76427	6.20837e-13	1.76933e-11	18.7574
ZFP41	0.466461	5.28032	7.72099	8.00924e-13	2.25841e-11	18.5072
BIN2	-1.13576	2.48552	-7.66173	1.13397e-12	3.13667e-11	18.1658
FOXD3	-2.35046	-2.91786	-7.5794	1.83425e-12	4.89583e-11	17.6936
ARHGAP9	-0.975154	1.96306	-7.5622	2.02751e-12	5.38353e-11	17.5953
DYRK1B	-0.562993	4.36794	-7.5619	2.03105e-12	5.38353e-11	17.5936
ENO1	-0.605071	9.76895	-7.55227	2.1481e-12	5.64865e-11	17.5386
DMAP1	-0.520869	5.54892	-7.54533	2.23653e-12	5.87153e-11	17.499
FOXE1	-1.4673	-3.58466	-7.52652	2.49482e-12	6.49628e-11	17.3917
ANKRD55	2.20254	0.994728	7.52199	2.56124e-12	6.64758e-11	17.3659
TP53	0.92444	5.87279	7.49222	3.04392e-12	7.79908e-11	17.1965
NFYA	0.448035	5.89012	7.47405	3.3816e-12	8.60909e-11	17.0933
ZNF571	-0.503323	2.14727	-7.45554	3.76371e-12	9.52123e-11	16.9882
ZNF257	1.75667	1.00204	7.45154	3.85166e-12	9.72834e-11	16.9656
EPS15	-1.03532	6.42364	-7.44717	3.95035e-12	9.94617e-11	16.9407
GTF2F1	0.360816	7.30219	7.43661	4.19862e-12	1.05381e-10	16.8809
ZNF485	0.788083	1.60652	7.40906	4.92163e-12	1.22375e-10	16.7251
ESRRG	1.26136	3.14534	7.39992	5.18779e-12	1.27997e-10	16.6734
RPA2	-0.401188	5.79862	-7.37932	5.84071e-12	1.42567e-10	16.5571
U2AF2	-0.302848	7.28332	-7.34755	7.01002e-12	1.6879e-10	16.3781
ZNF408	0.520616	4.49068	7.33391	7.58024e-12	1.81427e-10	16.3014
HKR1	-0.314769	4.84381	-7.32477	7.98824e-12	1.90621e-10	16.25
BBS4	-0.387288	4.444	-7.30827	8.77968e-12	2.07647e-10	16.1574
ZNF574	-0.358979	4.51073	-7.29041	9.72372e-12	2.27951e-10	16.0572
ZNF264	-0.41631	4.73149	-7.28855	9.82787e-12	2.29719e-10	16.0468
AP1B1	-0.32902	7.71694	-7.28342	1.01199e-11	2.35169e-10	16.0181
ZNF45	-0.450569	3.43137	-7.24961	1.22735e-11	2.81534e-10	15.8289
SKI	-0.438964	6.89637	-7.24093	1.28955e-11	2.95074e-10	15.7805
BMP2	1.26498	6.50129	7.24086	1.29007e-11	2.95074e-10	15.7801
FOXE3	-0.931142	-3.64996	-7.23824	1.30947e-11	2.98657e-10	15.7654
CUL1	-0.319433	6.28685	-7.22332	1.42551e-11	3.23278e-10	15.6822
ELF4	-1.02372	1.36969	-7.1781	1.84297e-11	4.09811e-10	15.4305
TBX6	1.04279	1.79283	7.17119	1.91657e-11	4.25584e-10	15.3921
LPCAT2	-1.40937	3.43618	-7.15451	2.10654e-11	4.62628e-10	15.2995
TTC31	0.567974	4.43768	7.15253	2.13023e-11	4.6719e-10	15.2885
LHX3	2.40668	-0.731361	7.13677	2.32891e-11	5.07975e-10	15.2011
ZNF876P	1.01069	0.558393	7.13542	2.34677e-11	5.11174e-10	15.1936
SMAD3	-0.743823	6.03996	-7.11899	2.57492e-11	5.58586e-10	15.1027
ANKRD35	-1.68008	1.94038	-7.10944	2.71751e-11	5.85937e-10	15.0499
PER3	-0.909279	5.65755	-7.10933	2.71932e-11	5.85937e-10	15.0493
ZUFSP	0.333237	3.57297	7.10558	2.77745e-11	5.97657e-10	15.0286
GLIS3	-1.37939	3.82009	-7.1021	2.83252e-11	6.07954e-10	15.0093
ZNF606	-0.410821	4.12687	-7.10207	2.83291e-11	6.07954e-10	15.0092
SF3A2	0.679665	6.50696	7.08901	3.04937e-11	6.52655e-10	14.9371
AMFR	-0.292071	7.55881	-7.05184	3.7585e-11	7.87562e-10	14.7322
RNF112	0.868325	6.17379	7.0504	3.78899e-11	7.92911e-10	14.7243
APBB1IP	-1.34895	3.77163	-7.04923	3.81412e-11	7.97126e-10	14.7179
ZFP30	-0.456263	3.89138	-7.04538	3.8975e-11	8.13488e-10	14.6967
ZBTB9	0.380742	4.18143	7.03388	4.15742e-11	8.60995e-10	14.6334
LMO4	-0.818374	6.75382	-7.02942	4.26253e-11	8.78213e-10	14.609
ZNF529	-0.387436	4.5509	-7.02698	4.32133e-11	8.89181e-10	14.5956
THAP3	-0.574325	4.12053	-6.9877	5.38456e-11	1.08879e-09	14.3802
DUS3L	0.663484	5.09107	6.98631	5.42639e-11	1.09542e-09	14.3726
WDR47	-0.91917	5.69272	-6.98345	5.51396e-11	1.11169e-09	14.3569
ZNF576	-0.369455	3.66939	-6.9768	5.72262e-11	1.15086e-09	14.3205
TSC22D2	-0.55116	4.27702	-6.95336	6.5226e-11	1.29867e-09	14.1924
SCRT1	1.58271	5.31022	6.94739	6.74311e-11	1.33758e-09	14.1599
AKT2	-0.359588	6.39433	-6.93289	7.31072e-11	1.43592e-09	14.0808
RNF220	-0.607197	6.42673	-6.87808	9.9126e-11	1.90713e-09	13.7828
ZFYVE9	-0.635546	5.52072	-6.86938	1.04026e-10	1.99495e-09	13.7355
TRIM21	0.706808	3.23595	6.86028	1.094e-10	2.09094e-09	13.6863
ZNF155	-0.402135	2.85188	-6.86018	1.09465e-10	2.09094e-09	13.6857
TBX5	3.09348	0.0292315	6.85216	1.14427e-10	2.18052e-09	13.6423
CCNL2	-0.783912	6.17424	-6.84522	1.18909e-10	2.25785e-09	13.6047
CNOT3	-0.32329	5.24431	-6.83437	1.26255e-10	2.38602e-09	13.546
ZNF830	0.288675	4.63681	6.81365	1.41556e-10	2.66258e-09	13.4341
ERF	-0.538427	5.73866	-6.79536	1.56565e-10	2.92426e-09	13.3355
TAL1	-0.843583	3.10668	-6.79043	1.60876e-10	2.99428e-09	13.309
BUB3	0.372035	6.53973	6.78086	1.69571e-10	3.15245e-09	13.2575
ZNF474	-0.923231	-2.32871	-6.7777	1.72543e-10	3.20398e-09	13.2405
ZNF720	0.418885	4.17365	6.77288	1.77182e-10	3.26733e-09	13.2145
CARD11	-1.04012	2.20388	-6.76309	1.86972e-10	3.4281e-09	13.1619
CLSTN1	-0.667916	9.02534	-6.76196	1.88143e-10	3.44563e-09	13.1558
SPEN	-0.533379	7.12894	-6.72323	2.32654e-10	4.20301e-09	12.9482
ZNF30	-0.382331	2.71545	-6.70506	2.56969e-10	4.60585e-09	12.851
NR1H3	0.508529	4.26243	6.69571	2.70447e-10	4.82579e-09	12.801
PCBP3	0.736451	4.55084	6.68861	2.81135e-10	4.98866e-09	12.7631
ASF1A	0.400599	5.70376	6.6829	2.90033e-10	5.12381e-09	12.7326
PLXNB3	0.815888	7.4327	6.65752	3.33067e-10	5.80074e-09	12.5974
HDAC6	0.378845	6.83837	6.65146	3.44235e-10	5.96924e-09	12.5651
TMEM68	0.307201	4.32137	6.6405	3.65381e-10	6.32219e-09	12.5069
IRF3	-0.568947	4.54673	-6.63213	3.82389e-10	6.551e-09	12.4624
ZDHHC19	-1.14956	-2.37674	-6.62985	3.87149e-10	6.60959e-09	12.4503
MLL4	-0.394088	5.69219	-6.62243	4.03062e-10	6.85549e-09	12.411
ZBTB3	0.471258	3.07416	6.61145	4.27806e-10	7.24552e-09	12.3527
ZNF584	-0.376881	3.36469	-6.58544	4.92565e-10	8.21182e-09	12.215
ZNF304	-0.434599	3.82272	-6.58012	5.06933e-10	8.425e-09	12.1869
MORF4L1	-0.378495	7.89664	-6.57147	5.31222e-10	8.8195e-09	12.1412
PLAG1	-1.07016	0.351012	-6.55067	5.94347e-10	9.79631e-09	12.0315
ZMAT3	0.865536	4.51321	6.52882	6.68632e-10	1.08971e-08	11.9164
GLI3	-0.98979	3.22037	-6.51298	7.28126e-10	1.17708e-08	11.8332
ZIC5	-0.994976	0.990214	-6.50401	7.64109e-10	1.2278e-08	11.7861
TMEM67	-0.595725	2.72245	-6.50248	7.70411e-10	1.23544e-08	11.7781
ZNF626	0.507096	4.37385	6.49712	7.92946e-10	1.26523e-08	11.7499
TRIP4	0.763989	3.52474	6.49302	8.10591e-10	1.28953e-08	11.7284
IRF8	-1.06567	3.33237	-6.49211	8.14542e-10	1.29452e-08	11.7237
CASZ1	-1.26588	1.73267	-6.45156	1.01222e-09	1.58351e-08	11.5115
RRN3	0.404593	6.44073	6.44495	1.04864e-09	1.63409e-08	11.477
PRDM16	-1.08019	3.00877	-6.44438	1.05181e-09	1.63743e-08	11.4741
NFKBIB	-0.629334	4.34401	-6.44254	1.06224e-09	1.65205e-08	11.4644
VAX2	1.19331	3.644	6.42188	1.18609e-09	1.83042e-08	11.3568
ZNF333	0.430528	4.78022	6.41163	1.25272e-09	1.92952e-08	11.3034
ZNF263	0.318719	5.46726	6.40315	1.31058e-09	2.00512e-08	11.2594
ZNF566	-0.379415	3.70248	-6.39615	1.36038e-09	2.07338e-08	11.223
ZNF615	-0.461414	3.41233	-6.38993	1.40615e-09	2.13907e-08	11.1907
ZFP62	0.37362	5.08717	6.37757	1.50162e-09	2.27996e-08	11.1266
AR	-1.72399	0.441424	-6.3754	1.51901e-09	2.29981e-08	11.1153
ZNF335	0.378277	4.93397	6.36548	1.60114e-09	2.4014e-08	11.0639
TGFB1	-0.880322	4.87363	-6.35318	1.70909e-09	2.55791e-08	11.0003
ZNF33B	0.590161	4.68292	6.31969	2.04058e-09	2.99036e-08	10.8273
TET1	0.868944	3.20384	6.31948	2.04278e-09	2.99085e-08	10.8263
NR1H2	-0.408546	5.91657	-6.30309	2.22743e-09	3.23453e-08	10.7419
MEF2A	-0.577832	6.2019	-6.26816	2.67748e-09	3.84415e-08	10.5624
ID3	-1.18617	6.62932	-6.26019	2.79202e-09	3.99631e-08	10.5216
ZNF326	-0.353853	4.68892	-6.24675	2.99612e-09	4.25795e-08	10.4528
PSPC1	-0.276965	5.64206	-6.23717	3.15062e-09	4.46561e-08	10.4037
MED25	-0.345297	5.35686	-6.23671	3.15809e-09	4.47223e-08	10.4014
ASCC3	0.552151	5.86163	6.23122	3.25044e-09	4.58676e-08	10.3733
TOMM34	-0.49474	5.24076	-6.22162	3.41796e-09	4.80196e-08	10.3243
ZCCHC7	0.397788	4.28841	6.2191	3.46336e-09	4.86147e-08	10.3115
TGIF1	-0.817042	3.09944	-6.21847	3.47484e-09	4.87331e-08	10.3083
COPS4	-0.332422	5.6259	-6.20731	3.6837e-09	5.15266e-08	10.2514
SMARCA1	-0.37642	6.4796	-6.20493	3.72983e-09	5.20354e-08	10.2392
CARD8	-0.474829	4.69075	-6.1826	4.19115e-09	5.77656e-08	10.1256
ZNF419	-0.356223	3.34013	-6.17708	4.31336e-09	5.92568e-08	10.0976
CLIP3	-0.486712	8.67571	-6.15932	4.73139e-09	6.43791e-08	10.0074
CLGN	0.879502	3.6224	6.15912	4.7364e-09	6.43925e-08	10.0064
VAV1	-1.06267	2.33036	-6.15116	4.9366e-09	6.68301e-08	9.96605
RNASE2	-1.55402	-0.755367	-6.13782	5.29096e-09	7.12652e-08	9.89852
TRIB3	0.877579	3.80216	6.12842	5.55559e-09	7.45783e-08	9.85097
ZNF416	-0.361934	2.45153	-6.12257	5.72667e-09	7.66176e-08	9.82142
PRR3	0.422014	5.41902	6.10376	6.31293e-09	8.37603e-08	9.72648
ZNF423	0.603745	5.91821	6.09451	6.62219e-09	8.75004e-08	9.6799
ZNF565	-0.451718	1.8453	-6.07864	7.18798e-09	9.42751e-08	9.60006
DDB1	-0.227797	8.65651	-6.07261	7.41527e-09	9.70175e-08	9.56975
PLEK	-1.01076	3.05641	-6.05634	8.06414e-09	1.05163e-07	9.48806
SUPT3H	0.475915	3.25673	6.04489	8.55384e-09	1.10826e-07	9.43067
ZNF569	-0.3788	3.39357	-6.03951	8.79367e-09	1.13657e-07	9.40375
FOXP3	0.795298	-0.459069	6.03321	9.08318e-09	1.17209e-07	9.37221
ZNF223	-0.437368	2.40443	-6.02545	9.45262e-09	1.21498e-07	9.3334
MLXIPL	-1.57943	2.18413	-6.01918	9.76173e-09	1.25157e-07	9.30208
NFRKB	-0.339295	5.15424	-6.01762	9.84036e-09	1.26064e-07	9.29427
ZNF547	-0.444403	1.94481	-6.01664	9.88992e-09	1.26597e-07	9.28938
ZNF230	-0.382419	1.99867	-6.01094	1.01832e-08	1.29832e-07	9.26093
ZSCAN18	-0.444816	6.79735	-6.01036	1.02137e-08	1.30117e-07	9.25802
ZNF71	-0.327688	3.15547	-6.00533	1.04805e-08	1.33198e-07	9.23293
ZNF780A	-0.389379	3.76442	-5.99914	1.08176e-08	1.37137e-07	9.20211
ARPC1B	-0.811201	4.96684	-5.99639	1.09712e-08	1.38881e-07	9.1884
TRIM4	0.46269	5.62386	5.98721	1.1499e-08	1.45103e-07	9.14267
ZNF341	0.408019	3.05686	5.97613	1.21691e-08	1.52835e-07	9.08756
ZNF343	0.382947	3.74785	5.96844	1.26568e-08	1.58214e-07	9.04932
HR	0.847507	5.76104	5.96461	1.29062e-08	1.60955e-07	9.03033
ARHGAP25	-0.688247	2.93709	-5.95131	1.38119e-08	1.71315e-07	8.96435
TRIM52	0.484602	3.62156	5.94885	1.39866e-08	1.73078e-07	8.95212
BATF2	0.826093	2.22448	5.9471	1.41115e-08	1.74355e-07	8.94347
SALL4	1.36788	-1.28517	5.94224	1.44649e-08	1.78307e-07	8.91941
NEUROD1	1.21092	2.67405	5.94015	1.46201e-08	1.79847e-07	8.90903
ZDHHC11	0.992662	2.61067	5.92042	1.61623e-08	1.96653e-07	8.81148
FOXP2	-1.82902	0.0175309	-5.91716	1.64323e-08	1.99332e-07	8.79537
TCEAL8	0.223978	5.99102	5.91547	1.65743e-08	2.00902e-07	8.787
ZNF98	1.25024	0.0451972	5.90506	1.74727e-08	2.10674e-07	8.73566
BRAP	0.241939	5.46141	5.89174	1.86935e-08	2.24547e-07	8.66998
TFEC	-0.984451	1.43896	-5.88361	1.94781e-08	2.3327e-07	8.63001
ZNF324	-0.414338	3.42281	-5.88288	1.95507e-08	2.33787e-07	8.62639
SETDB1	0.398589	5.94597	5.88196	1.9642e-08	2.34531e-07	8.62186
TBL1XR1	-0.276573	6.92885	-5.87422	2.04261e-08	2.42805e-07	8.5838
JUN	-0.933181	7.15211	-5.86813	2.10638e-08	2.49828e-07	8.55391
TTC14	0.613643	5.85174	5.86709	2.11748e-08	2.50864e-07	8.5488
KANK2	-0.716262	5.02424	-5.86391	2.15182e-08	2.54651e-07	8.53316
ZNF563	0.481542	1.12757	5.85801	2.21681e-08	2.6176e-07	8.50423
YAP1	-1.06353	4.81857	-5.85258	2.27846e-08	2.68445e-07	8.47757
SSBP2	-0.726778	4.18577	-5.84319	2.38886e-08	2.80008e-07	8.43157
GRIP1	0.970416	2.17753	5.83562	2.4816e-08	2.88971e-07	8.39456
TRIM68	0.372485	4.49378	5.8345	2.49569e-08	2.90401e-07	8.38905
ZNF140	0.339891	4.43509	5.82143	2.66533e-08	3.08345e-07	8.32514
CLIC4	-0.605638	7.8338	-5.81999	2.6846e-08	3.1035e-07	8.31814
CELF3	1.03701	6.13381	5.81747	2.71884e-08	3.13628e-07	8.30582
CARD9	-0.890302	1.26325	-5.80998	2.82303e-08	3.23082e-07	8.26928
HEY1	0.756236	7.95495	5.80983	2.82513e-08	3.23091e-07	8.26855
AKAP13	-0.443829	6.6132	-5.80873	2.84084e-08	3.2426e-07	8.26317
ARMCX2	-0.772434	5.20502	-5.79878	2.98617e-08	3.38602e-07	8.21468
SUV39H1	0.40246	4.02713	5.79	3.12057e-08	3.5334e-07	8.17191
ZNF43	0.474919	4.91363	5.77487	3.36605e-08	3.77261e-07	8.09834
RNF113A	0.395818	4.25227	5.77485	3.36634e-08	3.77261e-07	8.09826
TCFL5	-1.04192	4.15471	-5.72981	4.21439e-08	4.65973e-07	7.88004
IRF5	-0.867455	2.95169	-5.70949	4.66239e-08	5.10563e-07	7.78195
PSMC2	-0.242502	6.11514	-5.70461	4.77664e-08	5.22002e-07	7.75844
CEP70	-0.599563	4.14193	-5.70393	4.79273e-08	5.23402e-07	7.75518
ZNF331	-0.839839	4.29765	-5.6942	5.02965e-08	5.47406e-07	7.70834
ETS1	0.829444	6.60313	5.69249	5.07246e-08	5.50941e-07	7.70011
ZC3H10	0.347885	3.65563	5.67844	5.43792e-08	5.85859e-07	7.63258
TAX1BP1	-0.255973	7.56276	-5.65946	5.97264e-08	6.3788e-07	7.54155
BHLHE41	-1.07343	5.87907	-5.64862	6.30096e-08	6.69367e-07	7.48962
ZNF226	-0.331986	4.08838	-5.64311	6.47444e-08	6.86428e-07	7.46327
HDAC4	0.536755	6.85346	5.63897	6.6076e-08	6.99155e-07	7.44351
TSG101	0.279799	6.36604	5.63701	6.67197e-08	7.05033e-07	7.43411
ERI2	0.365789	3.92435	5.63528	6.7288e-08	7.10568e-07	7.42588
ARMCX1	0.254086	5.75582	5.63373	6.7806e-08	7.15566e-07	7.41844
TSHZ3	-0.530285	4.21951	-5.62486	7.08287e-08	7.45006e-07	7.37613
MKL1	-0.28877	6.05213	-5.61012	7.61502e-08	7.94706e-07	7.30585
ZNF560	-2.36465	-0.810704	-5.60926	7.64721e-08	7.97461e-07	7.30176
EIF3K	-0.44739	6.56083	-5.59403	8.24007e-08	8.55469e-07	7.22934
ZNF57	0.353738	2.14387	5.58392	8.65849e-08	8.9542e-07	7.1813
MAML3	-0.573535	2.36486	-5.58356	8.67392e-08	8.96436e-07	7.17957
MYT1	1.18699	6.14158	5.5607	9.69905e-08	9.93391e-07	7.07126
ZNF821	0.404389	5.0283	5.55993	9.73547e-08	9.95846e-07	7.06762
MDM2	0.282322	6.33829	5.55973	9.74517e-08	9.96201e-07	7.06666
UNK	0.354269	5.86209	5.55027	1.02055e-07	1.03729e-06	7.02191
ZNF691	-0.386515	3.05723	-5.55012	1.02129e-07	1.03738e-06	7.02121
DUSP12	0.316292	4.3302	5.54288	1.05795e-07	1.07053e-06	6.98702
ZNF224	-0.427859	2.85799	-5.52464	1.15613e-07	1.16326e-06	6.901
OSR2	-1.38193	-3.45463	-5.52012	1.18184e-07	1.18388e-06	6.87968
ZNF544	-0.286299	3.98012	-5.51752	1.19684e-07	1.19594e-06	6.86746
WIZ	-0.293732	6.24825	-5.51083	1.23634e-07	1.2308e-06	6.83599
ECD	0.293894	4.83541	5.4955	1.33174e-07	1.31513e-06	6.76396
SIX5	-0.694776	2.16429	-5.49484	1.33601e-07	1.31853e-06	6.76086
AAAS	0.364564	5.49919	5.49169	1.35655e-07	1.33797e-06	6.74608
ETS2	-0.580646	6.00103	-5.48866	1.37655e-07	1.35686e-06	6.7319
TAF9B	0.267017	6.21587	5.48823	1.37946e-07	1.35889e-06	6.72986
ZNF502	0.381189	3.67347	5.48738	1.38511e-07	1.3628e-06	6.72589
ZNF383	-0.399911	1.87825	-5.48621	1.39303e-07	1.36973e-06	6.72037
ZNF135	0.474022	3.09247	5.48458	1.40403e-07	1.37801e-06	6.71275
ZNF506	0.295207	4.84657	5.48297	1.41498e-07	1.3879e-06	6.70522
ZNF384	0.318806	6.2828	5.47279	1.48637e-07	1.44374e-06	6.65754
UNKL	0.379278	5.25581	5.47122	1.49768e-07	1.45385e-06	6.6502
ZNF219	0.717857	6.09934	5.47032	1.50424e-07	1.45845e-06	6.64596
ZNRF2	-0.42254	2.98121	-5.46934	1.51137e-07	1.46359e-06	6.64138
ZNF555	0.442981	2.6179	5.45523	1.61784e-07	1.55817e-06	6.57545
SSBP3	-0.487932	5.47762	-5.44441	1.70439e-07	1.63172e-06	6.52497
CDK5R2	1.13535	5.00546	5.43197	1.8095e-07	1.72306e-06	6.46702
MLLT3	0.433725	4.61056	5.41858	1.92975e-07	1.83103e-06	6.40473
SNAI3	-0.624372	0.827103	-5.41343	1.97796e-07	1.8679e-06	6.38084
GLIS2	0.564358	6.22147	5.41143	1.99707e-07	1.88433e-06	6.37153
KANK3	0.565743	3.70416	5.40799	2.03022e-07	1.90937e-06	6.35559
MCM6	0.416377	5.23654	5.40217	2.08763e-07	1.9576e-06	6.3286
TMCO7	0.290279	4.89919	5.39847	2.12503e-07	1.99033e-06	6.31141
TRPV2	-0.635372	2.42772	-5.39524	2.15807e-07	2.01655e-06	6.29648
PRMT3	0.429161	5.26334	5.37251	2.40575e-07	2.22975e-06	6.19132
ZNF763	0.4766	1.87741	5.37178	2.41416e-07	2.23625e-06	6.18795
HMGB3	0.460557	5.76544	5.35998	2.55382e-07	2.35199e-06	6.13353
IRX3	1.33558	1.8451	5.35485	2.61699e-07	2.406e-06	6.10989
ZNF85	0.585899	2.99796	5.35387	2.62927e-07	2.4159e-06	6.10536
ZSCAN5A	-0.348929	1.48973	-5.35354	2.63338e-07	2.41829e-06	6.10385
SFPQ	-0.282239	7.64508	-5.35005	2.67745e-07	2.45172e-06	6.08779
ZNF32	0.359017	5.87073	5.33687	2.85066e-07	2.59843e-06	6.02715
TADA1	0.270968	4.7961	5.33531	2.87189e-07	2.61479e-06	6.01997
ZNF526	-0.314547	3.02909	-5.33148	2.92459e-07	2.66126e-06	6.00238
TUB	0.422366	7.74941	5.32518	3.01334e-07	2.73424e-06	5.97347
GMEB2	0.244848	4.77362	5.32067	3.07855e-07	2.78708e-06	5.95276
WDR89	0.320792	4.05653	5.32009	3.08702e-07	2.79317e-06	5.9501
ZNF567	-0.442044	2.52888	-5.31846	3.11096e-07	2.81324e-06	5.94263
HOXA7	-1.46156	-3.61646	-5.30735	3.27901e-07	2.94687e-06	5.89175
ASB16	0.762978	-0.130921	5.30454	3.32297e-07	2.97968e-06	5.87887
RARG	0.655969	3.43895	5.30003	3.39463e-07	3.03373e-06	5.85824
XAB2	0.386314	6.55112	5.29738	3.43739e-07	3.06518e-06	5.84614
WDR25	0.366207	3.99397	5.2901	3.55782e-07	3.16541e-06	5.81285
TRPC1	0.33764	4.51135	5.28816	3.59051e-07	3.19272e-06	5.804
BOLA1	0.409905	4.16329	5.2878	3.59659e-07	3.19457e-06	5.80237
ZFP37	0.486054	3.65325	5.27724	3.78047e-07	3.33934e-06	5.75416
RORC	1.03516	-2.25887	5.27438	3.83164e-07	3.38183e-06	5.74117
MYT1L	1.77332	4.96603	5.26873	3.93517e-07	3.45689e-06	5.7154
EN2	-1.31796	-0.652562	-5.26777	3.95295e-07	3.4706e-06	5.71104
CACNA2D4	-0.823017	0.417396	-5.26682	3.97065e-07	3.48424e-06	5.70672
MNDA	-0.906362	2.53729	-5.26358	4.03163e-07	3.53193e-06	5.69199
BRD8	0.255546	6.59563	5.24874	4.32308e-07	3.76457e-06	5.62453
ZNF274	-0.318572	4.45881	-5.24304	4.44042e-07	3.85834e-06	5.59865
REST	-1.08499	1.8921	-5.22748	4.77667e-07	4.12584e-06	5.52812
SPI1	-0.883995	3.78713	-5.22714	4.78429e-07	4.1302e-06	5.52658
ING5	0.43621	5.47486	5.22548	4.82175e-07	4.15763e-06	5.51905
ZNF222	-0.321263	2.18213	-5.22482	4.83669e-07	4.16419e-06	5.51606
CREBL2	-0.373218	6.13141	-5.22404	4.85421e-07	4.17478e-06	5.51257
ASB12	0.985578	-2.48648	5.22264	4.88616e-07	4.19774e-06	5.50623
RIOK2	0.256987	4.75891	5.21932	4.96277e-07	4.25897e-06	5.4912
ZNF568	-0.389694	2.9278	-5.21533	5.0563e-07	4.32532e-06	5.47316
ZNF134	-0.394467	3.40838	-5.21119	5.15511e-07	4.40185e-06	5.45447
ZFP14	-0.370457	3.73525	-5.21069	5.16722e-07	4.40841e-06	5.4522
ZBTB8B	1.14546	1.362	5.20647	5.27013e-07	4.47947e-06	5.43315
PRDM13	-0.410077	-4.46914	-5.20345	5.34504e-07	4.54073e-06	5.41952
NRG1	1.46252	0.982274	5.20199	5.38171e-07	4.56945e-06	5.41292
ADAP2	-0.662346	3.20623	-5.20168	5.38937e-07	4.57162e-06	5.41154
TRAF7	-0.279497	6.28927	-5.20001	5.43176e-07	4.59748e-06	5.40397
ANKMY1	0.382098	3.40282	5.18551	5.81184e-07	4.89051e-06	5.33866
SART3	0.206993	6.56943	5.18059	5.94647e-07	4.99591e-06	5.31654
CCT4	0.261813	7.53358	5.17742	6.03493e-07	5.06491e-06	5.30228
CD74	-1.10665	8.38167	-5.17187	6.19296e-07	5.18936e-06	5.27733
TRIM17	0.799262	1.66584	5.17059	6.22977e-07	5.21747e-06	5.2716
PAN2	0.443209	5.74025	5.16671	6.34338e-07	5.30707e-06	5.25416
APBA3	0.449055	3.7746	5.16598	6.3648e-07	5.3222e-06	5.2509
GMEB1	-0.354404	2.49369	-5.15796	6.60641e-07	5.49835e-06	5.21493
ZNF697	-0.48647	2.58199	-5.15721	6.6295e-07	5.5147e-06	5.21156
UBE2L3	-0.227284	6.9096	-5.14682	6.95693e-07	5.76906e-06	5.16503
CASP9	-0.568612	5.11103	-5.14334	7.07015e-07	5.8508e-06	5.14945
COL11A2	0.894088	4.34455	5.14277	7.08877e-07	5.86014e-06	5.14691
ITGB3BP	-0.516311	2.06301	-5.14196	7.11539e-07	5.87378e-06	5.14329
MRRF	0.289571	4.03752	5.14194	7.11629e-07	5.87378e-06	5.14317
TAF1D	0.397608	5.1946	5.14096	7.14864e-07	5.8944e-06	5.13879
UBE2N	-0.219532	6.82695	-5.14056	7.16178e-07	5.902e-06	5.13702
NKX3-1	0.657684	1.18555	5.13197	7.45235e-07	6.11329e-06	5.09864
TERF2	0.17069	6.29863	5.12778	7.59852e-07	6.22362e-06	5.07989
WDR24	0.355428	5.06429	5.12659	7.64048e-07	6.25478e-06	5.07458
HIVEP3	-0.664396	2.84824	-5.12032	7.86498e-07	6.42869e-06	5.04663
VPS8	-0.216841	5.762	-5.1084	8.31005e-07	6.7545e-06	4.99352
POU3F3	0.453015	5.06017	5.10715	8.35794e-07	6.78308e-06	4.98798
CARM1	-0.284188	5.35752	-5.09604	8.79711e-07	7.08912e-06	4.93858
RYBP	-0.369447	5.29018	-5.09259	8.93806e-07	7.19183e-06	4.92324
LYL1	-0.795593	2.05845	-5.09138	8.98785e-07	7.22099e-06	4.91788
ZNF138	0.396507	4.23754	5.08351	9.31955e-07	7.47621e-06	4.88293
CELF6	0.742757	4.07836	5.07908	9.51107e-07	7.6222e-06	4.86331
ZNF843	0.654449	1.75848	5.0703	9.90265e-07	7.90038e-06	4.8244
TIGD6	0.282102	3.28077	5.06824	9.99644e-07	7.95535e-06	4.81531
MBNL1	-0.297907	6.49563	-5.06785	1.00143e-06	7.96562e-06	4.81359
ZNF461	-0.351666	2.66152	-5.06433	1.01776e-06	8.08743e-06	4.798
SART1	0.371061	6.91007	5.05883	1.04374e-06	8.26924e-06	4.77369
KLF11	-0.517741	2.82457	-5.05628	1.05602e-06	8.34994e-06	4.76242
INSM1	0.906444	3.73058	5.04048	1.13518e-06	8.9317e-06	4.69273
JDP2	-0.407416	4.20048	-5.04023	1.13648e-06	8.93728e-06	4.69162
HHEX	-0.704681	1.55849	-5.03692	1.15383e-06	9.05233e-06	4.67702
TTC13	0.276235	4.69137	5.0139	1.28159e-06	9.97565e-06	4.57581
DLX3	1.29306	-1.31151	5.00716	1.32153e-06	1.02766e-05	4.54624
OSR1	-1.39015	-0.366662	-5.00059	1.36163e-06	1.05474e-05	4.51743
TP53BP2	-0.378577	6.91319	-4.9974	1.38152e-06	1.06859e-05	4.50347
NR4A2	-0.890289	2.3238	-4.99044	1.42588e-06	1.09971e-05	4.47302
BRPF3	0.460014	6.29073	4.98931	1.43319e-06	1.10482e-05	4.46809
MEIS3	-0.496065	5.57375	-4.97748	1.51226e-06	1.16129e-05	4.41636
ZBTB24	0.296295	4.18233	4.96228	1.61999e-06	1.23748e-05	4.35009
NFKBIL1	0.433298	5.49514	4.959	1.64415e-06	1.25414e-05	4.33584
ANKRD22	-1.68531	0.74617	-4.95694	1.65954e-06	1.26346e-05	4.32687
TTF2	-0.568655	2.05601	-4.95573	1.66866e-06	1.2698e-05	4.32159
RHOA	-0.234819	8.89139	-4.94497	1.7517e-06	1.32105e-05	4.27483
MEIS1	0.426293	3.59601	4.94287	1.76844e-06	1.33116e-05	4.26567
SOHLH2	1.17408	0.892267	4.94167	1.77804e-06	1.33776e-05	4.26046
VDR	-1.01138	-1.3835	-4.93445	1.83684e-06	1.37746e-05	4.22914
NONO	0.388201	8.69485	4.91644	1.99184e-06	1.48257e-05	4.15117
ADRB2	-0.815616	1.71209	-4.91605	1.99533e-06	1.48382e-05	4.14948
SERTAD1	-0.722443	3.07079	-4.90935	2.05633e-06	1.52489e-05	4.1205
NKX2-2	0.683424	4.78996	4.88922	2.25055e-06	1.6513e-05	4.03367
TNKS	0.425568	7.53508	4.88674	2.27564e-06	1.66665e-05	4.023
KCMF1	-0.188514	5.86609	-4.8817	2.32752e-06	1.70075e-05	4.00132
ZKSCAN3	0.372091	2.22619	4.87018	2.45047e-06	1.78407e-05	3.95181
TADA3	0.254367	7.11399	4.8627	2.53361e-06	1.8354e-05	3.91972
WDR27	0.537577	3.22278	4.85999	2.56443e-06	1.85437e-05	3.90809
VPS72	0.292437	6.39424	4.85822	2.58471e-06	1.8665e-05	3.90051
ZBTB48	-0.345423	3.93367	-4.85624	2.60764e-06	1.87966e-05	3.89202
CAMTA1	-0.518618	6.03745	-4.85378	2.63637e-06	1.89525e-05	3.88149
ZNF18	0.239578	3.59044	4.84878	2.69575e-06	1.9362e-05	3.86007
ANKAR	0.617294	0.696021	4.84394	2.7544e-06	1.973e-05	3.83938
TRIM47	0.692759	6.54205	4.842	2.77831e-06	1.98746e-05	3.83107
POLE4	-0.575357	4.16612	-4.83325	2.88845e-06	2.06071e-05	3.7937
RCOR2	0.744243	6.1564	4.82168	3.04058e-06	2.15769e-05	3.74436
UBE2K	-0.337745	6.4544	-4.81568	3.12256e-06	2.2139e-05	3.71879
TIPARP	-0.694415	5.66959	-4.81311	3.15835e-06	2.23531e-05	3.70784
ZNF513	0.246304	5.24564	4.81225	3.17031e-06	2.24279e-05	3.70421
HES6	0.798133	8.50942	4.8081	3.22909e-06	2.28134e-05	3.68656
ZNF681	0.588549	3.93933	4.80595	3.26002e-06	2.30116e-05	3.67739
ANP32A	-0.260736	7.13903	-4.80039	3.34107e-06	2.35318e-05	3.6538
PURG	0.425993	3.49068	4.79811	3.37497e-06	2.37496e-05	3.6441
DVL2	0.358993	5.80272	4.79763	3.3821e-06	2.37893e-05	3.64207
ZFYVE20	0.256671	7.32897	4.79233	3.46221e-06	2.43207e-05	3.61958
SP100	-0.617095	3.41309	-4.79101	3.48254e-06	2.44313e-05	3.61396
INO80C	0.408009	3.72022	4.78792	3.53023e-06	2.47333e-05	3.60089
LMX1A	-1.59222	-2.85365	-4.78772	3.53332e-06	2.47422e-05	3.60005
KANK1	0.5122	7.36003	4.78509	3.57458e-06	2.50001e-05	3.5889
HSF2	0.251425	4.9926	4.77419	3.75054e-06	2.60938e-05	3.54275
ASCL2	-0.810645	-1.6607	-4.7716	3.79357e-06	2.63359e-05	3.53179
VASP	-0.454861	4.37664	-4.76509	3.90372e-06	2.69834e-05	3.5043
NFKBID	-0.907916	0.0869112	-4.76433	3.91676e-06	2.70619e-05	3.5011
STAT5A	-0.653218	3.41921	-4.75939	4.00284e-06	2.75495e-05	3.48022
ZNF785	0.355918	4.35616	4.75366	4.10481e-06	2.81664e-05	3.45607
PCGF2	0.493094	6.30767	4.75168	4.14052e-06	2.83749e-05	3.44776
ERBB2	0.344887	5.23432	4.74754	4.21649e-06	2.88831e-05	3.4303
UBTF	0.240535	7.66604	4.74666	4.23271e-06	2.89818e-05	3.42661
IRX5	-1.34456	-2.62079	-4.74001	4.35799e-06	2.97251e-05	3.39861
TLE4	-0.655847	4.92536	-4.73781	4.40026e-06	2.99495e-05	3.38935
CIITA	-1.05911	1.27227	-4.72486	4.65665e-06	3.15587e-05	3.33499
ANAPC2	0.295795	6.03551	4.72387	4.67692e-06	3.16573e-05	3.33082
ATMIN	-0.199498	6.73715	-4.71891	4.77922e-06	3.23088e-05	3.31006
THAP6	0.314558	3.52374	4.71751	4.80853e-06	3.24931e-05	3.30419
TRIM66	0.470667	4.11751	4.71721	4.81501e-06	3.25232e-05	3.3029
ZNF580	-0.459884	4.11924	-4.7159	4.84245e-06	3.26809e-05	3.29745
STAT6	-0.548837	4.42494	-4.71231	4.91894e-06	3.31412e-05	3.28241
ACBD6	0.298562	4.97092	4.70803	5.01164e-06	3.37089e-05	3.26449
POU3F1	-0.979757	0.433365	-4.70689	5.03667e-06	3.38488e-05	3.25971
ZNF671	-0.261724	3.84145	-4.70329	5.11631e-06	3.42975e-05	3.24466
VGLL2	-0.695816	-4.1791	-4.68939	5.43549e-06	3.62396e-05	3.18661
SIAH2	-0.219852	4.49685	-4.68614	5.51273e-06	3.67086e-05	3.17308
FOXG1	0.990814	5.66689	4.6819	5.61514e-06	3.73129e-05	3.15542
PBXIP1	-0.692409	7.81977	-4.67555	5.77205e-06	3.82284e-05	3.12899
EPAS1	0.507411	8.22337	4.67066	5.89595e-06	3.89683e-05	3.10862
ZSCAN22	-0.276732	2.07718	-4.66203	6.12057e-06	4.03133e-05	3.07277
MCM4	0.45959	5.72836	4.6575	6.2417e-06	4.10668e-05	3.05398
CERK	-0.333048	6.14776	-4.63985	6.7364e-06	4.40677e-05	2.98087
XPNPEP3	0.30391	3.06545	4.63415	6.90402e-06	4.50537e-05	2.95732
ARHGEF1	-0.46267	5.57069	-4.62861	7.07076e-06	4.60103e-05	2.93445
KCNIP3	0.673401	7.01474	4.62771	7.09834e-06	4.61522e-05	2.93072
EAF2	-0.596618	1.58899	-4.61048	7.64457e-06	4.91836e-05	2.85969
RBM22	0.203576	6.36622	4.60268	7.90477e-06	5.07556e-05	2.82763
ZNF549	-0.272668	3.3989	-4.59863	8.0433e-06	5.15416e-05	2.81099
BIRC7	0.955116	-0.786599	4.58993	8.34865e-06	5.32847e-05	2.7753
ARTN	-0.697925	-1.34183	-4.5883	8.40725e-06	5.36373e-05	2.7686
ZBTB47	0.347227	7.68854	4.58007	8.70871e-06	5.53618e-05	2.73487
PQBP1	0.34593	6.395	4.57774	8.79583e-06	5.58046e-05	2.72534
U2AF1	0.340774	6.6143	4.57311	8.97143e-06	5.67162e-05	2.70641
LHX1	-1.56961	-3.04738	-4.56551	9.26733e-06	5.83331e-05	2.67535
DNMT3B	0.540416	1.00334	4.56347	9.34819e-06	5.88028e-05	2.66703
TAF4	0.290426	4.78001	4.55929	9.51646e-06	5.97131e-05	2.64996
SLC22A4	0.561008	2.5583	4.54536	1.00977e-05	6.30118e-05	2.59322
PIAS4	0.283024	4.11019	4.54063	1.03029e-05	6.40447e-05	2.57397
EGF	-0.909895	0.418397	-4.53847	1.0398e-05	6.45606e-05	2.56517
ZNF420	-0.406716	3.16729	-4.53647	1.04865e-05	6.50597e-05	2.55706
ZNF296	-0.618703	0.223317	-4.53061	1.07509e-05	6.66223e-05	2.53324
ZNF711	0.398285	6.40679	4.52961	1.07962e-05	6.67997e-05	2.52922
SMARCD3	-0.338663	6.95802	-4.52936	1.0808e-05	6.68462e-05	2.52818
TRIM37	-0.397817	6.54522	-4.52543	1.09896e-05	6.78907e-05	2.51224
DPF2	0.257009	6.6716	4.51754	1.13633e-05	7.00102e-05	2.48025
ADARB2	0.974556	3.67543	4.51551	1.1461e-05	7.05851e-05	2.47206
TRIM38	-0.509558	1.90434	-4.51301	1.1583e-05	7.11994e-05	2.46193
HMX1	0.950404	3.19378	4.50905	1.17786e-05	7.22628e-05	2.44591
ANKDD1A	-0.517569	3.21631	-4.50752	1.18553e-05	7.26497e-05	2.43971
XPNPEP2	0.881852	-0.731372	4.50463	1.20008e-05	7.34564e-05	2.42805
ZNF618	-0.561097	3.02703	-4.50099	1.2187e-05	7.44824e-05	2.41332
WDR91	0.366892	5.47946	4.49841	1.23204e-05	7.51824e-05	2.40292
BRD9	0.219588	5.91176	4.4912	1.27005e-05	7.74138e-05	2.37386
TRPV1	0.412943	3.75484	4.487	1.29274e-05	7.87666e-05	2.35693
ZNF197	0.234019	5.12019	4.48227	1.31879e-05	8.00185e-05	2.33786
VENTX	-0.976668	-1.00809	-4.47859	1.33936e-05	8.11738e-05	2.32307
ZNF254	0.359295	4.77874	4.47609	1.35351e-05	8.19697e-05	2.31302
ZNF189	-0.317823	5.24732	-4.4751	1.35918e-05	8.22194e-05	2.30903
FLNA	-0.584061	7.80306	-4.46956	1.39118e-05	8.39647e-05	2.28679
ZNF117	0.475248	5.4954	4.46288	1.43076e-05	8.61582e-05	2.25998
TIGD3	0.493368	2.23368	4.46103	1.44192e-05	8.66998e-05	2.25255
NR2F1	-0.482798	6.36861	-4.45485	1.47977e-05	8.87419e-05	2.2278
ZNF160	-0.249576	4.82177	-4.45286	1.49218e-05	8.9352e-05	2.21982
EBF4	0.570878	6.17237	4.44695	1.52958e-05	9.1318e-05	2.19617
ZNF589	0.258977	4.57494	4.44658	1.53196e-05	9.1426e-05	2.19468
TRIM58	-1.03145	-0.454534	-4.44565	1.5379e-05	9.1746e-05	2.19099
DMBX1	-0.780908	-4.17982	-4.44042	1.57195e-05	9.3429e-05	2.17007
GRM6	0.64301	0.100576	4.43848	1.58475e-05	9.41196e-05	2.16232
NFIL3	-0.51495	4.38736	-4.43773	1.58971e-05	9.43093e-05	2.15934
KAT2A	0.627581	7.03733	4.43673	1.5964e-05	9.46354e-05	2.15533
RAX	-0.682486	-4.09496	-4.4364	1.5986e-05	9.46557e-05	2.15401
TAF1C	0.43061	6.37705	4.43125	1.63338e-05	9.6506e-05	2.13346
ZCCHC24	0.422915	8.63522	4.42604	1.6693e-05	9.83734e-05	2.11269
ZBTB45	-0.281325	4.00832	-4.42532	1.67432e-05	9.86331e-05	2.10982
APTX	0.225943	4.82521	4.41241	1.76687e-05	0.000103567	2.05845
ZCWPW1	0.446376	3.46835	4.41189	1.77067e-05	0.000103667	2.0564
ZGPAT	0.336304	5.25344	4.40796	1.7999e-05	0.000105063	2.04077
ZNF70	0.328758	3.28477	4.404	1.82977e-05	0.000106574	2.02505
HOXC4	-1.372	-0.988214	-4.40345	1.83395e-05	0.000106778	2.02288
PHB	0.27547	6.96995	4.40157	1.84836e-05	0.000107539	2.0154
SLC26A10	0.630996	2.62578	4.4008	1.85424e-05	0.000107763	2.01237
ZNF438	-0.302382	3.86756	-4.39716	1.88249e-05	0.000109246	1.99794
TRIM48	-0.5532	-4.51952	-4.396	1.89156e-05	0.000109732	1.99335
ZNF514	0.439936	3.76653	4.39579	1.89328e-05	0.000109752	1.99249
ZNF527	-0.242902	2.81644	-4.39484	1.90073e-05	0.000110104	1.98874
ONECUT1	0.950533	-2.96298	4.3922	1.92169e-05	0.000111158	1.97827
ARMC5	0.386192	5.30426	4.38449	1.98412e-05	0.000114273	1.94776
TTC27	0.293843	3.85529	4.38154	2.00845e-05	0.000115554	1.93613
MN1	0.516886	5.87976	4.38154	2.00853e-05	0.000115554	1.9361
ZXDC	0.219486	6.26704	4.38135	2.0101e-05	0.000115602	1.93535
HOXA4	-1.02185	-3.84886	-4.37901	2.02961e-05	0.000116576	1.92614
CIRBP	0.372238	9.32009	4.37641	2.05164e-05	0.000117737	1.91584
ZNF133	0.286513	4.60653	4.37491	2.06435e-05	0.000118297	1.90994
MYBL1	0.423558	2.96845	4.37133	2.09515e-05	0.000119976	1.89582
ZC3H8	0.369699	2.77367	4.37027	2.10435e-05	0.000120459	1.89164
TMTC2	-0.949445	3.88916	-4.36878	2.11735e-05	0.00012103	1.88576
TSSC1	0.228098	5.71773	4.35322	2.25789e-05	0.000128512	1.82447
ZBTB42	-0.644278	1.3524	-4.35196	2.26965e-05	0.000128953	1.81951
PHF1	0.326114	6.60737	4.35038	2.28442e-05	0.000129607	1.81333
LHX9	-1.99573	-1.62945	-4.34905	2.29699e-05	0.000130182	1.80809
ANKRD39	0.40023	3.41293	4.34709	2.31559e-05	0.00013105	1.80041
ERCC3	0.184985	6.26162	4.33674	2.41639e-05	0.000136131	1.75978
TMTC1	-0.836743	4.27347	-4.32149	2.57256e-05	0.000144265	1.70009
RAPGEF3	0.598536	5.30165	4.31373	2.65564e-05	0.000148456	1.6698
ZNF428	-0.383919	6.09292	-4.30396	2.76399e-05	0.00015371	1.63169
NRBF2	-0.270645	4.02467	-4.30237	2.78194e-05	0.000154544	1.62553
SOX8	0.809422	9.92629	4.30193	2.78705e-05	0.000154774	1.62378
ZNF680	0.293345	5.08255	4.30027	2.80599e-05	0.000155771	1.61733
ZNF185	0.316409	3.19894	4.29653	2.84922e-05	0.000157897	1.60276
WSB1	0.671476	7.60376	4.29382	2.88091e-05	0.000159432	1.59223
RBBP7	0.25516	7.41777	4.2892	2.93573e-05	0.000162241	1.57427
TTC26	-0.534425	1.15228	-4.28847	2.9445e-05	0.00016267	1.57143
CNOT6	0.313647	5.9025	4.27631	3.09396e-05	0.000170268	1.52428
NR2F2	-0.757583	3.62515	-4.27624	3.09482e-05	0.000170268	1.52402
PPARD	-0.208413	6.36246	-4.27547	3.10456e-05	0.000170687	1.52102
PLXNB1	-0.354352	7.98469	-4.2752	3.10802e-05	0.000170818	1.51996
GATA1	0.642502	-3.44527	4.25637	3.35514e-05	0.000182518	1.44713
ZNF208	1.4617	0.638398	4.25571	3.36409e-05	0.00018288	1.4446
HDAC3	-0.206287	5.32241	-4.25385	3.38959e-05	0.000184078	1.43741
ANGEL2	0.171028	5.66912	4.25351	3.39428e-05	0.000184271	1.43609
ZNF8	-0.323777	2.576	-4.25322	3.39818e-05	0.00018442	1.435
SALL1	-0.602394	6.2159	-4.24909	3.45553e-05	0.000187088	1.41907
CSRNP1	-0.605089	5.70945	-4.24786	3.47278e-05	0.000187813	1.41433
ZNF275	0.342794	6.94389	4.24712	3.48319e-05	0.000188203	1.41148
FUS	0.267247	8.58277	4.24341	3.536e-05	0.000190927	1.39716
ACTN2	-0.640095	4.82024	-4.24217	3.5537e-05	0.000191818	1.39241
GBX2	-1.41358	0.498807	-4.22743	3.77179e-05	0.000202632	1.33575
ZNF624	0.299552	3.13371	4.22604	3.79301e-05	0.000203635	1.33041
ZNF625	0.462405	1.15672	4.22537	3.8034e-05	0.000204056	1.32781
KLF6	-0.504158	5.85412	-4.22523	3.8055e-05	0.000204101	1.32728
UBE3A	-0.235145	6.47203	-4.21736	3.92819e-05	0.000210117	1.2971
NR4A3	-0.997138	2.18179	-4.20841	4.07225e-05	0.000217169	1.26285
CCND3	0.376114	6.69447	4.20591	4.11347e-05	0.00021922	1.25328
ZNF79	0.286867	2.6699	4.20508	4.1272e-05	0.000219806	1.25011
MYOD1	1.58121	-0.623275	4.20065	4.20135e-05	0.000223171	1.23318
PAX6	-0.48764	5.17442	-4.19738	4.25684e-05	0.000225658	1.22071
SP7	0.583558	-0.868544	4.19396	4.31571e-05	0.000228551	1.20765
AMT	0.813574	3.60383	4.19105	4.36635e-05	0.000230927	1.19656
ZNF76	0.216529	5.42248	4.1887	4.4077e-05	0.000232652	1.1876
HOXA6	-0.535534	-4.51244	-4.18829	4.41495e-05	0.000232958	1.18604
ZNF300	0.589271	4.24614	4.18768	4.4257e-05	0.000233448	1.18373
WDR16	-0.833236	0.149587	-4.17886	4.58483e-05	0.000241047	1.15016
WDR52	-0.572834	2.91572	-4.17581	4.6412e-05	0.00024369	1.13855
ZNF687	0.195243	6.17141	4.17547	4.64757e-05	0.000243944	1.13724
ZXDA	0.557218	2.23106	4.16843	4.78013e-05	0.000250081	1.11052
ZNF276	0.396996	5.96218	4.16487	4.8485e-05	0.000253078	1.09703
ANKRD16	0.26221	3.82863	4.16355	4.8741e-05	0.000254331	1.09203
ZBTB34	-0.233531	3.91412	-4.14828	5.18012e-05	0.000269157	1.03419
WDR59	0.190959	5.91197	4.14452	5.25806e-05	0.00027303	1.02001
CLIC2	-0.413827	2.10555	-4.14149	5.32188e-05	0.000276075	1.00856
BAHD1	-0.195016	5.55249	-4.13937	5.36687e-05	0.000278272	1.00056
DZIP1L	0.616079	1.75052	4.13933	5.36771e-05	0.000278272	1.00041
HOXA5	-0.84496	-4.12932	-4.13816	5.39287e-05	0.000279394	0.995975
GTF2H4	0.263013	4.65247	4.13783	5.39982e-05	0.000279664	0.99475
TTC35	-0.302372	5.59714	-4.13667	5.42485e-05	0.00028087	0.99036
ZNF713	0.51495	2.79931	4.13327	5.49862e-05	0.000284505	0.977538
SIRT2	-0.489339	8.06223	-4.12748	5.62641e-05	0.000290365	0.955728
TFAP2A	1.13579	2.60465	4.12203	5.7492e-05	0.000296319	0.935238
PER2	0.383893	4.9111	4.1216	5.75896e-05	0.000296535	0.933628
THOC6	0.41755	3.92981	4.11862	5.82733e-05	0.000299959	0.922427
SP5	0.94697	-0.935451	4.1183	5.83474e-05	0.000300244	0.921221
ZNF195	0.286498	4.79261	4.11651	5.87619e-05	0.000301891	0.914503
U2AF1L4	-0.334049	3.10715	-4.10716	6.0977e-05	0.00031199	0.879392
CHERP	0.208609	6.70186	4.10714	6.09812e-05	0.00031199	0.879326
MKX	-1.26678	2.1928	-4.10335	6.19001e-05	0.000316488	0.865136
TAF7L	-0.66411	-2.56761	-4.09723	6.34136e-05	0.000323709	0.842221
ETV7	0.600563	-1.14328	4.09424	6.41666e-05	0.000327031	0.831023
SIRT6	0.327415	4.50096	4.08954	6.5365e-05	0.000332503	0.813473
ZNF414	0.402535	4.22276	4.08762	6.58624e-05	0.00033484	0.806285
AGPAT2	-0.589335	2.9631	-4.08481	6.65954e-05	0.000338331	0.795789
WAS	-0.526394	3.12244	-4.08382	6.68543e-05	0.000339322	0.79211
CCNY	-0.191496	7.02491	-4.07989	6.78964e-05	0.000344284	0.777443
ATF6B	0.195998	6.73325	4.07825	6.83371e-05	0.000346299	0.771308
SSH1	-0.289937	5.59852	-4.07472	6.92914e-05	0.000350136	0.758159
SNRNP200	0.27274	8.9021	4.07392	6.95095e-05	0.000350905	0.75518
ZNF434	0.17425	4.57932	4.06688	7.14555e-05	0.000359707	0.729004
PHF21A	0.239908	6.56307	4.06469	7.20734e-05	0.000362704	0.720843
CEBPB	-0.61482	3.74191	-4.0542	7.50973e-05	0.000375792	0.68189
PIKFYVE	0.343745	6.45926	4.05277	7.5519e-05	0.000377548	0.676584
SP140L	-0.545713	1.49349	-4.05143	7.59134e-05	0.000379282	0.671648
CECR2	0.593799	4.23355	4.04906	7.66207e-05	0.000382457	0.662861
PTTG1IP	-0.375191	8.72634	-4.0482	7.68806e-05	0.000383396	0.659653
GLIS1	-0.914458	0.730567	-4.04592	7.75691e-05	0.000386117	0.651205
CREG1	-0.549291	5.71926	-4.04588	7.75797e-05	0.000386117	0.651075
ZNF546	-0.289142	2.30337	-4.03277	8.16547e-05	0.000404178	0.602579
UIMC1	0.199037	4.5462	4.02784	8.32384e-05	0.000411381	0.584385
ZNF319	0.213379	5.01984	4.02683	8.35657e-05	0.000412615	0.580669
VBP1	0.181142	6.56946	4.02075	8.55681e-05	0.000421851	0.558246
FERMT3	-0.593574	3.35438	-4.0167	8.69245e-05	0.000427878	0.543354
POU4F2	-0.749493	-3.84683	-4.01479	8.75736e-05	0.000430676	0.53631
WDR41	-0.181693	5.05095	-4.01194	8.85492e-05	0.000434672	0.525821
NOTCH1	0.484829	8.19121	4.00836	8.97882e-05	0.000440213	0.512668
MEF2C	-0.845512	6.1508	-4.00271	9.17755e-05	0.000448855	0.491946
ASB6	-0.175611	5.65122	-4.00169	9.21408e-05	0.000450366	0.488187
OPTN	-0.521074	6.28075	-4.00067	9.2506e-05	0.000451917	0.484442
RREB1	-0.546482	3.06135	-3.99894	9.31274e-05	0.000454078	0.478106
NUFIP1	0.305809	4.19082	3.9972	9.37576e-05	0.00045686	0.471723
CREM	-0.383594	4.33141	-3.99543	9.44015e-05	0.000459449	0.465246
RNF6	-0.361685	5.02669	-3.99457	9.47187e-05	0.000460572	0.462072
WT1	-0.693294	-4.0697	-3.98926	9.66845e-05	0.000468848	0.442635
MBD2	-0.20514	4.51543	-3.98886	9.68348e-05	0.000469434	0.441165
ZNF646	0.257231	5.16914	3.98535	9.8158e-05	0.000475129	0.428324
ZNF642	-0.304408	2.74902	-3.97492	0.00010219	0.000492704	0.390248
TLE6	1.07144	1.79889	3.97481	0.000102234	0.00049277	0.389835
BACH2	0.39401	3.83794	3.97248	0.000103158	0.000496925	0.381324
PPP3R2	0.556007	-3.56749	3.96863	0.0001047	0.000502989	0.367291
CCNG1	0.246248	5.66649	3.96648	0.000105569	0.000506375	0.359476
ZNF2	0.222134	3.13027	3.96228	0.000107289	0.000513419	0.344196
BIN1	-0.468002	7.42961	-3.96095	0.000107842	0.000515447	0.339337
PRR12	-0.277087	5.74619	-3.95915	0.000108589	0.000518399	0.332809
VPS11	-0.173223	6.51355	-3.95904	0.000108635	0.000518464	0.332408
PPARGC1B	0.744394	0.381616	3.95466	0.000110482	0.000526335	0.316471
ZNF211	-0.234876	3.7289	-3.95365	0.000110909	0.000527901	0.312817
MESP2	-0.761465	-2.27371	-3.95355	0.000110953	0.000527951	0.312446
FERMT1	0.938136	6.4937	3.93472	0.000119264	0.000562145	0.244174
ARMCX5	0.295495	3.69665	3.93307	0.000120018	0.000565364	0.238222
ANKRD13B	0.332206	5.66429	3.91498	0.000128608	0.000601402	0.172915
TFAP2E	-0.545239	1.60189	-3.9097	0.000131222	0.000611831	0.153919
MEOX2	0.860251	-1.75137	3.9043	0.000133946	0.000622899	0.134516
ZMYND12	-0.787102	-0.00867978	-3.90218	0.000135034	0.000627231	0.126874
ZBTB7B	-0.397662	4.13888	-3.89669	0.000137882	0.00063925	0.107173
ZNF501	0.335187	3.5607	3.8932	0.000139722	0.000647215	0.0946598
RBM6	0.325715	6.66427	3.89143	0.000140664	0.000650358	0.0883154
RPRD1B	-0.161837	5.2266	-3.88509	0.000144093	0.000664482	0.0655852
IL16	-0.476111	2.86028	-3.87901	0.000147449	0.000678002	0.0438598
ZIC1	0.768265	4.41408	3.87568	0.000149322	0.000685237	0.0319478
ZNF775	0.405213	4.31241	3.87517	0.000149608	0.000686352	0.0301427
TFAP4	0.384598	3.92663	3.87182	0.000151519	0.000693924	0.0181677
EYA1	0.918937	4.8679	3.86965	0.000152765	0.00069923	0.0104422
ZNF770	-0.287247	5.98327	-3.86766	0.000153923	0.000703925	0.00331899
PAXIP1	0.302086	4.06206	3.8626	0.000156895	0.000716696	-0.0147179
ZNF764	0.217055	3.36329	3.85984	0.000158537	0.000722752	-0.0245388
ELK3	-0.58039	2.72929	-3.85861	0.000159271	0.000725685	-0.0288962
ANKRD45	-0.660397	0.958673	-3.85734	0.00016004	0.000728718	-0.0334355
RXRB	0.156133	6.55256	3.85552	0.000161142	0.000732537	-0.0399061
KEAP1	0.204179	7.09113	3.8505	0.000164216	0.000745665	-0.057726
TCF19	0.501717	3.32317	3.83343	0.000175106	0.000790328	-0.118255
AFF1	-0.417567	5.49752	-3.83214	0.000175958	0.000793347	-0.122825
KLF1	0.701696	-1.08558	3.82967	0.000177599	0.000800298	-0.131577
ZNF630	0.532545	2.15949	3.82926	0.000177871	0.000801239	-0.13302
TRAF4	0.545274	6.2806	3.82284	0.000182206	0.000818751	-0.155708
HMG20B	-0.39119	5.35612	-3.81914	0.000184747	0.000828304	-0.168754
ANK3	0.855421	6.10187	3.81763	0.000185799	0.000832553	-0.174102
ARID5A	-0.481943	4.34527	-3.81171	0.000189955	0.000849275	-0.194943
IRF6	-0.777603	-0.959256	-3.80237	0.000196704	0.000876748	-0.227819
HMGA1	-0.358071	5.71036	-3.80197	0.000196998	0.000877815	-0.229226
PHF17	-0.403145	5.9885	-3.801	0.000197712	0.000880261	-0.232634
ZNF442	0.392518	1.08625	3.80006	0.000198402	0.000883088	-0.235915
EVX1	-0.651951	-4.05846	-3.79629	0.000201215	0.000893616	-0.249168
BRWD1	-0.215673	6.64612	-3.79585	0.000201541	0.000894817	-0.250694
NR5A1	-0.55131	-3.92948	-3.79405	0.0002029	0.0009001	-0.25702
WDR12	0.234603	4.55004	3.792	0.000204458	0.000906511	-0.264224
CNOT2	0.177681	6.12282	3.78934	0.000206495	0.000914272	-0.273552
ARHGAP10	0.461311	3.2499	3.78344	0.000211078	0.000931468	-0.294214
C2orf44	0.23608	4.13934	3.77982	0.000213937	0.000942266	-0.306878
GPR155	0.42323	6.11756	3.7794	0.000214272	0.000943481	-0.308349
ZFP36L1	-0.565197	7.19121	-3.77575	0.000217193	0.000955816	-0.321091
ZNF792	-0.340692	1.44524	-3.77367	0.000218878	0.000961909	-0.328364
EGR3	-1.17792	3.93299	-3.76774	0.000223744	0.000981405	-0.34905
ANKRD23	0.409573	1.85671	3.76636	0.000224889	0.000985887	-0.353853
TADA2A	0.219138	4.09819	3.75968	0.000230522	0.00100892	-0.37712
AFAP1L1	0.549652	3.12284	3.75485	0.000234685	0.0010249	-0.393955
CEBPE	-0.613809	-3.13464	-3.75333	0.000236008	0.00102955	-0.399242
ZNF596	0.312568	2.93304	3.74955	0.000239325	0.00104288	-0.412366
ZNF558	0.252407	4.72569	3.74868	0.000240095	0.00104453	-0.415386
RNF114	0.172871	6.60901	3.74709	0.000241506	0.00104924	-0.420896
NFATC2	-0.955738	0.142252	-3.73946	0.000248402	0.00107627	-0.447362
MBD6	0.290141	5.66405	3.73822	0.000249543	0.00108006	-0.451671
ZSCAN20	-0.42041	1.56084	-3.7227	0.000264208	0.00113461	-0.505334
BLM	0.795269	3.73003	3.71434	0.000272443	0.00116559	-0.534169
RB1	-0.298818	6.04298	-3.71179	0.000274994	0.00117462	-0.542921
ZNF132	-0.244152	2.80406	-3.71065	0.000276152	0.00117925	-0.546867
ZNF521	-0.659505	5.0588	-3.71013	0.000276681	0.00118119	-0.548665
SOX12	0.392616	5.98349	3.70687	0.000280003	0.00119378	-0.559874
ZNF572	0.368728	2.33669	3.7062	0.000280687	0.0011962	-0.562166
ZNF653	0.301676	3.52763	3.70079	0.000286303	0.00121707	-0.580767
RBM10	0.224999	6.69473	3.69356	0.000293974	0.00124703	-0.605593
MEF2D	-0.365578	6.45285	-3.68675	0.000301367	0.00127568	-0.628905
MED12	0.303758	6.20219	3.67552	0.000313955	0.00132076	-0.667307
ZNF700	0.235521	3.31431	3.66821	0.000322414	0.0013526	-0.692246
ZNF19	0.327579	2.18377	3.66614	0.00032484	0.00136099	-0.69928
BFAR	0.137023	5.55324	3.65792	0.000334675	0.00139744	-0.727253
TFCP2	0.214539	5.55747	3.65469	0.000338618	0.00141132	-0.738236
NEUROD4	1.42071	0.216921	3.65435	0.000339039	0.00141271	-0.739401
ID4	-0.635197	7.86081	-3.6507	0.000343555	0.00142892	-0.751806
MITF	-0.521459	3.07112	-3.64352	0.000352591	0.00146156	-0.776143
SMARCC1	0.328549	6.68297	3.64092	0.000355921	0.00147307	-0.784954
POLR1B	0.294659	5.23107	3.63621	0.000362025	0.00149678	-0.800889
MYNN	0.196941	4.39011	3.63574	0.000362646	0.00149858	-0.802498
VPS25	0.200563	5.34192	3.6246	0.000377499	0.00155513	-0.840107
ZIC4	0.621739	2.0003	3.62357	0.000378907	0.00156012	-0.843593
TRIM3	0.306834	4.66148	3.62246	0.00038043	0.00156497	-0.847353
ZBTB49	0.236966	2.7042	3.62242	0.000380474	0.00156497	-0.847461
AAMP	0.157469	7.35516	3.61608	0.000389254	0.00159615	-0.868829
NFATC4	-0.594093	3.4902	-3.61312	0.000393416	0.00161239	-0.87879
ZNF268	0.303704	4.29751	3.60593	0.000403712	0.00165078	-0.902977
WDR4	0.224086	3.04502	3.60107	0.000410802	0.00167684	-0.919277
UTP15	0.23437	3.36235	3.59258	0.000423491	0.0017246	-0.94775
CENPT	0.328504	5.7334	3.5908	0.000426193	0.00173472	-0.953702
ZNF493	0.270328	4.36221	3.58797	0.000430525	0.00175012	-0.963165
BIRC2	-0.163462	5.88358	-3.58211	0.000439634	0.00178081	-0.982755
NOC4L	0.325638	4.44042	3.57334	0.000453589	0.00183038	-1.01198
EGR2	-1.06647	3.05563	-3.5716	0.000456414	0.00184039	-1.01779
GTF3C3	0.228047	4.93	3.56975	0.000459441	0.00185166	-1.02397
TIAL1	0.164706	6.37259	3.56775	0.000462711	0.00186249	-1.0306
E2F7	0.877861	0.0260831	3.56196	0.000472337	0.00189456	-1.04986
ZSCAN12	0.339771	3.62697	3.55983	0.000475937	0.00190613	-1.05696
IRX2	-1.61124	1.53677	-3.55525	0.00048374	0.00193351	-1.07216
ZMIZ1	0.315887	8.66265	3.54993	0.00049295	0.00196345	-1.08978
C20orf11	0.152855	6.87714	3.54887	0.000494814	0.00196989	-1.09331
ZNF619	0.388254	2.39776	3.54815	0.000496076	0.00197442	-1.09569
ZNF654	0.216512	4.03754	3.54446	0.000502604	0.00199891	-1.10791
ZNF175	-0.255382	3.36317	-3.54146	0.00050797	0.00201524	-1.11783
FOSL2	-0.613054	4.32229	-3.53847	0.00051336	0.00203309	-1.12769
ZC3H6	0.231493	4.99667	3.53635	0.000517237	0.0020449	-1.13472
PLEKHA4	-0.726574	3.42592	-3.53219	0.000524896	0.0020716	-1.14845
ZFP36	-0.851131	5.33197	-3.52899	0.000530858	0.00209151	-1.159
TAF4B	-0.512809	1.91322	-3.52273	0.000542716	0.0021335	-1.17963
CALCOCO1	0.168846	7.3126	3.52182	0.00054446	0.00213983	-1.18262
WRAP53	0.282344	3.9659	3.51807	0.000551699	0.00216604	-1.19496
TAF1A	0.312111	2.25384	3.51787	0.000552079	0.00216604	-1.1956
ZNF593	-0.403518	3.10148	-3.51735	0.000553098	0.00216898	-1.19732
WSB2	-0.2594	7.4419	-3.51028	0.000567028	0.00221614	-1.22054
ZNF519	0.366111	2.85467	3.51026	0.000567065	0.00221614	-1.2206
PROX2	0.661212	-2.20143	3.50583	0.000575963	0.00224652	-1.23513
TRIM35	0.148755	4.96997	3.50133	0.00058513	0.00227853	-1.24986
RIPK3	-0.53672	0.134979	-3.49991	0.000588055	0.00228866	-1.25452
WDR69	-0.968222	-3.10051	-3.49722	0.000593637	0.00230702	-1.26333
PML	0.235373	5.72825	3.49368	0.000601027	0.0023312	-1.27487
ZNF585A	-0.355536	2.81118	-3.4931	0.00060227	0.00233432	-1.2768
RFX6	-0.264948	-4.51308	-3.48818	0.000612715	0.00236907	-1.29284
CSRP3	0.395925	-4.2056	3.48312	0.000623663	0.002405	-1.30935
ZNF77	0.280953	2.48475	3.47721	0.000636668	0.0024463	-1.3286
RARA	0.310621	5.71274	3.46773	0.000658066	0.00252004	-1.35941
ZNF101	0.225457	1.65388	3.46486	0.000664674	0.00254352	-1.36872
TOMM70A	0.178606	6.782	3.46457	0.000665342	0.00254546	-1.36966
ASPH	-0.229735	7.24337	-3.46335	0.000668194	0.00255515	-1.37364
PLAGL1	-0.575844	1.63633	-3.46293	0.000669166	0.00255826	-1.375
SMARCC2	0.143845	8.35274	3.46199	0.000671349	0.00256599	-1.37803
SMARCD1	0.244562	6.68548	3.45773	0.000681379	0.00259935	-1.39185
ASB3	-0.242994	5.52267	-3.45761	0.000681658	0.0025998	-1.39223
GTF2E1	0.129636	3.83297	3.45465	0.00068871	0.00262356	-1.40182
CASP4	-0.491739	1.66301	-3.45369	0.000690994	0.00263101	-1.4049
ZNF24	0.254003	7.50562	3.45267	0.00069346	0.00263914	-1.40822
WASL	-0.201182	6.8892	-3.44746	0.000706096	0.00267831	-1.42504
FEV	0.957056	-2.19909	3.44463	0.000713073	0.00270096	-1.4342
ZNF622	0.201657	5.12878	3.44379	0.000715153	0.00270816	-1.43691
ZNF804A	-0.575774	3.22334	-3.44143	0.000721015	0.00272838	-1.44451
HSF4	0.746323	3.48539	3.43539	0.00073626	0.00277822	-1.46399
NKX2-1	-0.606682	-3.58905	-3.42791	0.000755525	0.00284086	-1.48803
ZNF107	0.362107	4.1954	3.424	0.000765794	0.00287541	-1.5006
PSMC5	0.20656	7.60302	3.42123	0.000773142	0.00290028	-1.50948
ZMIZ2	-0.215109	7.25985	-3.42035	0.000775505	0.00290778	-1.51232
CASP8AP2	0.319415	4.60356	3.41371	0.000793454	0.00296812	-1.53361
TAL2	0.56349	-2.52985	3.41363	0.000793674	0.00296825	-1.53387
TRIM8	0.187817	7.4794	3.41295	0.000795522	0.00297307	-1.53603
ZNF165	-0.290463	0.118702	-3.41227	0.000797404	0.00297871	-1.53823
ZNF200	0.166741	3.34658	3.41053	0.000802181	0.00299446	-1.54378
ESRRA	0.267323	5.41721	3.40941	0.000805288	0.00300259	-1.54738
ZNF551	-0.313624	2.50754	-3.4048	0.00081815	0.0030425	-1.56211
NHLH1	-0.597608	-0.505114	-3.40279	0.000823807	0.00305876	-1.56852
ZFYVE21	0.368298	6.29953	3.39777	0.000838135	0.00310188	-1.58455
SIRT3	0.178643	5.81215	3.39505	0.000845978	0.00312584	-1.59321
CHD9	0.365777	6.82864	3.39458	0.00084734	0.00313015	-1.59471
MED31	-0.179173	3.20592	-3.39244	0.000853581	0.00315029	-1.60153
ANKRD1	-0.698365	-3.27408	-3.38946	0.000862336	0.00317743	-1.61101
RNF31	0.158116	5.65411	3.3894	0.000862525	0.00317743	-1.61122
CDKN2B	-0.72113	3.86882	-3.38403	0.000878508	0.00322961	-1.62828
ZNF490	0.191796	4.07813	3.38166	0.000885657	0.0032544	-1.63581
ZCCHC8	0.196974	4.23883	3.37368	0.000910145	0.0033306	-1.66114
ZNF239	0.398156	2.84383	3.37156	0.000916733	0.00335317	-1.66784
ZKSCAN2	0.19557	4.56661	3.37034	0.000920566	0.00336348	-1.67172
NR2E1	0.556343	3.40892	3.36559	0.000935594	0.00341279	-1.68676
TAF1B	-0.209476	3.32008	-3.35149	0.000981543	0.00356495	-1.73126
PLXND1	-0.412363	6.16458	-3.3476	0.000994596	0.00360744	-1.74352
ZNF672	0.208121	5.49995	3.34694	0.000996815	0.00361303	-1.74559
RNF4	-0.145187	6.26891	-3.34687	0.000997053	0.00361307	-1.74581
HLA-DRB1	-0.821086	4.98915	-3.34509	0.00100308	0.00363243	-1.7514
HDAC10	0.362588	4.45664	3.34456	0.00100489	0.00363735	-1.75308
PNRC1	-0.221329	5.99161	-3.34349	0.00100854	0.00364725	-1.75644
ACAP2	0.227813	6.06301	3.34092	0.00101736	0.00367418	-1.76452
ZNF787	-0.267472	4.19231	-3.34076	0.00101792	0.00367537	-1.76503
GTF3C5	0.22084	6.36818	3.33764	0.00102873	0.00370686	-1.77483
ZSCAN10	1.00782	-2.40169	3.33603	0.00103434	0.00372541	-1.77988
ZNF26	0.175409	3.79461	3.33388	0.0010419	0.00375018	-1.78662
ZNF660	0.626155	1.52975	3.33307	0.00104475	0.00375866	-1.78916
PLAGL2	-0.181629	4.37144	-3.33153	0.00105019	0.00377509	-1.79398
NCOA5	0.194376	6.14773	3.32681	0.00106709	0.00382784	-1.80878
TRIM28	-0.261439	7.67692	-3.32403	0.00107712	0.00385604	-1.81746
ZC3H18	0.141118	5.96813	3.32058	0.00108974	0.00389491	-1.82826
DVL3	0.182935	7.47431	3.3204	0.00109041	0.00389491	-1.82882
TOX3	0.563823	4.89883	3.31488	0.00111089	0.00395741	-1.84607
GREB1	0.624629	4.63453	3.30638	0.00114309	0.00405587	-1.87255
SIM2	0.638905	3.36054	3.30532	0.00114717	0.00406674	-1.87585
ZNF793	-0.269689	3.15283	-3.30444	0.00115057	0.00407696	-1.87858
LENG9	-0.454814	0.720385	-3.3015	0.00116199	0.00411469	-1.88773
ASB11	-0.259708	-4.4969	-3.29703	0.00117955	0.00416896	-1.90163
LHX2	0.527883	4.58956	3.2941	0.0011912	0.00420604	-1.91073
ZNF182	0.196755	3.43838	3.29023	0.00120674	0.00425712	-1.92273
RHOXF1	-0.761807	-2.78997	-3.28876	0.00121268	0.00427525	-1.92727
CCNE1	-0.34912	1.52524	-3.28686	0.00122044	0.00429884	-1.93318
ZFP2	0.274979	2.83752	3.28455	0.00122991	0.00433029	-1.94034
WAC	-0.152674	7.65739	-3.28299	0.00123634	0.00434814	-1.94517
SOX13	0.3768	6.13384	3.28005	0.00124855	0.00438431	-1.95426
MED23	0.232254	5.04238	3.27962	0.00125034	0.00438867	-1.95558
BMP8A	-0.639435	2.69909	-3.27813	0.00125657	0.00440763	-1.96018
NR1I2	-0.523027	-2.812	-3.2757	0.00126678	0.00443666	-1.96768
RGS7	0.661125	3.90954	3.27517	0.00126904	0.0044436	-1.96933
DEPDC1	-0.750983	-0.649468	-3.27202	0.00128246	0.00448468	-1.97906
HMBOX1	0.551837	2.7968	3.26823	0.00129875	0.00453768	-1.99073
WDR53	0.17607	2.54949	3.26347	0.00131949	0.00459707	-2.00538
NKX2-8	0.83028	-2.2799	3.26241	0.00132417	0.00461037	-2.00866
PTEN	-0.161431	6.3188	-3.26194	0.00132623	0.00461653	-2.0101
NFKB1	-0.262859	4.74523	-3.26145	0.00132839	0.00462204	-2.0116
GLI1	-0.754781	-1.08893	-3.25541	0.00135531	0.00471059	-2.03016
HEYL	0.534546	3.67473	3.25518	0.00135639	0.0047133	-2.03089
ARAP2	-0.594793	5.90706	-3.24919	0.0013836	0.00479431	-2.04925
THAP9	0.264328	3.37534	3.24844	0.00138707	0.00480437	-2.05157
ZGLP1	0.520327	1.68267	3.24755	0.00139113	0.00481519	-2.05427
MAFK	-0.360107	4.63504	-3.24595	0.00139857	0.00483611	-2.0592
CEBPD	-0.715566	3.84055	-3.24254	0.00141444	0.00488529	-2.06963
TSC22D4	0.39293	8.33202	3.24178	0.001418	0.00489444	-2.07195
GABPA	0.215359	5.50082	3.23841	0.00143392	0.0049451	-2.08227
MBNL2	-0.37339	6.15505	-3.23641	0.00144342	0.00497142	-2.08836
ZBTB20	0.749554	1.65358	3.2338	0.00145591	0.00500583	-2.09633
DNAJC2	-0.174315	4.46066	-3.23311	0.00145927	0.00501631	-2.09846
ZFP106	-0.254187	6.98553	-3.22231	0.00151218	0.0051837	-2.13135
ZBTB33	-0.199562	5.68143	-3.22151	0.00151621	0.00519416	-2.1338
MYCN	0.557768	4.52555	3.22032	0.00152216	0.00521119	-2.13742
ZIK1	-0.305355	2.65604	-3.21895	0.00152903	0.00523248	-2.14158
RNFT2	0.345745	4.71804	3.21879	0.00152984	0.00523413	-2.14207
GPR123	0.447221	6.14575	3.21709	0.00153842	0.00525899	-2.14723
ZCWPW2	0.338555	0.105479	3.21662	0.00154082	0.00526493	-2.14867
CBX5	0.194791	8.45858	3.21154	0.00156675	0.00534898	-2.16408
TRIM61	-0.497004	-3.04495	-3.20796	0.00158531	0.00540741	-2.17494
NKX2-5	-0.860281	-3.47755	-3.20766	0.00158687	0.00541073	-2.17585
ZFYVE27	0.18615	5.91018	3.20543	0.00159854	0.00544353	-2.18261
BMP3	-0.849236	-2.62931	-3.2021	0.00161612	0.00550028	-2.1927
BCL6B	0.479082	2.95209	3.19898	0.00163271	0.00555047	-2.20212
SP110	0.347796	3.59363	3.19022	0.00168025	0.00569399	-2.22859
ADNP2	-0.365182	4.96419	-3.19022	0.00168027	0.00569399	-2.2286
TTF1	0.146774	4.56766	3.18875	0.00168833	0.00571764	-2.23301
PPP2R3B	0.491868	4.67501	3.18795	0.00169275	0.00573123	-2.23542
KLF9	-0.492135	6.8208	-3.1879	0.00169306	0.00573123	-2.23559
FOXO1	-0.453332	5.09737	-3.18717	0.00169709	0.00574155	-2.23778
TTC18	0.529586	2.43294	3.18709	0.00169754	0.00574155	-2.23803
ANKRD9	-0.555928	1.44709	-3.1864	0.00170135	0.00575285	-2.2401
CCNG2	0.270994	5.78848	3.186	0.00170357	0.00575827	-2.2413
BLVRA	0.224735	5.57157	3.18575	0.001705	0.00576068	-2.24207
DLX4	-0.602919	-2.59804	-3.18362	0.0017169	0.00579477	-2.24848
DEPDC7	0.46842	1.49337	3.18263	0.00172244	0.0058078	-2.25145
TTC17	0.245412	5.63837	3.18261	0.00172258	0.0058078	-2.25153
CLIP4	0.217597	5.62551	3.18109	0.00173113	0.00583417	-2.25609
CASP5	-0.570782	-3.50306	-3.17597	0.00176029	0.00592244	-2.27148
RAD21	-0.149707	8.19721	-3.17429	0.00176997	0.00595377	-2.27654
ARMC3	-0.933111	-1.17735	-3.1729	0.00177797	0.00597294	-2.28069
CABIN1	-0.197604	7.23272	-3.17285	0.00177828	0.00597294	-2.28086
WDR38	-0.80371	-2.94689	-3.17144	0.00178647	0.00599416	-2.28509
CUL4A	-0.161789	6.00572	-3.17094	0.00178936	0.00600133	-2.28658
THAP8	-0.22428	3.47138	-3.16217	0.00184114	0.00615691	-2.31286
ZNF235	-0.219336	2.44725	-3.16157	0.00184476	0.00616773	-2.31466
EBF3	-0.637279	-2.07677	-3.1566	0.00187475	0.00625287	-2.32951
CLIC1	-0.464202	4.72516	-3.15107	0.0019087	0.00635755	-2.34603
ZNRF3	-0.286181	5.49892	-3.15098	0.00190925	0.00635807	-2.3463
FAM171B	-0.295876	7.43635	-3.14554	0.00194316	0.00645351	-2.3625
POU2F2	-0.397166	2.37237	-3.14332	0.0019572	0.00648938	-2.36913
UHRF2	0.19525	5.02438	3.13938	0.00198229	0.00656438	-2.38085
AKAP1	0.182246	6.60639	3.13603	0.00200387	0.00663308	-2.39081
CASP8	-0.353712	1.61144	-3.13557	0.00200685	0.00663884	-2.39218
CDC27	-0.155103	6.04218	-3.13339	0.00202099	0.0066801	-2.39864
MLLT10	-0.247758	4.35058	-3.13207	0.00202967	0.00670322	-2.40257
GADD45A	-0.480999	4.50221	-3.13132	0.00203453	0.00671789	-2.40477
ZNF391	0.438231	1.94432	3.12965	0.00204551	0.00674998	-2.40973
MYB	0.670245	-1.24654	3.12395	0.00208343	0.00686093	-2.42661
ANK2	-0.383523	8.33691	-3.12251	0.00209311	0.00688688	-2.43088
ZNF488	0.668243	6.04679	3.11847	0.00212055	0.00696453	-2.44285
SOX6	0.447664	7.18216	3.11537	0.00214174	0.0070197	-2.45199
ELF5	0.446705	-3.87068	3.11384	0.00215228	0.00704848	-2.4565
ASCL1	0.520771	6.35837	3.11011	0.00217825	0.00712332	-2.46752
FOXP4	0.355665	5.2512	3.10329	0.00222638	0.00726881	-2.4876
JAK2	-0.247907	4.06207	-3.0942	0.00229209	0.00746202	-2.51431
TAF5	0.227598	2.7556	3.09338	0.00229816	0.00747417	-2.51674
CNKSR1	-0.51639	0.747701	-3.08928	0.00232839	0.00756478	-2.52873
EGR1	-0.954148	6.30497	-3.07804	0.00241339	0.00780761	-2.56164
ZFP82	-0.225263	2.75859	-3.07746	0.00241786	0.00781893	-2.56334
ZKSCAN4	0.208254	2.92217	3.07224	0.00245837	0.00793547	-2.57858
ERBB4	-0.702571	5.44571	-3.07072	0.00247028	0.0079691	-2.58301
RBPMS	0.437908	2.57596	3.0683	0.00248928	0.00802068	-2.59004
ASB8	0.0878808	5.72159	3.06461	0.00251866	0.00810228	-2.6008
ZNF337	0.264456	5.4569	3.05885	0.0025651	0.00823344	-2.61754
MED20	0.219534	4.66103	3.05877	0.00256575	0.00823388	-2.61778
ZCCHC14	0.189934	6.6683	3.05761	0.00257517	0.00825749	-2.62114
CITED2	-0.3505	4.52141	-3.04959	0.00264139	0.00843431	-2.6444
ARMC10	-0.157248	4.87923	-3.04697	0.00266336	0.00849257	-2.65199
DHX34	-0.202207	3.85822	-3.04312	0.00269595	0.00858111	-2.66313
SIX4	-0.443771	2.30206	-3.04093	0.00271463	0.00863711	-2.66946
ZNF114	0.397075	1.57824	3.03476	0.00276798	0.00878238	-2.68728
ZNFX1	-0.193819	6.27667	-3.03257	0.00278712	0.00883961	-2.69359
ZNF620	0.250923	2.16994	3.02695	0.00283681	0.00898295	-2.70976
DCAF4L2	-0.59483	-3.62353	-3.02504	0.0028539	0.00902634	-2.71526
ZNF491	0.35523	2.04183	3.02263	0.00287563	0.00908427	-2.7222
ARHGAP24	-0.389712	4.62934	-3.0187	0.00291125	0.00918229	-2.73346
ANKRD17	-0.280494	6.9259	-3.00857	0.00300523	0.00944332	-2.76252
VARS	0.250416	6.96436	3.0008	0.00307912	0.00965843	-2.78473
BLZF1	0.154733	4.19128	3.00047	0.00308229	0.00966457	-2.78567
DDX5	-0.154729	9.17119	-2.99775	0.00310857	0.00973934	-2.79343
NEUROG2	0.805733	-2.15019	2.99561	0.00312939	0.00979689	-2.79953
CBFB	0.293408	5.72343	2.98989	0.00318569	0.00996339	-2.81582
